# Supplementary material for: High-Throughput and High-Sensitivity Biomarker Monitoring in Body Fluid by Fast LC SureQuant IS-Targeted Quantitation
Source: Mol Cell Proteomics. 2024 Oct 22;23(12):100868. doi: 10.1016/j.mcpro.2024.100868 (PMC11609441; doi:10.1016/j.mcpro.2024.100868)
Supplement: Supplemental_data [file mmc3.xlsx]

## Sheet: Index
Index	Sheet name	Description
	Index	This sheet containing information for rest of sheets
S1	Sample annotation	Annotation of patient information to replicate number used for data analysis. MEC stands for medicomp wound dreassing, while HYC is Hydroclean. Patient codes and timepoints during treatment are given in the other two columns.
S2	Peptides	List of peptides used to quantify proteins in this study
S3	Survey	Inclusion list for the Surequant survey DDA. This is a comma separated values file
S4	Precursors	Merged list of precursors monitored in the SureQuant experiments of the study. In method file, this has to be separated by heavy amino acid and charge
S5	Transitions	Transition list monitored in the SureQuant experiments of the study
S6	Offset	Mass offset trigger for peptides labeled with different heavy amino acids (K or R) and charge states
S7	Luminex standard dilutions	Dilutions of recombinant protein standards for Luminex custom assay standard curve and sensitivity optimization
S8	Luminex	Luminex quantification results for proteins of this study. Neutrophil elastase was not present in the panel and was not quantified
S9	SQ	Processed report from Skyline with annotation of replicates for the SureQuant experiments without FAIMS. "Total area fragment" column from this report was used for further analysis
S10	Rescaled SQ	Final SQ rescaled dataframe used for figure generation, processed for protein quantification

## Sheet: S1 Sample annotation
Replicate	Patient	Type	Timepoint
1	02A-001	MEC	1
2	02A-002	MEC	1
3	02A-005	MEC	1
5	02A-010	MEC	1
6	02A-013	MEC	1
11	02A-021	MEC	1
13	02A-001	HYC	2
14	02A-002	HYC	2
15	02A-005	HYC	2
17	02A-010	HYC	2
18	02A-013	HYC	2
23	02A-021	HYC	2
25	02A-001	HYC	3
26	02A-002	HYC	3
27	02A-005	HYC	3
29	02A-010	HYC	3
30	02A-013	HYC	3
35	02A-021	HYC	3
37	02A-001	HYC	4
38	02A-002	HYC	4
39	02A-005	HYC	4
41	02A-010	HYC	4
42	02A-013	HYC	4
47	02A-021	HYC	4
49	02A-001	HYC	5
50	02A-002	HYC	5
51	02A-005	HYC	5
53	02A-010	HYC	5
54	02A-013	HYC	5
59	02A-021	HYC	5
61	02A-001	HYC	6
62	02A-002	HYC	6
63	02A-005	HYC	6
65	02A-010	HYC	6
66	02A-013	HYC	6
71	02A-021	HYC	6
73	02A-001	HYC	7
74	02A-002	HYC	7
75	02A-005	HYC	7
77	02A-010	HYC	7
78	02A-013	HYC	7
83	02A-021	HYC	7

## Sheet: S2 Peptides
Index	Protein	Sequences Customer	C-terminus	Number of Cysteines	Length	B	U	X	Number of Phosphorylations	Eliminated length >20 aa: 0	Eliminated (difficult): 0	Eliminated C-terminus: 0	Eliminated (Total): 0 = 0%	# of aa residues (seq)
1	MM9_HUMAN	LGLGADVAQVTGALR	R	0	14	0	0	0	0	0	0	0	0	15
2	MM9_HUMAN	SLGPALLLLQK	K	0	10	0	0	0	0	0	0	0	0	11
3	IL1B_HUMAN	PTLQLESVDPK	K	0	10	0	0	0	0	0	0	0	0	11
4	IL1B_HUMAN	IPVALGLK	K	0	7	0	0	0	0	0	0	0	0	8
5	FINC_HUMAN	STTPDITGYR	R	0	9	0	0	0	0	0	0	0	0	10
6	FINC_HUMAN	IYLYTLNDNAR	R	0	10	0	0	0	0	0	0	0	0	11
7	ELNE_HUMAN	QVFAVQR	R	0	6	0	0	0	0	0	0	0	0	7
8	ELNE_HUMAN	VVLGAHNLSR	R	0	9	0	0	0	0	0	0	0	0	10
9	CO1A1_HUMAN	SLSQQIENIR	R	0	9	0	0	0	0	0	0	0	0	10
10	CO1A1_HUMAN	GVVGLPGQR	R	0	8	0	0	0	0	0	0	0	0	9
11	TNFA_HUMAN	IAVSYQTK	K	0	7	0	0	0	0	0	0	0	0	8
12	TNFA_HUMAN	VNLLSAIK	K	0	7	0	0	0	0	0	0	0	0	8
13	S10A9_HUMAN	DLQNFLK	K	0	6	0	0	0	0	0	0	0	0	7
14	S10A9_HUMAN	LGHPDTLNQGEFK	K	0	12	0	0	0	0	0	0	0	0	13
15	S10A8_HUMAN	GADVWFK	K	0	7	0	0	0	0	0	0	0	0	8
16	S10A8_HUMAN	LLETECPQYIR	R	1	10	0	0	0	0	0	0	0	0	11
17	MMP2_HUMAN	AFQVWSDVTPLR	R	0	11	0	0	0	0	0	0	0	0	12
18	MMP2_HUMAN	IDAVYEAPQEEK	K	0	11	0	0	0	0	0	0	0	0	12

## Sheet: S3 Survey
Compound	Retention Time (min)	RT Window (min)	Polarity	Precursor (m/z)	Product (m/z)
SLGPALLLLQK(+2)	7.95	5	Positive	576.871	576.871
SLGPALLLLQK(+2)	7.95	5	Positive	576.871	577.373
SLGPALLLLQK(+2)	7.95	5	Positive	576.871	577.874
SLGPALLLLQK(+2)	7.95	5	Positive	576.871	952.619
SLGPALLLLQK(+2)	7.95	5	Positive	576.871	798.545
SLGPALLLLQK(+2)	7.95	5	Positive	576.871	727.508
SLGPALLLLQK(+2)	7.95	5	Positive	576.871	614.424
SLGPALLLLQK(+2)	7.95	5	Positive	576.871	501.34
SLGPALLLLQK(+2)	7.95	5	Positive	576.871	448.302
SLGPALLLLQK (heavy)(+2)	7.95	5	Positive	580.878	580.878
SLGPALLLLQK (heavy)(+2)	7.95	5	Positive	580.878	581.38
SLGPALLLLQK (heavy)(+2)	7.95	5	Positive	580.878	581.881
SLGPALLLLQK (heavy)(+2)	7.95	5	Positive	580.878	960.633
SLGPALLLLQK (heavy)(+2)	7.95	5	Positive	580.878	806.559
SLGPALLLLQK (heavy)(+2)	7.95	5	Positive	580.878	735.522
SLGPALLLLQK (heavy)(+2)	7.95	5	Positive	580.878	622.438
SLGPALLLLQK (heavy)(+2)	7.95	5	Positive	580.878	509.354
SLGPALLLLQK (heavy)(+2)	7.95	5	Positive	580.878	452.309
AFALWSAVTPLTFTR(+3)	10	5	Positive	560.975	560.975
AFALWSAVTPLTFTR(+3)	10	5	Positive	560.975	561.309
AFALWSAVTPLTFTR(+3)	10	5	Positive	560.975	561.644
AFALWSAVTPLTFTR(+3)	10	5	Positive	560.975	1092.6
AFALWSAVTPLTFTR(+3)	10	5	Positive	560.975	835.467
AFALWSAVTPLTFTR(+3)	10	5	Positive	560.975	734.42
AFALWSAVTPLTFTR(+3)	10	5	Positive	560.975	637.367
AFALWSAVTPLTFTR(+3)	10	5	Positive	560.975	524.283
AFALWSAVTPLTFTR(+3)	10	5	Positive	560.975	367.713
AFALWSAVTPLTFTR (heavy)(+3)	10	5	Positive	564.311	564.311
AFALWSAVTPLTFTR (heavy)(+3)	10	5	Positive	564.311	564.646
AFALWSAVTPLTFTR (heavy)(+3)	10	5	Positive	564.311	564.98
AFALWSAVTPLTFTR (heavy)(+3)	10	5	Positive	564.311	1102.61
AFALWSAVTPLTFTR (heavy)(+3)	10	5	Positive	564.311	845.475
AFALWSAVTPLTFTR (heavy)(+3)	10	5	Positive	564.311	744.428
AFALWSAVTPLTFTR (heavy)(+3)	10	5	Positive	564.311	647.375
AFALWSAVTPLTFTR (heavy)(+3)	10	5	Positive	564.311	534.291
AFALWSAVTPLTFTR (heavy)(+3)	10	5	Positive	564.311	372.718
LGLGADVAQVTGALR(+2)	7.57	5	Positive	720.912	720.912
LGLGADVAQVTGALR(+2)	7.57	5	Positive	720.912	721.414
LGLGADVAQVTGALR(+2)	7.57	5	Positive	720.912	721.915
LGLGADVAQVTGALR(+2)	7.57	5	Positive	720.912	1157.63
LGLGADVAQVTGALR(+2)	7.57	5	Positive	720.912	1029.57
LGLGADVAQVTGALR(+2)	7.57	5	Positive	720.912	914.542
LGLGADVAQVTGALR(+2)	7.57	5	Positive	720.912	815.473
LGLGADVAQVTGALR(+2)	7.57	5	Positive	720.912	744.436
LGLGADVAQVTGALR(+2)	7.57	5	Positive	720.912	517.309
LGLGADVAQVTGALR (heavy)(+2)	7.57	5	Positive	725.916	725.916
LGLGADVAQVTGALR (heavy)(+2)	7.57	5	Positive	725.916	726.418
LGLGADVAQVTGALR (heavy)(+2)	7.57	5	Positive	725.916	726.919
LGLGADVAQVTGALR (heavy)(+2)	7.57	5	Positive	725.916	1167.64
LGLGADVAQVTGALR (heavy)(+2)	7.57	5	Positive	725.916	1039.58
LGLGADVAQVTGALR (heavy)(+2)	7.57	5	Positive	725.916	924.55
LGLGADVAQVTGALR (heavy)(+2)	7.57	5	Positive	725.916	825.482
LGLGADVAQVTGALR (heavy)(+2)	7.57	5	Positive	725.916	754.445
LGLGADVAQVTGALR (heavy)(+2)	7.57	5	Positive	725.916	527.318
VVLGAHNLSR(+3)	3.01	5	Positive	355.876	355.877
VVLGAHNLSR(+3)	3.01	5	Positive	355.876	356.211
VVLGAHNLSR(+3)	3.01	5	Positive	355.876	356.545
VVLGAHNLSR(+3)	3.01	5	Positive	355.876	754.395
VVLGAHNLSR(+3)	3.01	5	Positive	355.876	626.337
VVLGAHNLSR(+3)	3.01	5	Positive	355.876	489.278
VVLGAHNLSR(+3)	3.01	5	Positive	355.876	434.243
VVLGAHNLSR(+3)	3.01	5	Positive	355.876	377.701
VVLGAHNLSR(+3)	3.01	5	Positive	355.876	349.191
VVLGAHNLSR (heavy)(+3)	3.01	5	Positive	359.213	359.213
VVLGAHNLSR (heavy)(+3)	3.01	5	Positive	359.213	359.547
VVLGAHNLSR (heavy)(+3)	3.01	5	Positive	359.213	359.882
VVLGAHNLSR (heavy)(+3)	3.01	5	Positive	359.213	764.404
VVLGAHNLSR (heavy)(+3)	3.01	5	Positive	359.213	636.345
VVLGAHNLSR (heavy)(+3)	3.01	5	Positive	359.213	499.286
VVLGAHNLSR (heavy)(+3)	3.01	5	Positive	359.213	439.248
VVLGAHNLSR (heavy)(+3)	3.01	5	Positive	359.213	382.706
VVLGAHNLSR (heavy)(+3)	3.01	5	Positive	359.213	354.195
QVFAVQR(+2)	5.92	5	Positive	424.242	424.243
QVFAVQR(+2)	5.92	5	Positive	424.242	424.744
QVFAVQR(+2)	5.92	5	Positive	424.242	425.246
QVFAVQR(+2)	5.92	5	Positive	424.242	620.351
QVFAVQR(+2)	5.92	5	Positive	424.242	473.283
QVFAVQR(+2)	5.92	5	Positive	424.242	402.246
QVFAVQR (heavy)(+2)	5.92	5	Positive	429.247	429.247
QVFAVQR (heavy)(+2)	5.92	5	Positive	429.247	729.428
QVFAVQR (heavy)(+2)	5.92	5	Positive	429.247	630.36
QVFAVQR (heavy)(+2)	5.92	5	Positive	429.247	483.291
QVFAVQR (heavy)(+2)	5.92	5	Positive	429.247	412.254
QVFAVQR (heavy)(+2)	5.92	5	Positive	429.247	375.203
QVFAVQR (heavy)(+2)	5.92	5	Positive	429.247	446.24
SNVC[+57.021464]TLVR(+2)	3.22	5	Positive	474.75	474.75
SNVC[+57.021464]TLVR(+2)	3.22	5	Positive	474.75	475.252
SNVC[+57.021464]TLVR(+2)	3.22	5	Positive	474.75	475.752
SNVC[+57.021464]TLVR(+2)	3.22	5	Positive	474.75	747.418
SNVC[+57.021464]TLVR(+2)	3.22	5	Positive	474.75	648.35
SNVC[+57.021464]TLVR(+2)	3.22	5	Positive	474.75	488.319
SNVC[+57.021464]TLVR(+2)	3.22	5	Positive	474.75	387.271
SNVC[+57.021464]TLVR(+2)	3.22	5	Positive	474.75	675.313
SNVC[+57.021464]TLVR (heavy)(+2)	3.22	5	Positive	479.754	479.754
SNVC[+57.021464]TLVR (heavy)(+2)	3.22	5	Positive	479.754	480.256
SNVC[+57.021464]TLVR (heavy)(+2)	3.22	5	Positive	479.754	480.756
SNVC[+57.021464]TLVR (heavy)(+2)	3.22	5	Positive	479.754	757.426
SNVC[+57.021464]TLVR (heavy)(+2)	3.22	5	Positive	479.754	658.358
SNVC[+57.021464]TLVR (heavy)(+2)	3.22	5	Positive	479.754	498.327
SNVC[+57.021464]TLVR (heavy)(+2)	3.22	5	Positive	479.754	397.28
SNVC[+57.021464]TLVR (heavy)(+2)	3.22	5	Positive	479.754	675.313
SNVC[+57.021464]TLVR (heavy)(+2)	3.22	5	Positive	479.754	774.381
GNFHAVYR(+2)	3.56	5	Positive	482.243	482.243
GNFHAVYR(+2)	3.56	5	Positive	482.243	482.745
GNFHAVYR(+2)	3.56	5	Positive	482.243	483.246
GNFHAVYR(+2)	3.56	5	Positive	482.243	792.415
GNFHAVYR(+2)	3.56	5	Positive	482.243	645.347
GNFHAVYR(+2)	3.56	5	Positive	482.243	508.288
GNFHAVYR(+2)	3.56	5	Positive	482.243	437.251
GNFHAVYR(+2)	3.56	5	Positive	482.243	396.711
GNFHAVYR(+2)	3.56	5	Positive	482.243	789.368
GNFHAVYR (heavy)(+2)	3.56	5	Positive	487.247	487.248
GNFHAVYR (heavy)(+2)	3.56	5	Positive	487.247	487.749
GNFHAVYR (heavy)(+2)	3.56	5	Positive	487.247	488.25
GNFHAVYR (heavy)(+2)	3.56	5	Positive	487.247	802.423
GNFHAVYR (heavy)(+2)	3.56	5	Positive	487.247	655.355
GNFHAVYR (heavy)(+2)	3.56	5	Positive	487.247	518.296
GNFHAVYR (heavy)(+2)	3.56	5	Positive	487.247	447.259
GNFHAVYR (heavy)(+2)	3.56	5	Positive	487.247	401.715
GNFHAVYR (heavy)(+2)	3.56	5	Positive	487.247	789.368
LLETEC[+57.021464]PQYIR(+3)	4.66	5	Positive	474.574	474.575
LLETEC[+57.021464]PQYIR(+3)	4.66	5	Positive	474.574	474.909
LLETEC[+57.021464]PQYIR(+3)	4.66	5	Positive	474.574	475.243
LLETEC[+57.021464]PQYIR(+3)	4.66	5	Positive	474.574	836.408
LLETEC[+57.021464]PQYIR(+3)	4.66	5	Positive	474.574	676.378
LLETEC[+57.021464]PQYIR(+3)	4.66	5	Positive	474.574	579.325
LLETEC[+57.021464]PQYIR(+3)	4.66	5	Positive	474.574	451.266
LLETEC[+57.021464]PQYIR(+3)	4.66	5	Positive	474.574	457.266
LLETEC[+57.021464]PQYIR(+3)	4.66	5	Positive	474.574	586.308
LLETEC[+57.021464]PQYIR (heavy)(+3)	4.66	5	Positive	477.91	477.911
LLETEC[+57.021464]PQYIR (heavy)(+3)	4.66	5	Positive	477.91	478.245
LLETEC[+57.021464]PQYIR (heavy)(+3)	4.66	5	Positive	477.91	478.579
LLETEC[+57.021464]PQYIR (heavy)(+3)	4.66	5	Positive	477.91	846.417
LLETEC[+57.021464]PQYIR (heavy)(+3)	4.66	5	Positive	477.91	686.386
LLETEC[+57.021464]PQYIR (heavy)(+3)	4.66	5	Positive	477.91	589.333
LLETEC[+57.021464]PQYIR (heavy)(+3)	4.66	5	Positive	477.91	461.275
LLETEC[+57.021464]PQYIR (heavy)(+3)	4.66	5	Positive	477.91	457.266
LLETEC[+57.021464]PQYIR (heavy)(+3)	4.66	5	Positive	477.91	586.308
GADVWFK(+2)	5.11	5	Positive	411.71	411.711
GADVWFK(+2)	5.11	5	Positive	411.71	694.356
GADVWFK(+2)	5.11	5	Positive	411.71	579.329
GADVWFK(+2)	5.11	5	Positive	411.71	480.261
GADVWFK (heavy)(+2)	5.11	5	Positive	415.717	415.718
GADVWFK (heavy)(+2)	5.11	5	Positive	415.717	416.219
GADVWFK (heavy)(+2)	5.11	5	Positive	415.717	416.721
GADVWFK (heavy)(+2)	5.11	5	Positive	415.717	773.407
GADVWFK (heavy)(+2)	5.11	5	Positive	415.717	702.37
GADVWFK (heavy)(+2)	5.11	5	Positive	415.717	587.343
GADVWFK (heavy)(+2)	5.11	5	Positive	415.717	488.275
GADVWFK (heavy)(+2)	5.11	5	Positive	415.717	343.161
GADVWFK (heavy)(+2)	5.11	5	Positive	415.717	529.241
LGHPDTLNQGEFK(+2)	3.45	5	Positive	728.364	728.365
LGHPDTLNQGEFK(+2)	3.45	5	Positive	728.364	1148.56
LGHPDTLNQGEFK(+2)	3.45	5	Positive	728.364	1051.51
LGHPDTLNQGEFK(+2)	3.45	5	Positive	728.364	936.479
LGHPDTLNQGEFK(+2)	3.45	5	Positive	728.364	722.347
LGHPDTLNQGEFK(+2)	3.45	5	Positive	728.364	643.312
LGHPDTLNQGEFK(+2)	3.45	5	Positive	728.364	574.783
LGHPDTLNQGEFK (heavy)(+2)	3.45	5	Positive	732.372	732.372
LGHPDTLNQGEFK (heavy)(+2)	3.45	5	Positive	732.372	1156.57
LGHPDTLNQGEFK (heavy)(+2)	3.45	5	Positive	732.372	1059.52
LGHPDTLNQGEFK (heavy)(+2)	3.45	5	Positive	732.372	944.493
LGHPDTLNQGEFK (heavy)(+2)	3.45	5	Positive	732.372	730.361
LGHPDTLNQGEFK (heavy)(+2)	3.45	5	Positive	732.372	647.319
LGHPDTLNQGEFK (heavy)(+2)	3.45	5	Positive	732.372	578.79
DLQNFLK(+2)	5.97	5	Positive	439.242	439.243
DLQNFLK(+2)	5.97	5	Positive	439.242	439.744
DLQNFLK(+2)	5.97	5	Positive	439.242	440.245
DLQNFLK(+2)	5.97	5	Positive	439.242	649.367
DLQNFLK(+2)	5.97	5	Positive	439.242	521.308
DLQNFLK(+2)	5.97	5	Positive	439.242	407.265
DLQNFLK(+2)	5.97	5	Positive	439.242	381.729
DLQNFLK(+2)	5.97	5	Positive	439.242	357.177
DLQNFLK(+2)	5.97	5	Positive	439.242	618.288
DLQNFLK (heavy)(+2)	5.97	5	Positive	443.249	443.25
DLQNFLK (heavy)(+2)	5.97	5	Positive	443.249	443.751
DLQNFLK (heavy)(+2)	5.97	5	Positive	443.249	444.252
DLQNFLK (heavy)(+2)	5.97	5	Positive	443.249	657.381
DLQNFLK (heavy)(+2)	5.97	5	Positive	443.249	529.322
DLQNFLK (heavy)(+2)	5.97	5	Positive	443.249	415.279
DLQNFLK (heavy)(+2)	5.97	5	Positive	443.249	385.736
DLQNFLK (heavy)(+2)	5.97	5	Positive	443.249	357.177
DLQNFLK (heavy)(+2)	5.97	5	Positive	443.249	618.288
LTWASHEK(+2)	4.48	5	Positive	486.25	486.251
LTWASHEK(+2)	4.48	5	Positive	486.25	486.752
LTWASHEK(+2)	4.48	5	Positive	486.25	487.254
LTWASHEK(+2)	4.48	5	Positive	486.25	858.41
LTWASHEK(+2)	4.48	5	Positive	486.25	757.363
LTWASHEK(+2)	4.48	5	Positive	486.25	571.283
LTWASHEK(+2)	4.48	5	Positive	486.25	500.246
LTWASHEK(+2)	4.48	5	Positive	486.25	413.214
LTWASHEK(+2)	4.48	5	Positive	486.25	429.709
LTWASHEK (heavy)(+2)	4.48	5	Positive	490.257	490.258
LTWASHEK (heavy)(+2)	4.48	5	Positive	490.257	490.759
LTWASHEK (heavy)(+2)	4.48	5	Positive	490.257	491.261
LTWASHEK (heavy)(+2)	4.48	5	Positive	490.257	866.425
LTWASHEK (heavy)(+2)	4.48	5	Positive	490.257	765.377
LTWASHEK (heavy)(+2)	4.48	5	Positive	490.257	579.298
LTWASHEK (heavy)(+2)	4.48	5	Positive	490.257	508.261
LTWASHEK (heavy)(+2)	4.48	5	Positive	490.257	421.229
LTWASHEK (heavy)(+2)	4.48	5	Positive	490.257	559.287
C[+57.021464]SFQDLDLC[+57.021464]PLDGGIQLR(+3)	8.41	5	Positive	703.003	703.003
C[+57.021464]SFQDLDLC[+57.021464]PLDGGIQLR(+3)	8.41	5	Positive	703.003	703.337
C[+57.021464]SFQDLDLC[+57.021464]PLDGGIQLR(+3)	8.41	5	Positive	703.003	703.671
C[+57.021464]SFQDLDLC[+57.021464]PLDGGIQLR(+3)	8.41	5	Positive	703.003	968.552
C[+57.021464]SFQDLDLC[+57.021464]PLDGGIQLR(+3)	8.41	5	Positive	703.003	871.5
C[+57.021464]SFQDLDLC[+57.021464]PLDGGIQLR(+3)	8.41	5	Positive	703.003	758.416
C[+57.021464]SFQDLDLC[+57.021464]PLDGGIQLR(+3)	8.41	5	Positive	703.003	643.389
C[+57.021464]SFQDLDLC[+57.021464]PLDGGIQLR(+3)	8.41	5	Positive	703.003	484.78
C[+57.021464]SFQDLDLC[+57.021464]PLDGGIQLR(+3)	8.41	5	Positive	703.003	866.335
C[+57.021464]SFQDLDLC[+57.021464]PLDGGIQLR (heavy)(+3)	8.41	5	Positive	706.339	706.339
C[+57.021464]SFQDLDLC[+57.021464]PLDGGIQLR (heavy)(+3)	8.41	5	Positive	706.339	706.673
C[+57.021464]SFQDLDLC[+57.021464]PLDGGIQLR (heavy)(+3)	8.41	5	Positive	706.339	707.007
C[+57.021464]SFQDLDLC[+57.021464]PLDGGIQLR (heavy)(+3)	8.41	5	Positive	706.339	978.561
C[+57.021464]SFQDLDLC[+57.021464]PLDGGIQLR (heavy)(+3)	8.41	5	Positive	706.339	881.508
C[+57.021464]SFQDLDLC[+57.021464]PLDGGIQLR (heavy)(+3)	8.41	5	Positive	706.339	768.424
C[+57.021464]SFQDLDLC[+57.021464]PLDGGIQLR (heavy)(+3)	8.41	5	Positive	706.339	653.397
C[+57.021464]SFQDLDLC[+57.021464]PLDGGIQLR (heavy)(+3)	8.41	5	Positive	706.339	489.784
C[+57.021464]SFQDLDLC[+57.021464]PLDGGIQLR (heavy)(+3)	8.41	5	Positive	706.339	866.335
SLNC[+57.021464]TLR(+2)	3.91	5	Positive	432.223	432.224
SLNC[+57.021464]TLR(+2)	3.91	5	Positive	432.223	776.408
SLNC[+57.021464]TLR(+2)	3.91	5	Positive	432.223	663.324
SLNC[+57.021464]TLR(+2)	3.91	5	Positive	432.223	549.281
SLNC[+57.021464]TLR(+2)	3.91	5	Positive	432.223	389.251
SLNC[+57.021464]TLR (heavy)(+2)	3.91	5	Positive	437.227	437.228
SLNC[+57.021464]TLR (heavy)(+2)	3.91	5	Positive	437.227	437.729
SLNC[+57.021464]TLR (heavy)(+2)	3.91	5	Positive	437.227	438.229
SLNC[+57.021464]TLR (heavy)(+2)	3.91	5	Positive	437.227	786.417
SLNC[+57.021464]TLR (heavy)(+2)	3.91	5	Positive	437.227	673.333
SLNC[+57.021464]TLR (heavy)(+2)	3.91	5	Positive	437.227	559.29
SLNC[+57.021464]TLR (heavy)(+2)	3.91	5	Positive	437.227	399.259
SLNC[+57.021464]TLR (heavy)(+2)	3.91	5	Positive	437.227	475.197
SLNC[+57.021464]TLR (heavy)(+2)	3.91	5	Positive	437.227	576.245
SLVMSGPYELK(+2)	5.79	5	Positive	612.32	612.321
SLVMSGPYELK(+2)	5.79	5	Positive	612.32	612.822
SLVMSGPYELK(+2)	5.79	5	Positive	612.32	613.323
SLVMSGPYELK(+2)	5.79	5	Positive	612.32	1023.52
SLVMSGPYELK(+2)	5.79	5	Positive	612.32	924.45
SLVMSGPYELK(+2)	5.79	5	Positive	612.32	793.409
SLVMSGPYELK(+2)	5.79	5	Positive	612.32	706.377
SLVMSGPYELK(+2)	5.79	5	Positive	612.32	649.356
SLVMSGPYELK(+2)	5.79	5	Positive	612.32	389.239
SLVMSGPYELK (heavy)(+2)	5.79	5	Positive	616.327	616.328
SLVMSGPYELK (heavy)(+2)	5.79	5	Positive	616.327	616.829
SLVMSGPYELK (heavy)(+2)	5.79	5	Positive	616.327	617.33
SLVMSGPYELK (heavy)(+2)	5.79	5	Positive	616.327	1031.53
SLVMSGPYELK (heavy)(+2)	5.79	5	Positive	616.327	932.464
SLVMSGPYELK (heavy)(+2)	5.79	5	Positive	616.327	801.423
SLVMSGPYELK (heavy)(+2)	5.79	5	Positive	616.327	714.391
SLVMSGPYELK (heavy)(+2)	5.79	5	Positive	616.327	657.37
SLVMSGPYELK (heavy)(+2)	5.79	5	Positive	616.327	397.254
IPVALGLK(+2)	5.17	5	Positive	405.776	405.776
IPVALGLK(+2)	5.17	5	Positive	405.776	697.461
IPVALGLK(+2)	5.17	5	Positive	405.776	600.408
IPVALGLK(+2)	5.17	5	Positive	405.776	501.34
IPVALGLK(+2)	5.17	5	Positive	405.776	430.302
IPVALGLK(+2)	5.17	5	Positive	405.776	349.234
IPVALGLK(+2)	5.17	5	Positive	405.776	551.355
IPVALGLK (heavy)(+2)	5.17	5	Positive	409.783	409.783
IPVALGLK (heavy)(+2)	5.17	5	Positive	409.783	705.475
IPVALGLK (heavy)(+2)	5.17	5	Positive	409.783	608.422
IPVALGLK (heavy)(+2)	5.17	5	Positive	409.783	509.354
IPVALGLK (heavy)(+2)	5.17	5	Positive	409.783	438.317
IPVALGLK (heavy)(+2)	5.17	5	Positive	409.783	353.241
IPVALGLK (heavy)(+2)	5.17	5	Positive	409.783	551.355
NLYLSC[+57.021464]VLK(+2)	6.67	5	Positive	555.304	555.305
NLYLSC[+57.021464]VLK(+2)	6.67	5	Positive	555.304	555.806
NLYLSC[+57.021464]VLK(+2)	6.67	5	Positive	555.304	556.307
NLYLSC[+57.021464]VLK(+2)	6.67	5	Positive	555.304	882.475
NLYLSC[+57.021464]VLK(+2)	6.67	5	Positive	555.304	719.412
NLYLSC[+57.021464]VLK(+2)	6.67	5	Positive	555.304	606.328
NLYLSC[+57.021464]VLK(+2)	6.67	5	Positive	555.304	359.265
NLYLSC[+57.021464]VLK(+2)	6.67	5	Positive	555.304	391.198
NLYLSC[+57.021464]VLK (heavy)(+2)	6.67	5	Positive	559.311	559.312
NLYLSC[+57.021464]VLK (heavy)(+2)	6.67	5	Positive	559.311	559.813
NLYLSC[+57.021464]VLK (heavy)(+2)	6.67	5	Positive	559.311	560.314
NLYLSC[+57.021464]VLK (heavy)(+2)	6.67	5	Positive	559.311	890.49
NLYLSC[+57.021464]VLK (heavy)(+2)	6.67	5	Positive	559.311	727.426
NLYLSC[+57.021464]VLK (heavy)(+2)	6.67	5	Positive	559.311	614.342
NLYLSC[+57.021464]VLK (heavy)(+2)	6.67	5	Positive	559.311	367.279
NLYLSC[+57.021464]VLK (heavy)(+2)	6.67	5	Positive	559.311	391.198
PTLQLESVDPK(+2)	4.78	5	Positive	613.834	613.835
PTLQLESVDPK(+2)	4.78	5	Positive	613.834	614.336
PTLQLESVDPK(+2)	4.78	5	Positive	613.834	614.838
PTLQLESVDPK(+2)	4.78	5	Positive	613.834	1028.56
PTLQLESVDPK(+2)	4.78	5	Positive	613.834	787.42
PTLQLESVDPK(+2)	4.78	5	Positive	613.834	674.336
PTLQLESVDPK(+2)	4.78	5	Positive	613.834	440.25
PTLQLESVDPK(+2)	4.78	5	Positive	613.834	682.377
PTLQLESVDPK(+2)	4.78	5	Positive	613.834	983.504
PTLQLESVDPK (heavy)(+2)	4.78	5	Positive	617.842	617.842
PTLQLESVDPK (heavy)(+2)	4.78	5	Positive	617.842	618.344
PTLQLESVDPK (heavy)(+2)	4.78	5	Positive	617.842	618.845
PTLQLESVDPK (heavy)(+2)	4.78	5	Positive	617.842	1036.58
PTLQLESVDPK (heavy)(+2)	4.78	5	Positive	617.842	795.434
PTLQLESVDPK (heavy)(+2)	4.78	5	Positive	617.842	682.35
PTLQLESVDPK (heavy)(+2)	4.78	5	Positive	617.842	440.25
PTLQLESVDPK (heavy)(+2)	4.78	5	Positive	617.842	682.377
PTLQLESVDPK (heavy)(+2)	4.78	5	Positive	617.842	983.504
DLSLISPLAQAVR(+2)	8.35	5	Positive	691.903	691.904
DLSLISPLAQAVR(+2)	8.35	5	Positive	691.903	692.405
DLSLISPLAQAVR(+2)	8.35	5	Positive	691.903	692.907
DLSLISPLAQAVR(+2)	8.35	5	Positive	691.903	1154.69
DLSLISPLAQAVR(+2)	8.35	5	Positive	691.903	1067.66
DLSLISPLAQAVR(+2)	8.35	5	Positive	691.903	954.573
DLSLISPLAQAVR(+2)	8.35	5	Positive	691.903	841.489
DLSLISPLAQAVR(+2)	8.35	5	Positive	691.903	754.457
DLSLISPLAQAVR(+2)	8.35	5	Positive	691.903	429.234
DLSLISPLAQAVR (heavy)(+2)	8.35	5	Positive	696.907	696.908
DLSLISPLAQAVR (heavy)(+2)	8.35	5	Positive	696.907	697.409
DLSLISPLAQAVR (heavy)(+2)	8.35	5	Positive	696.907	697.911
DLSLISPLAQAVR (heavy)(+2)	8.35	5	Positive	696.907	1164.7
DLSLISPLAQAVR (heavy)(+2)	8.35	5	Positive	696.907	1077.67
DLSLISPLAQAVR (heavy)(+2)	8.35	5	Positive	696.907	964.581
DLSLISPLAQAVR (heavy)(+2)	8.35	5	Positive	696.907	851.497
DLSLISPLAQAVR (heavy)(+2)	8.35	5	Positive	696.907	764.465
DLSLISPLAQAVR (heavy)(+2)	8.35	5	Positive	696.907	429.234
ANALLANGVELR(+2)	5.71	5	Positive	620.854	620.854
ANALLANGVELR(+2)	5.71	5	Positive	620.854	621.355
ANALLANGVELR(+2)	5.71	5	Positive	620.854	621.857
ANALLANGVELR(+2)	5.71	5	Positive	620.854	1055.62
ANALLANGVELR(+2)	5.71	5	Positive	620.854	984.584
ANALLANGVELR(+2)	5.71	5	Positive	620.854	871.5
ANALLANGVELR(+2)	5.71	5	Positive	620.854	758.416
ANALLANGVELR(+2)	5.71	5	Positive	620.854	687.378
ANALLANGVELR(+2)	5.71	5	Positive	620.854	370.208
ANALLANGVELR (heavy)(+2)	5.71	5	Positive	625.858	625.858
ANALLANGVELR (heavy)(+2)	5.71	5	Positive	625.858	626.36
ANALLANGVELR (heavy)(+2)	5.71	5	Positive	625.858	626.861
ANALLANGVELR (heavy)(+2)	5.71	5	Positive	625.858	1065.63
ANALLANGVELR (heavy)(+2)	5.71	5	Positive	625.858	994.592
ANALLANGVELR (heavy)(+2)	5.71	5	Positive	625.858	881.508
ANALLANGVELR (heavy)(+2)	5.71	5	Positive	625.858	768.424
ANALLANGVELR (heavy)(+2)	5.71	5	Positive	625.858	697.387
ANALLANGVELR (heavy)(+2)	5.71	5	Positive	625.858	370.208
GQGC[+57.021464]PSTHVLLTHTISR(+3)	3.74	5	Positive	621.987	621.988
GQGC[+57.021464]PSTHVLLTHTISR(+3)	3.74	5	Positive	621.987	622.322
GQGC[+57.021464]PSTHVLLTHTISR(+3)	3.74	5	Positive	621.987	622.656
GQGC[+57.021464]PSTHVLLTHTISR(+3)	3.74	5	Positive	621.987	1039.63
GQGC[+57.021464]PSTHVLLTHTISR(+3)	3.74	5	Positive	621.987	940.557
GQGC[+57.021464]PSTHVLLTHTISR(+3)	3.74	5	Positive	621.987	827.473
GQGC[+57.021464]PSTHVLLTHTISR(+3)	3.74	5	Positive	621.987	714.389
GQGC[+57.021464]PSTHVLLTHTISR(+3)	3.74	5	Positive	621.987	731.412
GQGC[+57.021464]PSTHVLLTHTISR(+3)	3.74	5	Positive	621.987	845.422
GQGC[+57.021464]PSTHVLLTHTISR (heavy)(+3)	3.74	5	Positive	625.324	625.324
GQGC[+57.021464]PSTHVLLTHTISR (heavy)(+3)	3.74	5	Positive	625.324	625.658
GQGC[+57.021464]PSTHVLLTHTISR (heavy)(+3)	3.74	5	Positive	625.324	625.992
GQGC[+57.021464]PSTHVLLTHTISR (heavy)(+3)	3.74	5	Positive	625.324	1049.63
GQGC[+57.021464]PSTHVLLTHTISR (heavy)(+3)	3.74	5	Positive	625.324	950.566
GQGC[+57.021464]PSTHVLLTHTISR (heavy)(+3)	3.74	5	Positive	625.324	837.482
GQGC[+57.021464]PSTHVLLTHTISR (heavy)(+3)	3.74	5	Positive	625.324	724.398
GQGC[+57.021464]PSTHVLLTHTISR (heavy)(+3)	3.74	5	Positive	625.324	736.416
GQGC[+57.021464]PSTHVLLTHTISR (heavy)(+3)	3.74	5	Positive	625.324	845.422
IAVSYQTK(+2)	2.97	5	Positive	455.255	455.256
IAVSYQTK(+2)	2.97	5	Positive	455.255	796.42
IAVSYQTK(+2)	2.97	5	Positive	455.255	725.383
IAVSYQTK(+2)	2.97	5	Positive	455.255	626.314
IAVSYQTK(+2)	2.97	5	Positive	455.255	539.282
IAVSYQTK(+2)	2.97	5	Positive	455.255	376.219
IAVSYQTK(+2)	2.97	5	Positive	455.255	363.195
IAVSYQTK (heavy)(+2)	2.97	5	Positive	459.262	459.263
IAVSYQTK (heavy)(+2)	2.97	5	Positive	459.262	804.434
IAVSYQTK (heavy)(+2)	2.97	5	Positive	459.262	733.397
IAVSYQTK (heavy)(+2)	2.97	5	Positive	459.262	634.329
IAVSYQTK (heavy)(+2)	2.97	5	Positive	459.262	547.297
IAVSYQTK (heavy)(+2)	2.97	5	Positive	459.262	384.233
IAVSYQTK (heavy)(+2)	2.97	5	Positive	459.262	367.202
VNLLSAIK(+2)	5.93	5	Positive	429.276	429.276
VNLLSAIK(+2)	5.93	5	Positive	429.276	758.477
VNLLSAIK(+2)	5.93	5	Positive	429.276	644.434
VNLLSAIK(+2)	5.93	5	Positive	429.276	531.35
VNLLSAIK(+2)	5.93	5	Positive	429.276	418.266
VNLLSAIK(+2)	5.93	5	Positive	429.276	440.287
VNLLSAIK (heavy)(+2)	5.93	5	Positive	433.283	433.283
VNLLSAIK (heavy)(+2)	5.93	5	Positive	433.283	433.785
VNLLSAIK (heavy)(+2)	5.93	5	Positive	433.283	434.286
VNLLSAIK (heavy)(+2)	5.93	5	Positive	433.283	766.491
VNLLSAIK (heavy)(+2)	5.93	5	Positive	433.283	652.448
VNLLSAIK (heavy)(+2)	5.93	5	Positive	433.283	539.364
VNLLSAIK (heavy)(+2)	5.93	5	Positive	433.283	426.28
VNLLSAIK (heavy)(+2)	5.93	5	Positive	433.283	440.287
VNLLSAIK (heavy)(+2)	5.93	5	Positive	433.283	527.319
GFSGLDGAK(+2)	3.28	5	Positive	426.216	426.217
GFSGLDGAK(+2)	3.28	5	Positive	426.216	647.336
GFSGLDGAK(+2)	3.28	5	Positive	426.216	560.304
GFSGLDGAK(+2)	3.28	5	Positive	426.216	503.282
GFSGLDGAK(+2)	3.28	5	Positive	426.216	390.198
GFSGLDGAK (heavy)(+2)	3.28	5	Positive	430.223	430.224
GFSGLDGAK (heavy)(+2)	3.28	5	Positive	430.223	430.725
GFSGLDGAK (heavy)(+2)	3.28	5	Positive	430.223	431.226
GFSGLDGAK (heavy)(+2)	3.28	5	Positive	430.223	655.35
GFSGLDGAK (heavy)(+2)	3.28	5	Positive	430.223	568.318
GFSGLDGAK (heavy)(+2)	3.28	5	Positive	430.223	511.297
GFSGLDGAK (heavy)(+2)	3.28	5	Positive	430.223	398.213
GFSGLDGAK (heavy)(+2)	3.28	5	Positive	430.223	401.713
GFSGLDGAK (heavy)(+2)	3.28	5	Positive	430.223	462.235
GVVGLPGQR(+2)	3.62	5	Positive	441.761	441.761
GVVGLPGQR(+2)	3.62	5	Positive	441.761	726.426
GVVGLPGQR(+2)	3.62	5	Positive	441.761	627.357
GVVGLPGQR(+2)	3.62	5	Positive	441.761	570.336
GVVGLPGQR(+2)	3.62	5	Positive	441.761	457.252
GVVGLPGQR(+2)	3.62	5	Positive	441.761	360.199
GVVGLPGQR(+2)	3.62	5	Positive	441.761	363.716
GVVGLPGQR (heavy)(+2)	3.62	5	Positive	446.765	446.766
GVVGLPGQR (heavy)(+2)	3.62	5	Positive	446.765	736.434
GVVGLPGQR (heavy)(+2)	3.62	5	Positive	446.765	637.366
GVVGLPGQR (heavy)(+2)	3.62	5	Positive	446.765	580.344
GVVGLPGQR (heavy)(+2)	3.62	5	Positive	446.765	467.26
GVVGLPGQR (heavy)(+2)	3.62	5	Positive	446.765	370.207
GVVGLPGQR (heavy)(+2)	3.62	5	Positive	446.765	368.721
GPAGPQGPR(+2)	2.21	5	Positive	418.722	418.722
GPAGPQGPR(+2)	2.21	5	Positive	418.722	419.224
GPAGPQGPR(+2)	2.21	5	Positive	418.722	419.725
GPAGPQGPR(+2)	2.21	5	Positive	418.722	682.363
GPAGPQGPR(+2)	2.21	5	Positive	418.722	611.326
GPAGPQGPR(+2)	2.21	5	Positive	418.722	554.305
GPAGPQGPR(+2)	2.21	5	Positive	418.722	457.252
GPAGPQGPR(+2)	2.21	5	Positive	418.722	390.212
GPAGPQGPR (heavy)(+2)	2.21	5	Positive	423.726	423.726
GPAGPQGPR (heavy)(+2)	2.21	5	Positive	423.726	424.228
GPAGPQGPR (heavy)(+2)	2.21	5	Positive	423.726	424.729
GPAGPQGPR (heavy)(+2)	2.21	5	Positive	423.726	692.371
GPAGPQGPR (heavy)(+2)	2.21	5	Positive	423.726	621.334
GPAGPQGPR (heavy)(+2)	2.21	5	Positive	423.726	564.313
GPAGPQGPR (heavy)(+2)	2.21	5	Positive	423.726	467.26
GPAGPQGPR (heavy)(+2)	2.21	5	Positive	423.726	395.216
GPAGPQGPR (heavy)(+2)	2.21	5	Positive	423.726	565.273
SLSQQIENIR(+2)	4.96	5	Positive	594.322	594.323
SLSQQIENIR(+2)	4.96	5	Positive	594.322	594.824
SLSQQIENIR(+2)	4.96	5	Positive	594.322	595.325
SLSQQIENIR(+2)	4.96	5	Positive	594.322	900.49
SLSQQIENIR(+2)	4.96	5	Positive	594.322	772.431
SLSQQIENIR(+2)	4.96	5	Positive	594.322	644.373
SLSQQIENIR(+2)	4.96	5	Positive	594.322	531.289
SLSQQIENIR(+2)	4.96	5	Positive	594.322	402.246
SLSQQIENIR (heavy)(+2)	4.96	5	Positive	599.326	599.327
SLSQQIENIR (heavy)(+2)	4.96	5	Positive	599.326	599.828
SLSQQIENIR (heavy)(+2)	4.96	5	Positive	599.326	600.329
SLSQQIENIR (heavy)(+2)	4.96	5	Positive	599.326	910.498
SLSQQIENIR (heavy)(+2)	4.96	5	Positive	599.326	782.439
SLSQQIENIR (heavy)(+2)	4.96	5	Positive	599.326	654.381
SLSQQIENIR (heavy)(+2)	4.96	5	Positive	599.326	541.297
SLSQQIENIR (heavy)(+2)	4.96	5	Positive	599.326	412.254
GVVGPQGAR(+2)	2.6	5	Positive	420.737	420.738
GVVGPQGAR(+2)	2.6	5	Positive	420.737	421.239
GVVGPQGAR(+2)	2.6	5	Positive	420.737	421.741
GVVGPQGAR(+2)	2.6	5	Positive	420.737	684.379
GVVGPQGAR(+2)	2.6	5	Positive	420.737	585.31
GVVGPQGAR(+2)	2.6	5	Positive	420.737	528.289
GVVGPQGAR(+2)	2.6	5	Positive	420.737	342.693
GVVGPQGAR(+2)	2.6	5	Positive	420.737	538.298
GVVGPQGAR(+2)	2.6	5	Positive	420.737	595.32
GVVGPQGAR (heavy)(+2)	2.6	5	Positive	425.742	425.742
GVVGPQGAR (heavy)(+2)	2.6	5	Positive	425.742	426.244
GVVGPQGAR (heavy)(+2)	2.6	5	Positive	425.742	426.745
GVVGPQGAR (heavy)(+2)	2.6	5	Positive	425.742	694.387
GVVGPQGAR (heavy)(+2)	2.6	5	Positive	425.742	595.319
GVVGPQGAR (heavy)(+2)	2.6	5	Positive	425.742	538.297
GVVGPQGAR (heavy)(+2)	2.6	5	Positive	425.742	441.244
GVVGPQGAR (heavy)(+2)	2.6	5	Positive	425.742	538.298
GVVGPQGAR (heavy)(+2)	2.6	5	Positive	425.742	595.32
GETGPSGPVGPAGAVGPR(+2)	3.65	5	Positive	781.899	781.9
GETGPSGPVGPAGAVGPR(+2)	3.65	5	Positive	781.899	782.401
GETGPSGPVGPAGAVGPR(+2)	3.65	5	Positive	781.899	782.902
GETGPSGPVGPAGAVGPR(+2)	3.65	5	Positive	781.899	1034.57
GETGPSGPVGPAGAVGPR(+2)	3.65	5	Positive	781.899	977.553
GETGPSGPVGPAGAVGPR(+2)	3.65	5	Positive	781.899	781.432
GETGPSGPVGPAGAVGPR(+2)	3.65	5	Positive	781.899	724.41
GETGPSGPVGPAGAVGPR(+2)	3.65	5	Positive	781.899	638.344
GETGPSGPVGPAGAVGPR(+2)	3.65	5	Positive	781.899	609.833
GETGPSGPVGPAGAVGPR (heavy)(+2)	3.65	5	Positive	786.903	786.904
GETGPSGPVGPAGAVGPR (heavy)(+2)	3.65	5	Positive	786.903	787.405
GETGPSGPVGPAGAVGPR (heavy)(+2)	3.65	5	Positive	786.903	787.907
GETGPSGPVGPAGAVGPR (heavy)(+2)	3.65	5	Positive	786.903	1044.58
GETGPSGPVGPAGAVGPR (heavy)(+2)	3.65	5	Positive	786.903	987.561
GETGPSGPVGPAGAVGPR (heavy)(+2)	3.65	5	Positive	786.903	791.44
GETGPSGPVGPAGAVGPR (heavy)(+2)	3.65	5	Positive	786.903	734.418
GETGPSGPVGPAGAVGPR (heavy)(+2)	3.65	5	Positive	786.903	643.348
GETGPSGPVGPAGAVGPR (heavy)(+2)	3.65	5	Positive	786.903	614.837
GPSGPQGIR(+2)	2.6	5	Positive	434.735	434.735
GPSGPQGIR(+2)	2.6	5	Positive	434.735	714.389
GPSGPQGIR(+2)	2.6	5	Positive	434.735	627.357
GPSGPQGIR(+2)	2.6	5	Positive	434.735	570.336
GPSGPQGIR(+2)	2.6	5	Positive	434.735	473.283
GPSGPQGIR(+2)	2.6	5	Positive	434.735	345.224
GPSGPQGIR(+2)	2.6	5	Positive	434.735	406.225
GPSGPQGIR (heavy)(+2)	2.6	5	Positive	439.739	439.74
GPSGPQGIR (heavy)(+2)	2.6	5	Positive	439.739	724.398
GPSGPQGIR (heavy)(+2)	2.6	5	Positive	439.739	637.366
GPSGPQGIR (heavy)(+2)	2.6	5	Positive	439.739	580.344
GPSGPQGIR (heavy)(+2)	2.6	5	Positive	439.739	483.291
GPSGPQGIR (heavy)(+2)	2.6	5	Positive	439.739	355.233
GPSGPQGIR (heavy)(+2)	2.6	5	Positive	439.739	411.229
GPAGPSGPAGK(+2)	2.15	5	Positive	448.235	448.235
GPAGPSGPAGK(+2)	2.15	5	Positive	448.235	448.737
GPAGPSGPAGK(+2)	2.15	5	Positive	448.235	449.238
GPAGPSGPAGK(+2)	2.15	5	Positive	448.235	741.389
GPAGPSGPAGK(+2)	2.15	5	Positive	448.235	670.352
GPAGPSGPAGK(+2)	2.15	5	Positive	448.235	613.33
GPAGPSGPAGK(+2)	2.15	5	Positive	448.235	419.725
GPAGPSGPAGK(+2)	2.15	5	Positive	448.235	621.299
GPAGPSGPAGK(+2)	2.15	5	Positive	448.235	749.358
GPAGPSGPAGK (heavy)(+2)	2.15	5	Positive	452.242	452.242
GPAGPSGPAGK (heavy)(+2)	2.15	5	Positive	452.242	452.744
GPAGPSGPAGK (heavy)(+2)	2.15	5	Positive	452.242	453.245
GPAGPSGPAGK (heavy)(+2)	2.15	5	Positive	452.242	749.403
GPAGPSGPAGK (heavy)(+2)	2.15	5	Positive	452.242	678.366
GPAGPSGPAGK (heavy)(+2)	2.15	5	Positive	452.242	621.345
GPAGPSGPAGK (heavy)(+2)	2.15	5	Positive	452.242	423.732
GPAGPSGPAGK (heavy)(+2)	2.15	5	Positive	452.242	621.299
GPAGPSGPAGK (heavy)(+2)	2.15	5	Positive	452.242	749.358
IIGYTPDLDPETVDDAFAR(+3)	8.15	5	Positive	703.344	703.344
IIGYTPDLDPETVDDAFAR(+3)	8.15	5	Positive	703.344	703.679
IIGYTPDLDPETVDDAFAR(+3)	8.15	5	Positive	703.344	704.013
IIGYTPDLDPETVDDAFAR(+3)	8.15	5	Positive	703.344	1120.53
IIGYTPDLDPETVDDAFAR(+3)	8.15	5	Positive	703.344	894.432
IIGYTPDLDPETVDDAFAR(+3)	8.15	5	Positive	703.344	793.384
IIGYTPDLDPETVDDAFAR(+3)	8.15	5	Positive	703.344	694.315
IIGYTPDLDPETVDDAFAR(+3)	8.15	5	Positive	703.344	579.289
IIGYTPDLDPETVDDAFAR(+3)	8.15	5	Positive	703.344	464.262
IIGYTPDLDPETVDDAFAR (heavy)(+3)	8.15	5	Positive	706.68	706.68
IIGYTPDLDPETVDDAFAR (heavy)(+3)	8.15	5	Positive	706.68	707.015
IIGYTPDLDPETVDDAFAR (heavy)(+3)	8.15	5	Positive	706.68	707.349
IIGYTPDLDPETVDDAFAR (heavy)(+3)	8.15	5	Positive	706.68	1130.54
IIGYTPDLDPETVDDAFAR (heavy)(+3)	8.15	5	Positive	706.68	904.44
IIGYTPDLDPETVDDAFAR (heavy)(+3)	8.15	5	Positive	706.68	803.392
IIGYTPDLDPETVDDAFAR (heavy)(+3)	8.15	5	Positive	706.68	704.324
IIGYTPDLDPETVDDAFAR (heavy)(+3)	8.15	5	Positive	706.68	589.297
IIGYTPDLDPETVDDAFAR (heavy)(+3)	8.15	5	Positive	706.68	474.27
AFQVWSDVTPLR(+2)	7.07	5	Positive	709.874	709.875
AFQVWSDVTPLR(+2)	7.07	5	Positive	709.874	710.376
AFQVWSDVTPLR(+2)	7.07	5	Positive	709.874	710.878
AFQVWSDVTPLR(+2)	7.07	5	Positive	709.874	1072.58
AFQVWSDVTPLR(+2)	7.07	5	Positive	709.874	973.51
AFQVWSDVTPLR(+2)	7.07	5	Positive	709.874	787.431
AFQVWSDVTPLR(+2)	7.07	5	Positive	709.874	700.399
AFQVWSDVTPLR(+2)	7.07	5	Positive	709.874	585.372
AFQVWSDVTPLR(+2)	7.07	5	Positive	709.874	347.171
AFQVWSDVTPLR (heavy)(+2)	7.07	5	Positive	714.879	714.879
AFQVWSDVTPLR (heavy)(+2)	7.07	5	Positive	714.879	715.381
AFQVWSDVTPLR (heavy)(+2)	7.07	5	Positive	714.879	715.882
AFQVWSDVTPLR (heavy)(+2)	7.07	5	Positive	714.879	1082.59
AFQVWSDVTPLR (heavy)(+2)	7.07	5	Positive	714.879	983.518
AFQVWSDVTPLR (heavy)(+2)	7.07	5	Positive	714.879	797.439
AFQVWSDVTPLR (heavy)(+2)	7.07	5	Positive	714.879	710.407
AFQVWSDVTPLR (heavy)(+2)	7.07	5	Positive	714.879	595.38
AFQVWSDVTPLR (heavy)(+2)	7.07	5	Positive	714.879	347.171
YGNADGEYC[+57.021464]K(+2)	2.56	5	Positive	588.734	588.735
YGNADGEYC[+57.021464]K(+2)	2.56	5	Positive	588.734	589.236
YGNADGEYC[+57.021464]K(+2)	2.56	5	Positive	588.734	589.737
YGNADGEYC[+57.021464]K(+2)	2.56	5	Positive	588.734	1013.4
YGNADGEYC[+57.021464]K(+2)	2.56	5	Positive	588.734	956.378
YGNADGEYC[+57.021464]K(+2)	2.56	5	Positive	588.734	842.335
YGNADGEYC[+57.021464]K(+2)	2.56	5	Positive	588.734	771.298
YGNADGEYC[+57.021464]K(+2)	2.56	5	Positive	588.734	656.271
YGNADGEYC[+57.021464]K(+2)	2.56	5	Positive	588.734	470.207
YGNADGEYC[+57.021464]K (heavy)(+2)	2.56	5	Positive	592.742	592.742
YGNADGEYC[+57.021464]K (heavy)(+2)	2.56	5	Positive	592.742	593.243
YGNADGEYC[+57.021464]K (heavy)(+2)	2.56	5	Positive	592.742	593.744
YGNADGEYC[+57.021464]K (heavy)(+2)	2.56	5	Positive	592.742	1021.41
YGNADGEYC[+57.021464]K (heavy)(+2)	2.56	5	Positive	592.742	964.392
YGNADGEYC[+57.021464]K (heavy)(+2)	2.56	5	Positive	592.742	850.349
YGNADGEYC[+57.021464]K (heavy)(+2)	2.56	5	Positive	592.742	779.312
YGNADGEYC[+57.021464]K (heavy)(+2)	2.56	5	Positive	592.742	664.285
YGNADGEYC[+57.021464]K (heavy)(+2)	2.56	5	Positive	592.742	478.221
FQGTSYDSC[+57.021464]TTEGR(+2)	3.06	5	Positive	804.833	804.833
FQGTSYDSC[+57.021464]TTEGR(+2)	3.06	5	Positive	804.833	805.335
FQGTSYDSC[+57.021464]TTEGR(+2)	3.06	5	Positive	804.833	805.836
FQGTSYDSC[+57.021464]TTEGR(+2)	3.06	5	Positive	804.833	1175.46
FQGTSYDSC[+57.021464]TTEGR(+2)	3.06	5	Positive	804.833	1088.43
FQGTSYDSC[+57.021464]TTEGR(+2)	3.06	5	Positive	804.833	925.368
FQGTSYDSC[+57.021464]TTEGR(+2)	3.06	5	Positive	804.833	810.341
FQGTSYDSC[+57.021464]TTEGR(+2)	3.06	5	Positive	804.833	723.309
FQGTSYDSC[+57.021464]TTEGR(+2)	3.06	5	Positive	804.833	563.278
FQGTSYDSC[+57.021464]TTEGR (heavy)(+2)	3.06	5	Positive	809.837	809.838
FQGTSYDSC[+57.021464]TTEGR (heavy)(+2)	3.06	5	Positive	809.837	810.339
FQGTSYDSC[+57.021464]TTEGR (heavy)(+2)	3.06	5	Positive	809.837	810.84
FQGTSYDSC[+57.021464]TTEGR (heavy)(+2)	3.06	5	Positive	809.837	1185.47
FQGTSYDSC[+57.021464]TTEGR (heavy)(+2)	3.06	5	Positive	809.837	1098.44
FQGTSYDSC[+57.021464]TTEGR (heavy)(+2)	3.06	5	Positive	809.837	935.376
FQGTSYDSC[+57.021464]TTEGR (heavy)(+2)	3.06	5	Positive	809.837	820.349
FQGTSYDSC[+57.021464]TTEGR (heavy)(+2)	3.06	5	Positive	809.837	733.317
FQGTSYDSC[+57.021464]TTEGR (heavy)(+2)	3.06	5	Positive	809.837	573.287
IDAVYEAPQEEK(+2)	3.52	5	Positive	696.338	696.338
IDAVYEAPQEEK(+2)	3.52	5	Positive	696.338	1092.52
IDAVYEAPQEEK(+2)	3.52	5	Positive	696.338	993.452
IDAVYEAPQEEK(+2)	3.52	5	Positive	696.338	830.389
IDAVYEAPQEEK(+2)	3.52	5	Positive	696.338	701.346
IDAVYEAPQEEK(+2)	3.52	5	Positive	696.338	630.309
IDAVYEAPQEEK (heavy)(+2)	3.52	5	Positive	700.345	700.345
IDAVYEAPQEEK (heavy)(+2)	3.52	5	Positive	700.345	700.847
IDAVYEAPQEEK (heavy)(+2)	3.52	5	Positive	700.345	701.348
IDAVYEAPQEEK (heavy)(+2)	3.52	5	Positive	700.345	1100.53
IDAVYEAPQEEK (heavy)(+2)	3.52	5	Positive	700.345	1001.47
IDAVYEAPQEEK (heavy)(+2)	3.52	5	Positive	700.345	838.403
IDAVYEAPQEEK (heavy)(+2)	3.52	5	Positive	700.345	709.361
IDAVYEAPQEEK (heavy)(+2)	3.52	5	Positive	700.345	638.324
IDAVYEAPQEEK (heavy)(+2)	3.52	5	Positive	700.345	541.271
GEWTC[+57.021464]IAYSQLR(+3)	6.86	5	Positive	495.238	495.238
GEWTC[+57.021464]IAYSQLR(+3)	6.86	5	Positive	495.238	495.572
GEWTC[+57.021464]IAYSQLR(+3)	6.86	5	Positive	495.238	495.906
GEWTC[+57.021464]IAYSQLR(+3)	6.86	5	Positive	495.238	1010.51
GEWTC[+57.021464]IAYSQLR(+3)	6.86	5	Positive	495.238	850.478
GEWTC[+57.021464]IAYSQLR(+3)	6.86	5	Positive	495.238	737.394
GEWTC[+57.021464]IAYSQLR(+3)	6.86	5	Positive	495.238	666.357
GEWTC[+57.021464]IAYSQLR(+3)	6.86	5	Positive	495.238	503.294
GEWTC[+57.021464]IAYSQLR(+3)	6.86	5	Positive	495.238	747.313
GEWTC[+57.021464]IAYSQLR (heavy)(+3)	6.86	5	Positive	498.574	498.574
GEWTC[+57.021464]IAYSQLR (heavy)(+3)	6.86	5	Positive	498.574	498.909
GEWTC[+57.021464]IAYSQLR (heavy)(+3)	6.86	5	Positive	498.574	499.242
GEWTC[+57.021464]IAYSQLR (heavy)(+3)	6.86	5	Positive	498.574	1020.52
GEWTC[+57.021464]IAYSQLR (heavy)(+3)	6.86	5	Positive	498.574	860.486
GEWTC[+57.021464]IAYSQLR (heavy)(+3)	6.86	5	Positive	498.574	747.402
GEWTC[+57.021464]IAYSQLR (heavy)(+3)	6.86	5	Positive	498.574	676.365
GEWTC[+57.021464]IAYSQLR (heavy)(+3)	6.86	5	Positive	498.574	513.302
GEWTC[+57.021464]IAYSQLR (heavy)(+3)	6.86	5	Positive	498.574	747.313
NLQPASEYTVSLVAIK(+3)	7.23	5	Positive	578.32	578.321
NLQPASEYTVSLVAIK(+3)	7.23	5	Positive	578.32	578.655
NLQPASEYTVSLVAIK(+3)	7.23	5	Positive	578.32	578.989
NLQPASEYTVSLVAIK(+3)	7.23	5	Positive	578.32	830.535
NLQPASEYTVSLVAIK(+3)	7.23	5	Positive	578.32	729.487
NLQPASEYTVSLVAIK(+3)	7.23	5	Positive	578.32	630.418
NLQPASEYTVSLVAIK(+3)	7.23	5	Positive	578.32	430.302
NLQPASEYTVSLVAIK(+3)	7.23	5	Positive	578.32	356.193
NLQPASEYTVSLVAIK(+3)	7.23	5	Positive	578.32	740.357
NLQPASEYTVSLVAIK (heavy)(+3)	7.23	5	Positive	580.992	580.992
NLQPASEYTVSLVAIK (heavy)(+3)	7.23	5	Positive	580.992	581.327
NLQPASEYTVSLVAIK (heavy)(+3)	7.23	5	Positive	580.992	581.661
NLQPASEYTVSLVAIK (heavy)(+3)	7.23	5	Positive	580.992	838.549
NLQPASEYTVSLVAIK (heavy)(+3)	7.23	5	Positive	580.992	737.501
NLQPASEYTVSLVAIK (heavy)(+3)	7.23	5	Positive	580.992	638.433
NLQPASEYTVSLVAIK (heavy)(+3)	7.23	5	Positive	580.992	438.317
NLQPASEYTVSLVAIK (heavy)(+3)	7.23	5	Positive	580.992	356.193
NLQPASEYTVSLVAIK (heavy)(+3)	7.23	5	Positive	580.992	740.357
STTPDITGYR(+2)	3.53	5	Positive	555.774	555.775
STTPDITGYR(+2)	3.53	5	Positive	555.774	556.276
STTPDITGYR(+2)	3.53	5	Positive	555.774	556.778
STTPDITGYR(+2)	3.53	5	Positive	555.774	922.463
STTPDITGYR(+2)	3.53	5	Positive	555.774	821.415
STTPDITGYR(+2)	3.53	5	Positive	555.774	724.362
STTPDITGYR(+2)	3.53	5	Positive	555.774	609.335
STTPDITGYR(+2)	3.53	5	Positive	555.774	496.251
STTPDITGYR(+2)	3.53	5	Positive	555.774	411.211
STTPDITGYR (heavy)(+2)	3.53	5	Positive	560.779	560.779
STTPDITGYR (heavy)(+2)	3.53	5	Positive	560.779	561.281
STTPDITGYR (heavy)(+2)	3.53	5	Positive	560.779	561.782
STTPDITGYR (heavy)(+2)	3.53	5	Positive	560.779	932.471
STTPDITGYR (heavy)(+2)	3.53	5	Positive	560.779	831.423
STTPDITGYR (heavy)(+2)	3.53	5	Positive	560.779	734.371
STTPDITGYR (heavy)(+2)	3.53	5	Positive	560.779	619.344
STTPDITGYR (heavy)(+2)	3.53	5	Positive	560.779	506.26
STTPDITGYR (heavy)(+2)	3.53	5	Positive	560.779	416.215
IYLYTLNDNAR(+2)	6.01	5	Positive	678.351	678.351
IYLYTLNDNAR(+2)	6.01	5	Positive	678.351	678.853
IYLYTLNDNAR(+2)	6.01	5	Positive	678.351	679.354
IYLYTLNDNAR(+2)	6.01	5	Positive	678.351	1079.55
IYLYTLNDNAR(+2)	6.01	5	Positive	678.351	966.464
IYLYTLNDNAR(+2)	6.01	5	Positive	678.351	803.401
IYLYTLNDNAR(+2)	6.01	5	Positive	678.351	702.353
IYLYTLNDNAR(+2)	6.01	5	Positive	678.351	589.269
IYLYTLNDNAR(+2)	6.01	5	Positive	678.351	360.199
IYLYTLNDNAR (heavy)(+2)	6.01	5	Positive	683.355	683.355
IYLYTLNDNAR (heavy)(+2)	6.01	5	Positive	683.355	683.857
IYLYTLNDNAR (heavy)(+2)	6.01	5	Positive	683.355	684.358
IYLYTLNDNAR (heavy)(+2)	6.01	5	Positive	683.355	1089.56
IYLYTLNDNAR (heavy)(+2)	6.01	5	Positive	683.355	976.472
IYLYTLNDNAR (heavy)(+2)	6.01	5	Positive	683.355	813.409
IYLYTLNDNAR (heavy)(+2)	6.01	5	Positive	683.355	712.361
IYLYTLNDNAR (heavy)(+2)	6.01	5	Positive	683.355	599.277
IYLYTLNDNAR (heavy)(+2)	6.01	5	Positive	683.355	370.207
SSPVVIDASTAIDAPSNLR(+3)	6.77	5	Positive	638.337	638.337
SSPVVIDASTAIDAPSNLR(+3)	6.77	5	Positive	638.337	638.672
SSPVVIDASTAIDAPSNLR(+3)	6.77	5	Positive	638.337	639.006
SSPVVIDASTAIDAPSNLR(+3)	6.77	5	Positive	638.337	956.516
SSPVVIDASTAIDAPSNLR(+3)	6.77	5	Positive	638.337	885.479
SSPVVIDASTAIDAPSNLR(+3)	6.77	5	Positive	638.337	772.395
SSPVVIDASTAIDAPSNLR(+3)	6.77	5	Positive	638.337	657.368
SSPVVIDASTAIDAPSNLR(+3)	6.77	5	Positive	638.337	586.331
SSPVVIDASTAIDAPSNLR(+3)	6.77	5	Positive	638.337	489.278
SSPVVIDASTAIDAPSNLR (heavy)(+3)	6.77	5	Positive	641.673	641.673
SSPVVIDASTAIDAPSNLR (heavy)(+3)	6.77	5	Positive	641.673	642.008
SSPVVIDASTAIDAPSNLR (heavy)(+3)	6.77	5	Positive	641.673	642.342
SSPVVIDASTAIDAPSNLR (heavy)(+3)	6.77	5	Positive	641.673	966.524
SSPVVIDASTAIDAPSNLR (heavy)(+3)	6.77	5	Positive	641.673	895.487
SSPVVIDASTAIDAPSNLR (heavy)(+3)	6.77	5	Positive	641.673	782.403
SSPVVIDASTAIDAPSNLR (heavy)(+3)	6.77	5	Positive	641.673	667.376
SSPVVIDASTAIDAPSNLR (heavy)(+3)	6.77	5	Positive	641.673	596.339
SSPVVIDASTAIDAPSNLR (heavy)(+3)	6.77	5	Positive	641.673	499.286

## Sheet: S4 Precursors
Compound	Precursor (m/z)
DLQNFLK (+2)	443.249
GADVWFK (+2)	415.717
GFSGLDGAK (+2)	430.223
GPAGPSGPAGK (+2)	452.242
IAVSYQTK (+2)	459.262
IDAVYEAPQEEK (+2)	700.345
IPVALGLK (+2)	409.783
LGHPDTLNQGEFK (+2)	732.372
LTWASHEK (+2)	490.257
NLYLSC[+57.021464]VLK (+2)	559.311
PTLQLESVDPK (+2)	617.842
SLGPALLLLQK (+2)	580.878
SLVMSGPYELK (+2)	616.327
VNLLSAIK (+2)	433.283
YGNADGEYC[+57.021464]K (+2)	592.742
AFQVWSDVTPLR (+2)	714.879
ANALLANGVELR (+2)	625.858
DLSLISPLAQAVR (+2)	696.907
FQGTSYDSC[+57.021464]TTEGR (+2)	809.837
GETGPSGPVGPAGAVGPR (+2)	786.903
GNFHAVYR (+2)	487.247
GPAGPQGPR (+2)	423.726
GPSGPQGIR (+2)	439.739
GVVGLPGQR (+2)	446.765
GVVGPQGAR (+2)	425.742
IYLYTLNDNAR (+2)	683.355
LGLGADVAQVTGALR (+2)	725.916
QVFAVQR (+2)	429.247
SLNC[+57.021464]TLR (+2)	437.227
SLSQQIENIR (+2)	599.326
SNVC[+57.021464]TLVR (+2)	479.754
STTPDITGYR (+2)	560.779
AFALWSAVTPLTFTR (+3)	564.311
C[+57.021464]SFQDLDLC[+57.021464]PLDGGIQLR (+3)	706.339
GEWTC[+57.021464]IAYSQLR (+3)	498.574
GQGC[+57.021464]PSTHVLLTHTISR (+3)	625.324
IIGYTPDLDPETVDDAFAR (+3)	706.68
LLETEC[+57.021464]PQYIR (+3)	477.91
SSPVVIDASTAIDAPSNLR (+3)	641.673
VVLGAHNLSR (+3)	359.213
NLQPASEYTVSLVAIK (+3)	580.992

## Sheet: S5 Transitions
Compound	m/z	Group ID
AFALWSAVTPLTFTR (heavy)(+3)	1102.61	564.311
AFALWSAVTPLTFTR (heavy)(+3)	845.475	564.311
AFALWSAVTPLTFTR (heavy)(+3)	744.428	564.311
AFALWSAVTPLTFTR (heavy)(+3)	647.375	564.311
AFALWSAVTPLTFTR (heavy)(+3)	534.291	564.311
AFALWSAVTPLTFTR (heavy)(+3)	372.718	564.311
AFQVWSDVTPLR (heavy)(+2)	1082.59	714.879
AFQVWSDVTPLR (heavy)(+2)	983.518	714.879
AFQVWSDVTPLR (heavy)(+2)	797.439	714.879
AFQVWSDVTPLR (heavy)(+2)	710.407	714.879
AFQVWSDVTPLR (heavy)(+2)	595.38	714.879
AFQVWSDVTPLR (heavy)(+2)	347.171	714.879
ANALLANGVELR (heavy)(+2)	1065.63	625.858
ANALLANGVELR (heavy)(+2)	994.592	625.858
ANALLANGVELR (heavy)(+2)	881.508	625.858
ANALLANGVELR (heavy)(+2)	768.424	625.858
ANALLANGVELR (heavy)(+2)	697.387	625.858
ANALLANGVELR (heavy)(+2)	370.208	625.858
C[+57.021464]SFQDLDLC[+57.021464]PLDGGIQLR (heavy)(+3)	978.561	706.339
C[+57.021464]SFQDLDLC[+57.021464]PLDGGIQLR (heavy)(+3)	881.508	706.339
C[+57.021464]SFQDLDLC[+57.021464]PLDGGIQLR (heavy)(+3)	768.424	706.339
C[+57.021464]SFQDLDLC[+57.021464]PLDGGIQLR (heavy)(+3)	653.397	706.339
C[+57.021464]SFQDLDLC[+57.021464]PLDGGIQLR (heavy)(+3)	489.784	706.339
C[+57.021464]SFQDLDLC[+57.021464]PLDGGIQLR (heavy)(+3)	866.335	706.339
DLQNFLK (heavy)(+2)	657.381	443.249
DLQNFLK (heavy)(+2)	529.322	443.249
DLQNFLK (heavy)(+2)	415.279	443.249
DLQNFLK (heavy)(+2)	385.736	443.249
DLQNFLK (heavy)(+2)	357.177	443.249
DLQNFLK (heavy)(+2)	618.288	443.249
DLSLISPLAQAVR (heavy)(+2)	1164.7	696.907
DLSLISPLAQAVR (heavy)(+2)	1077.67	696.907
DLSLISPLAQAVR (heavy)(+2)	964.581	696.907
DLSLISPLAQAVR (heavy)(+2)	851.497	696.907
DLSLISPLAQAVR (heavy)(+2)	764.465	696.907
DLSLISPLAQAVR (heavy)(+2)	429.234	696.907
FQGTSYDSC[+57.021464]TTEGR (heavy)(+2)	1185.47	809.837
FQGTSYDSC[+57.021464]TTEGR (heavy)(+2)	1098.44	809.837
FQGTSYDSC[+57.021464]TTEGR (heavy)(+2)	935.376	809.837
FQGTSYDSC[+57.021464]TTEGR (heavy)(+2)	820.349	809.837
FQGTSYDSC[+57.021464]TTEGR (heavy)(+2)	733.317	809.837
FQGTSYDSC[+57.021464]TTEGR (heavy)(+2)	573.287	809.837
GADVWFK (heavy)(+2)	773.407	415.717
GADVWFK (heavy)(+2)	702.37	415.717
GADVWFK (heavy)(+2)	587.343	415.717
GADVWFK (heavy)(+2)	488.275	415.717
GADVWFK (heavy)(+2)	343.161	415.717
GADVWFK (heavy)(+2)	529.241	415.717
GETGPSGPVGPAGAVGPR (heavy)(+2)	1044.58	786.903
GETGPSGPVGPAGAVGPR (heavy)(+2)	987.561	786.903
GETGPSGPVGPAGAVGPR (heavy)(+2)	791.44	786.903
GETGPSGPVGPAGAVGPR (heavy)(+2)	734.418	786.903
GETGPSGPVGPAGAVGPR (heavy)(+2)	643.348	786.903
GETGPSGPVGPAGAVGPR (heavy)(+2)	614.837	786.903
GEWTC[+57.021464]IAYSQLR (heavy)(+3)	1020.52	498.574
GEWTC[+57.021464]IAYSQLR (heavy)(+3)	860.486	498.574
GEWTC[+57.021464]IAYSQLR (heavy)(+3)	747.402	498.574
GEWTC[+57.021464]IAYSQLR (heavy)(+3)	676.365	498.574
GEWTC[+57.021464]IAYSQLR (heavy)(+3)	513.302	498.574
GEWTC[+57.021464]IAYSQLR (heavy)(+3)	747.313	498.574
GFSGLDGAK (heavy)(+2)	655.35	430.223
GFSGLDGAK (heavy)(+2)	568.318	430.223
GFSGLDGAK (heavy)(+2)	511.297	430.223
GFSGLDGAK (heavy)(+2)	398.213	430.223
GFSGLDGAK (heavy)(+2)	401.713	430.223
GFSGLDGAK (heavy)(+2)	462.235	430.223
GNFHAVYR (heavy)(+2)	802.423	487.247
GNFHAVYR (heavy)(+2)	655.355	487.247
GNFHAVYR (heavy)(+2)	518.296	487.247
GNFHAVYR (heavy)(+2)	447.259	487.247
GNFHAVYR (heavy)(+2)	401.715	487.247
GNFHAVYR (heavy)(+2)	789.368	487.247
GPAGPQGPR (heavy)(+2)	692.371	423.726
GPAGPQGPR (heavy)(+2)	621.334	423.726
GPAGPQGPR (heavy)(+2)	564.313	423.726
GPAGPQGPR (heavy)(+2)	467.26	423.726
GPAGPQGPR (heavy)(+2)	395.216	423.726
GPAGPQGPR (heavy)(+2)	565.273	423.726
GPAGPSGPAGK (heavy)(+2)	749.403	452.242
GPAGPSGPAGK (heavy)(+2)	678.366	452.242
GPAGPSGPAGK (heavy)(+2)	621.345	452.242
GPAGPSGPAGK (heavy)(+2)	423.732	452.242
GPAGPSGPAGK (heavy)(+2)	621.299	452.242
GPAGPSGPAGK (heavy)(+2)	749.358	452.242
GPSGPQGIR (heavy)(+2)	724.398	439.739
GPSGPQGIR (heavy)(+2)	637.366	439.739
GPSGPQGIR (heavy)(+2)	580.344	439.739
GPSGPQGIR (heavy)(+2)	483.291	439.739
GPSGPQGIR (heavy)(+2)	355.233	439.739
GPSGPQGIR (heavy)(+2)	411.229	439.739
GQGC[+57.021464]PSTHVLLTHTISR (heavy)(+3)	1049.63	625.324
GQGC[+57.021464]PSTHVLLTHTISR (heavy)(+3)	950.566	625.324
GQGC[+57.021464]PSTHVLLTHTISR (heavy)(+3)	837.482	625.324
GQGC[+57.021464]PSTHVLLTHTISR (heavy)(+3)	724.398	625.324
GQGC[+57.021464]PSTHVLLTHTISR (heavy)(+3)	736.416	625.324
GQGC[+57.021464]PSTHVLLTHTISR (heavy)(+3)	845.422	625.324
GVVGLPGQR (heavy)(+2)	736.434	446.765
GVVGLPGQR (heavy)(+2)	637.366	446.765
GVVGLPGQR (heavy)(+2)	580.344	446.765
GVVGLPGQR (heavy)(+2)	467.26	446.765
GVVGLPGQR (heavy)(+2)	370.207	446.765
GVVGLPGQR (heavy)(+2)	368.721	446.765
GVVGPQGAR (heavy)(+2)	694.387	425.742
GVVGPQGAR (heavy)(+2)	595.319	425.742
GVVGPQGAR (heavy)(+2)	538.297	425.742
GVVGPQGAR (heavy)(+2)	347.697	425.742
GVVGPQGAR (heavy)(+2)	538.298	425.742
GVVGPQGAR (heavy)(+2)	595.32	425.742
IAVSYQTK (heavy)(+2)	804.434	459.262
IAVSYQTK (heavy)(+2)	733.397	459.262
IAVSYQTK (heavy)(+2)	634.329	459.262
IAVSYQTK (heavy)(+2)	547.297	459.262
IAVSYQTK (heavy)(+2)	384.233	459.262
IAVSYQTK (heavy)(+2)	367.202	459.262
IDAVYEAPQEEK (heavy)(+2)	1100.53	700.345
IDAVYEAPQEEK (heavy)(+2)	1001.47	700.345
IDAVYEAPQEEK (heavy)(+2)	838.403	700.345
IDAVYEAPQEEK (heavy)(+2)	709.361	700.345
IDAVYEAPQEEK (heavy)(+2)	638.324	700.345
IDAVYEAPQEEK (heavy)(+2)	541.271	700.345
IIGYTPDLDPETVDDAFAR (heavy)(+3)	1130.54	706.68
IIGYTPDLDPETVDDAFAR (heavy)(+3)	904.44	706.68
IIGYTPDLDPETVDDAFAR (heavy)(+3)	803.392	706.68
IIGYTPDLDPETVDDAFAR (heavy)(+3)	704.324	706.68
IIGYTPDLDPETVDDAFAR (heavy)(+3)	589.297	706.68
IIGYTPDLDPETVDDAFAR (heavy)(+3)	474.27	706.68
IPVALGLK (heavy)(+2)	705.475	409.783
IPVALGLK (heavy)(+2)	608.422	409.783
IPVALGLK (heavy)(+2)	509.354	409.783
IPVALGLK (heavy)(+2)	438.317	409.783
IPVALGLK (heavy)(+2)	353.241	409.783
IPVALGLK (heavy)(+2)	551.355	409.783
IYLYTLNDNAR (heavy)(+2)	1089.56	683.355
IYLYTLNDNAR (heavy)(+2)	976.472	683.355
IYLYTLNDNAR (heavy)(+2)	813.409	683.355
IYLYTLNDNAR (heavy)(+2)	712.361	683.355
IYLYTLNDNAR (heavy)(+2)	599.277	683.355
IYLYTLNDNAR (heavy)(+2)	370.207	683.355
LGHPDTLNQGEFK (heavy)(+2)	1156.57	732.372
LGHPDTLNQGEFK (heavy)(+2)	1059.52	732.372
LGHPDTLNQGEFK (heavy)(+2)	944.493	732.372
LGHPDTLNQGEFK (heavy)(+2)	730.361	732.372
LGHPDTLNQGEFK (heavy)(+2)	647.319	732.372
LGHPDTLNQGEFK (heavy)(+2)	578.79	732.372
LGLGADVAQVTGALR (heavy)(+2)	1167.64	725.916
LGLGADVAQVTGALR (heavy)(+2)	1039.58	725.916
LGLGADVAQVTGALR (heavy)(+2)	924.55	725.916
LGLGADVAQVTGALR (heavy)(+2)	825.482	725.916
LGLGADVAQVTGALR (heavy)(+2)	754.445	725.916
LGLGADVAQVTGALR (heavy)(+2)	527.318	725.916
LLETEC[+57.021464]PQYIR (heavy)(+3)	846.417	477.91
LLETEC[+57.021464]PQYIR (heavy)(+3)	686.386	477.91
LLETEC[+57.021464]PQYIR (heavy)(+3)	589.333	477.91
LLETEC[+57.021464]PQYIR (heavy)(+3)	461.275	477.91
LLETEC[+57.021464]PQYIR (heavy)(+3)	457.266	477.91
LLETEC[+57.021464]PQYIR (heavy)(+3)	586.308	477.91
LTWASHEK (heavy)(+2)	866.425	490.257
LTWASHEK (heavy)(+2)	765.377	490.257
LTWASHEK (heavy)(+2)	579.298	490.257
LTWASHEK (heavy)(+2)	508.261	490.257
LTWASHEK (heavy)(+2)	421.229	490.257
LTWASHEK (heavy)(+2)	433.716	490.257
NLQPASEYTVSLVAIK (heavy)(+3)	838.549	580.992
NLQPASEYTVSLVAIK (heavy)(+3)	737.501	580.992
NLQPASEYTVSLVAIK (heavy)(+3)	638.433	580.992
NLQPASEYTVSLVAIK (heavy)(+3)	438.317	580.992
NLQPASEYTVSLVAIK (heavy)(+3)	356.193	580.992
NLQPASEYTVSLVAIK (heavy)(+3)	740.357	580.992
NLYLSC[+57.021464]VLK (heavy)(+2)	890.49	559.311
NLYLSC[+57.021464]VLK (heavy)(+2)	727.426	559.311
NLYLSC[+57.021464]VLK (heavy)(+2)	614.342	559.311
NLYLSC[+57.021464]VLK (heavy)(+2)	527.31	559.311
NLYLSC[+57.021464]VLK (heavy)(+2)	367.279	559.311
NLYLSC[+57.021464]VLK (heavy)(+2)	391.198	559.311
PTLQLESVDPK (heavy)(+2)	1036.58	617.842
PTLQLESVDPK (heavy)(+2)	795.434	617.842
PTLQLESVDPK (heavy)(+2)	682.35	617.842
PTLQLESVDPK (heavy)(+2)	440.25	617.842
PTLQLESVDPK (heavy)(+2)	682.377	617.842
PTLQLESVDPK (heavy)(+2)	983.504	617.842
QVFAVQR (heavy)(+2)	630.36	429.247
QVFAVQR (heavy)(+2)	483.291	429.247
QVFAVQR (heavy)(+2)	412.254	429.247
QVFAVQR (heavy)(+2)	446.24	429.247
QVFAVQR (heavy)(+2)	545.308	429.247
QVFAVQR (heavy)(+2)	673.367	429.247
SLGPALLLLQK (heavy)(+2)	960.633	580.878
SLGPALLLLQK (heavy)(+2)	806.559	580.878
SLGPALLLLQK (heavy)(+2)	735.522	580.878
SLGPALLLLQK (heavy)(+2)	622.438	580.878
SLGPALLLLQK (heavy)(+2)	509.354	580.878
SLGPALLLLQK (heavy)(+2)	452.309	580.878
SLNC[+57.021464]TLR (heavy)(+2)	786.417	437.227
SLNC[+57.021464]TLR (heavy)(+2)	673.333	437.227
SLNC[+57.021464]TLR (heavy)(+2)	559.29	437.227
SLNC[+57.021464]TLR (heavy)(+2)	399.259	437.227
SLNC[+57.021464]TLR (heavy)(+2)	475.197	437.227
SLNC[+57.021464]TLR (heavy)(+2)	576.245	437.227
SLSQQIENIR (heavy)(+2)	997.53	599.326
SLSQQIENIR (heavy)(+2)	910.498	599.326
SLSQQIENIR (heavy)(+2)	782.439	599.326
SLSQQIENIR (heavy)(+2)	654.381	599.326
SLSQQIENIR (heavy)(+2)	541.297	599.326
SLSQQIENIR (heavy)(+2)	412.254	599.326
SLVMSGPYELK (heavy)(+2)	1031.53	616.327
SLVMSGPYELK (heavy)(+2)	932.464	616.327
SLVMSGPYELK (heavy)(+2)	801.423	616.327
SLVMSGPYELK (heavy)(+2)	714.391	616.327
SLVMSGPYELK (heavy)(+2)	657.37	616.327
SLVMSGPYELK (heavy)(+2)	397.254	616.327
SNVC[+57.021464]TLVR (heavy)(+2)	757.426	479.754
SNVC[+57.021464]TLVR (heavy)(+2)	658.358	479.754
SNVC[+57.021464]TLVR (heavy)(+2)	498.327	479.754
SNVC[+57.021464]TLVR (heavy)(+2)	397.28	479.754
SNVC[+57.021464]TLVR (heavy)(+2)	562.229	479.754
SNVC[+57.021464]TLVR (heavy)(+2)	675.313	479.754
SSPVVIDASTAIDAPSNLR (heavy)(+3)	966.524	641.673
SSPVVIDASTAIDAPSNLR (heavy)(+3)	895.487	641.673
SSPVVIDASTAIDAPSNLR (heavy)(+3)	782.403	641.673
SSPVVIDASTAIDAPSNLR (heavy)(+3)	667.376	641.673
SSPVVIDASTAIDAPSNLR (heavy)(+3)	596.339	641.673
SSPVVIDASTAIDAPSNLR (heavy)(+3)	499.286	641.673
STTPDITGYR (heavy)(+2)	932.471	560.779
STTPDITGYR (heavy)(+2)	831.423	560.779
STTPDITGYR (heavy)(+2)	734.371	560.779
STTPDITGYR (heavy)(+2)	619.344	560.779
STTPDITGYR (heavy)(+2)	506.26	560.779
STTPDITGYR (heavy)(+2)	416.215	560.779
VNLLSAIK (heavy)(+2)	766.491	433.283
VNLLSAIK (heavy)(+2)	652.448	433.283
VNLLSAIK (heavy)(+2)	539.364	433.283
VNLLSAIK (heavy)(+2)	426.28	433.283
VNLLSAIK (heavy)(+2)	440.287	433.283
VNLLSAIK (heavy)(+2)	527.319	433.283
VVLGAHNLSR (heavy)(+3)	764.404	359.213
VVLGAHNLSR (heavy)(+3)	636.345	359.213
VVLGAHNLSR (heavy)(+3)	499.286	359.213
VVLGAHNLSR (heavy)(+3)	439.248	359.213
VVLGAHNLSR (heavy)(+3)	382.706	359.213
VVLGAHNLSR (heavy)(+3)	354.195	359.213
YGNADGEYC[+57.021464]K (heavy)(+2)	1021.41	592.742
YGNADGEYC[+57.021464]K (heavy)(+2)	964.392	592.742
YGNADGEYC[+57.021464]K (heavy)(+2)	850.349	592.742
YGNADGEYC[+57.021464]K (heavy)(+2)	779.312	592.742
YGNADGEYC[+57.021464]K (heavy)(+2)	664.285	592.742
YGNADGEYC[+57.021464]K (heavy)(+2)	478.221	592.742

## Sheet: S6 Offset
Column1	Column2	Column3
Heavy amino acid	Charge	Offset
K	+2	-4.0071
K	+3	-2.6714
R	+2	-5.0041
R	+3	-3.3361

## Sheet: S7 Luminex standard dilutions
Initial conc.		Target conc. (pg/ml)	1:1000		1:10		µl		µl	µl	µl	µl	µl	µl	µl	µl
150	µg/ml	1205.19	150	ng/ml			8.03457	S100A8		8	8	8	8	8	8	8
400	µg/ml	425.926	400	ng/ml	40	ng/ml	10.6481	S100A9	10.6		10.6	10.6	10.6	10.6	10.6	10.6
2.13	mg/ml	59100	2.13	µg/ml			27.7465	Fibronectin	27.7	27.7		27.7	27.7	27.7	27.7	27.7
203	µg/ml	142.963	203	ng/ml	20.3	ng/ml	7.04251	TNF-a	7	7	7		7	7	7	7
201.8	µg/ml	315.556	201.8	ng/ml	20.18	ng/ml	15.637	IL-1b	15.6	15.6	15.6	15.6		15.6	15.6	15.6
290	µg/ml	260	290	ng/ml	29	ng/ml	8.96552	Collagen I a-1	9	9	9	9	9		9	9
1.16	mg/ml	5415.56	1.16	µg/ml			4.66858	MMP2	4.7	4.7	4.7	4.7	4.7	4.7		4.7
2.24	mg/ml	2108.15	2.24	µg/ml			0.941138	MMP9	1	1	1	1	1	1	1
								H2O/RD6-52	924.4	927	944.1	923.4	932	925.4	921.1	917.4
								total	1000	1000	1000	1000	1000	1000	1000	1000

## Sheet: S8 Luminex
Values are in pg/ml		MMP9		Collagen		MMP2		S100A8		S100A9		Fibronectin		IL1B		TNFA
		Luminx (1:10000)		Luminx (1:10000)		Luminex (1:500)		Luminx (1:500)		Luminx (1:10000)		Luminx (1:10000)		Luminex (1:500)		Luminex (1:50)
02A-001		7.0672e+06		NA		2.75661e+06		464876		NA		6.75176e+07		49698.2		6467.37
02A-001		1.80339e+07		NA		681315		205395		1.11934e+06		9.34775e+07		NA		2245.41
02A-001		2.26511e+07		NA		652337		154437		797219		1.40097e+08		NA		6299.73
02A-001		NA		NA		996620		NA		NA		1.35452e+08		NA		2338.09
02A-001		1.68106e+07		NA		250166		NA		NA		8.51083e+07		187350		1195.6
02A-001		NA		NA		503899		157977		1.27453e+06		1.54917e+08		NA		1284.65
02A-001		9.19413e+07		NA		312188		78574.7		962302		3.97954e+08		227544		1171.1
02A-002		3.36909e+07		NA		NA		713968		NA		3.2305e+08		126322		8586.65
02A-002		7.56328e+07		NA		2.08929e+06		452733		2.87562e+06		2.00697e+08		240137		1076.43
02A-002		2.79326e+07		NA		2.73648e+06		92997.1		675141		2.21011e+08		49512.1		732.149
02A-002		2.43287e+07		2.90574e+07		NA		35988.3		NA		7.82809e+07		182196		1135.61
02A-002		8.85224e+07		NA		NA		NA		384320		1.19856e+08		N/A		1088.27
02A-002		6.31086e+07		NA		1.31162e+06		76364.9		496434		1.00934e+08		87869.9		1833.54
02A-002		5.64952e+07		NA		1.27431e+06		60969.3		570611		5.92083e+07		79856.5		981.667
02A-005		7.38878e+07		NA		1.88232e+06		1.47999e+06		NA		2.26696e+08		39658.4		1336.66
02A-005		3.18797e+07		NA		182348		175736		545909		4.93945e+07		183750		1029.06
02A-005		7.77708e+07		NA		NA		530201		944002		1.20933e+08		47162.2		516.684
02A-005		8.84808e+07		NA		936573		397582		1.21227e+06		1.4125e+08		129654		898.646
02A-005		2.23552e+07		NA		NA		1.13418e+06		1.05003e+06		7.73469e+07		32286.2		NA
02A-005		8.8298e+07		2.72113e+07		NA		569456		1.77839e+06		5.28229e+07		287931		1596.65
02A-005		5.20513e+07		NA		NA		458040		1.24152e+06		8.65413e+07		39268.8		565.587
02A-010		4.04551e+07		NA		2.5936e+06		1.74323e+06		NA		2.5385e+08		129865		5962.22
02A-010		4.85194e+07		NA		1.0188e+06		266822		1.14936e+06		3.49295e+08		232157		1227.34
02A-010		1.48234e+08		NA		755614		277492		5.19789e+06		5.95261e+08		245720		1319.09
02A-010		2.79253e+07		NA		359870		48767		NA		1.57316e+08		98341.2		653.474
02A-010		3.8846e+07		NA		1.62203e+06		39824.6		NA		1.91853e+08		154318		1187.27
02A-010		3.37634e+07		NA		825475		1.2659e+06		638450		2.54393e+08		304361		831.118
02A-010		2.50158e+07		NA		566527		35847.5		262198		5.44972e+07		27698.2		NA
02A-013		5.49174e+07		2.80442e+07		518342		2.9715e+06		NA		1.82018e+08		103461		6778.15
02A-013		1.72412e+08		NA		412806		141393		1.5975e+06		9.9775e+07		172887		988.473
02A-013		8.66969e+07		NA		883358		60089.3		553880		7.14845e+07		40488.2		890.587
02A-013		NA		NA		430969		61971.7		589644		8.00343e+07		30982		1467.9
02A-013		8.77524e+07		NA		406973		73220.9		778020		6.9771e+07		76021.7		764.183
02A-013		6.16448e+07		NA		355118		53474.6		401407		7.23428e+07		41102.4		1314.61
02A-013		NA		NA		461853		160715		1.35253e+06		1.47825e+08		77407.4		1171.13
02A-021		1.41222e+07		NA		1.73887e+06		377433		8.32667e+06		2.88326e+08		155430		1739.59
02A-021		2.44812e+07		NA		696038		132213		1.26099e+06		1.5484e+08		201605		1070.92
02A-021		3.32385e+07		NA		743120		86297.3		370150		8.85617e+07		129163		1276.07
02A-021		3.40055e+07		NA		453551		NA		523802		1.14152e+08		190980		833.439
02A-021		4.40225e+07		NA		2.23601e+06		138829		795466		2.345e+08		74635.4		810.438
02A-021		9.11918e+07		NA		680791		359062		2.73413e+06		1.80507e+08		173557		628.906
02A-021		2.67679e+07		NA		276703		188671		601648		8.85617e+07		65097.5		NA

## Sheet: S9 ResultsSQ
File Name	Replicate Name	Sample	Condition	Patient	Timepoint	Type	Protein Name	Protein Accession	Peptide Sequence	Peptide Modified Sequence	Precursor Mz	Peptide Retention Time	Average Measured Retention Time	Product Mz	Fragment Ion	DotProductLightToHeavy	RatioLightToHeavy	Total Ion Current Area	Total Area	Total Area Fragment	Area	Height
20200218_SS_MK_EVO_WF_1.raw	1		Impaired	02A-001	1	MEC	sp|P14780|MMP9_HUMAN	P14780	SLGPALLLLQK	SLGPALLLLQK	576.871	8.31	8.19	576.871	precursor	0.7158	0.0027	114114707456	28690684	21564152	7126531	3332723
20200218_SS_MK_EVO_WF_13.raw	13		Impaired	02A-001	2	HYC	sp|P14780|MMP9_HUMAN	P14780	SLGPALLLLQK	SLGPALLLLQK	576.871	8.49	8.19	576.871	precursor	0.9968	0.0202	72380194816	212966992	68797552	144169456	25327670
20200218_SS_MK_EVO_WF_25.raw	25		Impaired	02A-001	3	HYC	sp|P14780|MMP9_HUMAN	P14780	SLGPALLLLQK	SLGPALLLLQK	576.871	8.43	8.19	576.871	precursor	0.9974	0.0284	46524964864	84621336	28106914	56514420	10376402
20200218_SS_MK_EVO_WF_37.raw	37		Impaired	02A-001	4	HYC	sp|P14780|MMP9_HUMAN	P14780	SLGPALLLLQK	SLGPALLLLQK	576.871	8.18	8.19	576.871	precursor	0.9949	0.0381	115247546368	301953600	103684720	198268864	37227644
20200218_SS_MK_EVO_WF_49.raw	49		Impaired	02A-001	5	HYC	sp|P14780|MMP9_HUMAN	P14780	SLGPALLLLQK	SLGPALLLLQK	576.871	8.09	8.19	576.871	precursor	0.9964	0.0143	143289516032	154783872	50448776	104335080	19713420
20200218_SS_MK_EVO_WF_61.raw	61		Impaired	02A-001	6	HYC	sp|P14780|MMP9_HUMAN	P14780	SLGPALLLLQK	SLGPALLLLQK	576.871	8.16	8.19	576.871	precursor	0.9974	0.0238	111293259776	259934176	77442896	182491280	31841042
20200218_SS_MK_EVO_WF_73.raw	73		Impaired	02A-001	7	HYC	sp|P14780|MMP9_HUMAN	P14780	SLGPALLLLQK	SLGPALLLLQK	576.871	8.09	8.19	576.871	precursor	0.996	0.0122	142058356736	114485504	37217792	77267720	15204043
20200218_SS_MK_EVO_WF_14.raw	14		Impaired	02A-002	2	HYC	sp|P14780|MMP9_HUMAN	P14780	SLGPALLLLQK	SLGPALLLLQK	576.871	8.48	8.19	576.871	precursor	0.9976	0.0304	100931059712	219457136	69036816	150420320	26455940
20200218_SS_MK_EVO_WF_2.raw	2		Impaired	02A-002	1	MEC	sp|P14780|MMP9_HUMAN	P14780	SLGPALLLLQK	SLGPALLLLQK	576.871	8.28	8.19	576.871	precursor	0.994	0.0223	102881370112	155930992	56490040	99440936	16163224
20200218_SS_MK_EVO_WF_26.raw	26		Impaired	02A-002	3	HYC	sp|P14780|MMP9_HUMAN	P14780	SLGPALLLLQK	SLGPALLLLQK	576.871	8.18	8.19	576.871	precursor	0.9949	0.0142	122772733952	147693824	50785824	96908008	16197658
20200218_SS_MK_EVO_WF_38.raw	38		Impaired	02A-002	4	HYC	sp|P14780|MMP9_HUMAN	P14780	SLGPALLLLQK	SLGPALLLLQK	576.871	8	8.19	576.871	precursor	0.9979	0.0357	172328108032	243537472	73406248	170131216	34528648
20200218_SS_MK_EVO_WF_50.raw	50		Impaired	02A-002	5	HYC	sp|P14780|MMP9_HUMAN	P14780	SLGPALLLLQK	SLGPALLLLQK	576.871	8.13	8.19	576.871	precursor	0.9984	0.0128	144317808640	116699744	32923372	83776376	16490328
20200218_SS_MK_EVO_WF_62.raw	62		Impaired	02A-002	6	HYC	sp|P14780|MMP9_HUMAN	P14780	SLGPALLLLQK	SLGPALLLLQK	576.871	8.07	8.19	576.871	precursor	0.9972	0.0462	140086083584	291553792	92132288	199421472	42723736
20200218_SS_MK_EVO_WF_74.raw	74		Impaired	02A-002	7	HYC	sp|P14780|MMP9_HUMAN	P14780	SLGPALLLLQK	SLGPALLLLQK	576.871	8.06	8.19	576.871	precursor	0.9968	0.0447	158968758272	382088320	117684880	264403456	50525560
20200218_SS_MK_EVO_WF_15.raw	15		Impaired	02A-005	2	HYC	sp|P14780|MMP9_HUMAN	P14780	SLGPALLLLQK	SLGPALLLLQK	576.871	8.39	8.19	576.871	precursor	0.9966	0.0377	104038383616	389003904	127581336	261422496	41958044
20200218_SS_MK_EVO_WF_27.raw	27		Impaired	02A-005	3	HYC	sp|P14780|MMP9_HUMAN	P14780	SLGPALLLLQK	SLGPALLLLQK	576.871	8.05	8.19	576.871	precursor	0.994	0.0373	131982516224	361463648	127252608	234211040	43370980
20200218_SS_MK_EVO_WF_3.raw	3		Impaired	02A-005	1	MEC	sp|P14780|MMP9_HUMAN	P14780	SLGPALLLLQK	SLGPALLLLQK	576.871	8.42	8.19	576.871	precursor	0.9959	0.0756	58941669376	130848784	46708248	84140528	16202718
20200218_SS_MK_EVO_WF_39.raw	39		Impaired	02A-005	4	HYC	sp|P14780|MMP9_HUMAN	P14780	SLGPALLLLQK	SLGPALLLLQK	576.871	8.08	8.19	576.871	precursor	0.9967	0.0381	120706760704	310503360	99871368	210631984	41383408
20200218_SS_MK_EVO_WF_51.raw	51		Impaired	02A-005	5	HYC	sp|P14780|MMP9_HUMAN	P14780	SLGPALLLLQK	SLGPALLLLQK	576.871	8.15	8.19	576.871	precursor	0.9973	0.0533	120978808832	617281216	189242576	428038624	81064920
20200218_SS_MK_EVO_WF_63.raw	63		Impaired	02A-005	6	HYC	sp|P14780|MMP9_HUMAN	P14780	SLGPALLLLQK	SLGPALLLLQK	576.871	8.05	8.19	576.871	precursor	0.997	0.0692	161030193152	573201216	179140784	394060448	82796256
20200218_SS_MK_EVO_WF_75.raw	75		Impaired	02A-005	7	HYC	sp|P14780|MMP9_HUMAN	P14780	SLGPALLLLQK	SLGPALLLLQK	576.871	8.13	8.19	576.871	precursor	0.9971	0.036	133682913280	347253856	107445304	239808576	44480588
20200218_SS_MK_EVO_WF_17.raw	17		Impaired	02A-010	2	HYC	sp|P14780|MMP9_HUMAN	P14780	SLGPALLLLQK	SLGPALLLLQK	576.871	8.26	8.19	576.871	precursor	0.9962	0.0115	132295720960	113239888	36456376	76783512	12438995
20200218_SS_MK_EVO_WF_29.raw	29		Impaired	02A-010	3	HYC	sp|P14780|MMP9_HUMAN	P14780	SLGPALLLLQK	SLGPALLLLQK	576.871	8.26	8.19	576.871	precursor	0.9964	0.014	101071847424	173991664	56647464	117344192	22590066
20200218_SS_MK_EVO_WF_41.raw	41		Impaired	02A-010	4	HYC	sp|P14780|MMP9_HUMAN	P14780	SLGPALLLLQK	SLGPALLLLQK	576.871	8.05	8.19	576.871	precursor	0.9931	0.0142	173776863232	99873528	35626328	64247196	17214418
20200218_SS_MK_EVO_WF_5.raw	5		Impaired	02A-010	1	MEC	sp|P14780|MMP9_HUMAN	P14780	SLGPALLLLQK	SLGPALLLLQK	576.871	8.33	8.19	576.871	precursor	0.9944	0.0327	126970462208	139740528	49637016	90103520	14237422
20200218_SS_MK_EVO_WF_53.raw	53		Impaired	02A-010	5	HYC	sp|P14780|MMP9_HUMAN	P14780	SLGPALLLLQK	SLGPALLLLQK	576.871	7.99	8.19	576.871	precursor	0.9963	0.0206	204824395776	163702688	51967248	111735416	25857376
20200218_SS_MK_EVO_WF_65.raw	65		Impaired	02A-010	6	HYC	sp|P14780|MMP9_HUMAN	P14780	SLGPALLLLQK	SLGPALLLLQK	576.871	8.19	8.19	576.871	precursor	0.997	0.0167	93420445696	188572016	58204536	130367464	25685252
20200218_SS_MK_EVO_WF_77.raw	77		Impaired	02A-010	7	HYC	sp|P14780|MMP9_HUMAN	P14780	SLGPALLLLQK	SLGPALLLLQK	576.871	8.2	8.19	576.871	precursor	0.996	0.0106	111586181120	104814576	33643168	71171400	10270986
20200218_SS_MK_EVO_WF_18.raw	18		Impaired	02A-013	2	HYC	sp|P14780|MMP9_HUMAN	P14780	SLGPALLLLQK	SLGPALLLLQK	576.871	8.03	8.19	576.871	precursor	0.9968	0.142	175598796800	661554560	215222288	446332256	90629248
20200218_SS_MK_EVO_WF_30.raw	30		Impaired	02A-013	3	HYC	sp|P14780|MMP9_HUMAN	P14780	SLGPALLLLQK	SLGPALLLLQK	576.871	8.48	8.19	576.871	precursor	0.9989	0.0406	37868433408	39635044	12183448	27451594	5989683
20200218_SS_MK_EVO_WF_42.raw	42		Impaired	02A-013	4	HYC	sp|P14780|MMP9_HUMAN	P14780	SLGPALLLLQK	SLGPALLLLQK	576.871	8.02	8.19	576.871	precursor	0.9961	0.0322	177439752192	314856448	101654696	213201728	46201428
20200218_SS_MK_EVO_WF_54.raw	54		Impaired	02A-013	5	HYC	sp|P14780|MMP9_HUMAN	P14780	SLGPALLLLQK	SLGPALLLLQK	576.871	8.01	8.19	576.871	precursor	0.9967	0.0854	180555317248	388319072	124867296	263451744	51336568
20200218_SS_MK_EVO_WF_6.raw	6		Impaired	02A-013	1	MEC	sp|P14780|MMP9_HUMAN	P14780	SLGPALLLLQK	SLGPALLLLQK	576.871	8.52	8.19	576.871	precursor	0.9973	0.0632	46729363456	114067344	39287588	74779768	14158143
20200218_SS_MK_EVO_WF_66.raw	66		Impaired	02A-013	6	HYC	sp|P14780|MMP9_HUMAN	P14780	SLGPALLLLQK	SLGPALLLLQK	576.871	8.09	8.19	576.871	precursor	0.9963	0.0293	147275710464	258505856	84904872	173600976	35829564
20200218_SS_MK_EVO_WF_78.raw	78		Impaired	02A-013	7	HYC	sp|P14780|MMP9_HUMAN	P14780	SLGPALLLLQK	SLGPALLLLQK	576.871	8.02	8.19	576.871	precursor	0.9962	0.0296	152481349632	291268192	91128136	200140048	38625700
20200218_SS_MK_EVO_WF_11.raw	11		Impaired	02A-021	1	MEC	sp|P14780|MMP9_HUMAN	P14780	SLGPALLLLQK	SLGPALLLLQK	576.871	8.25	8.19	576.871	precursor	0.998	0.011	135423639552	66999692	19837492	47162192	8367255
20200218_SS_MK_EVO_WF_23.raw	23		Impaired	02A-021	2	HYC	sp|P14780|MMP9_HUMAN	P14780	SLGPALLLLQK	SLGPALLLLQK	576.871	8.15	8.19	576.871	precursor	0.9897	0.006	151665377280	56645660	21550140	35095516	6527281
20200218_SS_MK_EVO_WF_35.raw	35		Impaired	02A-021	3	HYC	sp|P14780|MMP9_HUMAN	P14780	SLGPALLLLQK	SLGPALLLLQK	576.871	8.16	8.19	576.871	precursor	0.982	0.0126	128880009216	90724048	39078132	51645912	11088628
20200218_SS_MK_EVO_WF_47.raw	47		Impaired	02A-021	4	HYC	sp|P14780|MMP9_HUMAN	P14780	SLGPALLLLQK	SLGPALLLLQK	576.871	8.04	8.19	576.871	precursor	0.995	0.0137	167171063808	106718520	36809848	69908664	14258512
20200218_SS_MK_EVO_WF_59.raw	59		Impaired	02A-021	5	HYC	sp|P14780|MMP9_HUMAN	P14780	SLGPALLLLQK	SLGPALLLLQK	576.871	8.3	8.19	576.871	precursor	0.9964	0.0034	69907767296	49481388	16360370	33121016	5017816
20200218_SS_MK_EVO_WF_71.raw	71		Impaired	02A-021	6	HYC	sp|P14780|MMP9_HUMAN	P14780	SLGPALLLLQK	SLGPALLLLQK	576.871	8.22	8.19	576.871	precursor	0.997	0.0167	97329512448	184732512	59545252	125187256	24401236
20200218_SS_MK_EVO_WF_83.raw	83		Impaired	02A-021	7	HYC	sp|P14780|MMP9_HUMAN	P14780	SLGPALLLLQK	SLGPALLLLQK	576.871	8.26	8.19	576.871	precursor	0.9975	0.0094	94609498112	73102800	22880172	50222628	8206189
20200218_SS_MK_EVO_WF_1.raw	1		Impaired	02A-001	1	MEC	sp|P14780|MMP9_HUMAN	P14780	SLGPALLLLQK	SLGPALLLLQK	576.871	8.31	8.19	952.619	y9	0.7158	0.0027	114114707456	28690684	21564152	5558779	1125327
20200218_SS_MK_EVO_WF_13.raw	13		Impaired	02A-001	2	HYC	sp|P14780|MMP9_HUMAN	P14780	SLGPALLLLQK	SLGPALLLLQK	576.871	8.49	8.19	952.619	y9	0.9968	0.0202	72380194816	212966992	68797552	21237334	3167653
20200218_SS_MK_EVO_WF_25.raw	25		Impaired	02A-001	3	HYC	sp|P14780|MMP9_HUMAN	P14780	SLGPALLLLQK	SLGPALLLLQK	576.871	8.43	8.19	952.619	y9	0.9974	0.0284	46524964864	84621336	28106914	8584689	1505997
20200218_SS_MK_EVO_WF_37.raw	37		Impaired	02A-001	4	HYC	sp|P14780|MMP9_HUMAN	P14780	SLGPALLLLQK	SLGPALLLLQK	576.871	8.18	8.19	952.619	y9	0.9949	0.0381	115247546368	301953600	103684720	31203806	5422886
20200218_SS_MK_EVO_WF_49.raw	49		Impaired	02A-001	5	HYC	sp|P14780|MMP9_HUMAN	P14780	SLGPALLLLQK	SLGPALLLLQK	576.871	8.09	8.19	952.619	y9	0.9964	0.0143	143289516032	154783872	50448776	15007546	2710384
20200218_SS_MK_EVO_WF_61.raw	61		Impaired	02A-001	6	HYC	sp|P14780|MMP9_HUMAN	P14780	SLGPALLLLQK	SLGPALLLLQK	576.871	8.16	8.19	952.619	y9	0.9974	0.0238	111293259776	259934176	77442896	23302042	4323574
20200218_SS_MK_EVO_WF_73.raw	73		Impaired	02A-001	7	HYC	sp|P14780|MMP9_HUMAN	P14780	SLGPALLLLQK	SLGPALLLLQK	576.871	8.09	8.19	952.619	y9	0.996	0.0122	142058356736	114485504	37217792	11062112	2111223
20200218_SS_MK_EVO_WF_14.raw	14		Impaired	02A-002	2	HYC	sp|P14780|MMP9_HUMAN	P14780	SLGPALLLLQK	SLGPALLLLQK	576.871	8.48	8.19	952.619	y9	0.9976	0.0304	100931059712	219457136	69036816	20834616	3025949
20200218_SS_MK_EVO_WF_2.raw	2		Impaired	02A-002	1	MEC	sp|P14780|MMP9_HUMAN	P14780	SLGPALLLLQK	SLGPALLLLQK	576.871	8.28	8.19	952.619	y9	0.994	0.0223	102881370112	155930992	56490040	17110846	2943813
20200218_SS_MK_EVO_WF_26.raw	26		Impaired	02A-002	3	HYC	sp|P14780|MMP9_HUMAN	P14780	SLGPALLLLQK	SLGPALLLLQK	576.871	8.18	8.19	952.619	y9	0.9949	0.0142	122772733952	147693824	50785824	15363522	2649314
20200218_SS_MK_EVO_WF_38.raw	38		Impaired	02A-002	4	HYC	sp|P14780|MMP9_HUMAN	P14780	SLGPALLLLQK	SLGPALLLLQK	576.871	8	8.19	952.619	y9	0.9979	0.0357	172328108032	243537472	73406248	21670124	4616054
20200218_SS_MK_EVO_WF_50.raw	50		Impaired	02A-002	5	HYC	sp|P14780|MMP9_HUMAN	P14780	SLGPALLLLQK	SLGPALLLLQK	576.871	8.13	8.19	952.619	y9	0.9984	0.0128	144317808640	116699744	32923372	9892043	1904712
20200218_SS_MK_EVO_WF_62.raw	62		Impaired	02A-002	6	HYC	sp|P14780|MMP9_HUMAN	P14780	SLGPALLLLQK	SLGPALLLLQK	576.871	8.07	8.19	952.619	y9	0.9972	0.0462	140086083584	291553792	92132288	27347460	5142296
20200218_SS_MK_EVO_WF_74.raw	74		Impaired	02A-002	7	HYC	sp|P14780|MMP9_HUMAN	P14780	SLGPALLLLQK	SLGPALLLLQK	576.871	8.06	8.19	952.619	y9	0.9968	0.0447	158968758272	382088320	117684880	34514696	7155155
20200218_SS_MK_EVO_WF_15.raw	15		Impaired	02A-005	2	HYC	sp|P14780|MMP9_HUMAN	P14780	SLGPALLLLQK	SLGPALLLLQK	576.871	8.39	8.19	952.619	y9	0.9966	0.0377	104038383616	389003904	127581336	38448528	5462703
20200218_SS_MK_EVO_WF_27.raw	27		Impaired	02A-005	3	HYC	sp|P14780|MMP9_HUMAN	P14780	SLGPALLLLQK	SLGPALLLLQK	576.871	8.05	8.19	952.619	y9	0.994	0.0373	131982516224	361463648	127252608	37885332	7001771
20200218_SS_MK_EVO_WF_3.raw	3		Impaired	02A-005	1	MEC	sp|P14780|MMP9_HUMAN	P14780	SLGPALLLLQK	SLGPALLLLQK	576.871	8.42	8.19	952.619	y9	0.9959	0.0756	58941669376	130848784	46708248	14418364	2479700
20200218_SS_MK_EVO_WF_39.raw	39		Impaired	02A-005	4	HYC	sp|P14780|MMP9_HUMAN	P14780	SLGPALLLLQK	SLGPALLLLQK	576.871	8.08	8.19	952.619	y9	0.9967	0.0381	120706760704	310503360	99871368	29698216	5695086
20200218_SS_MK_EVO_WF_51.raw	51		Impaired	02A-005	5	HYC	sp|P14780|MMP9_HUMAN	P14780	SLGPALLLLQK	SLGPALLLLQK	576.871	8.15	8.19	952.619	y9	0.9973	0.0533	120978808832	617281216	189242576	56393716	9665238
20200218_SS_MK_EVO_WF_63.raw	63		Impaired	02A-005	6	HYC	sp|P14780|MMP9_HUMAN	P14780	SLGPALLLLQK	SLGPALLLLQK	576.871	8.05	8.19	952.619	y9	0.997	0.0692	161030193152	573201216	179140784	52678748	10171724
20200218_SS_MK_EVO_WF_75.raw	75		Impaired	02A-005	7	HYC	sp|P14780|MMP9_HUMAN	P14780	SLGPALLLLQK	SLGPALLLLQK	576.871	8.13	8.19	952.619	y9	0.9971	0.036	133682913280	347253856	107445304	31265744	5392260
20200218_SS_MK_EVO_WF_17.raw	17		Impaired	02A-010	2	HYC	sp|P14780|MMP9_HUMAN	P14780	SLGPALLLLQK	SLGPALLLLQK	576.871	8.26	8.19	952.619	y9	0.9962	0.0115	132295720960	113239888	36456376	11015143	1626367
20200218_SS_MK_EVO_WF_29.raw	29		Impaired	02A-010	3	HYC	sp|P14780|MMP9_HUMAN	P14780	SLGPALLLLQK	SLGPALLLLQK	576.871	8.26	8.19	952.619	y9	0.9964	0.014	101071847424	173991664	56647464	17047780	2819213
20200218_SS_MK_EVO_WF_41.raw	41		Impaired	02A-010	4	HYC	sp|P14780|MMP9_HUMAN	P14780	SLGPALLLLQK	SLGPALLLLQK	576.871	8.05	8.19	952.619	y9	0.9931	0.0142	173776863232	99873528	35626328	10662138	1984449
20200218_SS_MK_EVO_WF_5.raw	5		Impaired	02A-010	1	MEC	sp|P14780|MMP9_HUMAN	P14780	SLGPALLLLQK	SLGPALLLLQK	576.871	8.33	8.19	952.619	y9	0.9944	0.0327	126970462208	139740528	49637016	15161680	2580248
20200218_SS_MK_EVO_WF_53.raw	53		Impaired	02A-010	5	HYC	sp|P14780|MMP9_HUMAN	P14780	SLGPALLLLQK	SLGPALLLLQK	576.871	7.99	8.19	952.619	y9	0.9963	0.0206	204824395776	163702688	51967248	15403539	3223446
20200218_SS_MK_EVO_WF_65.raw	65		Impaired	02A-010	6	HYC	sp|P14780|MMP9_HUMAN	P14780	SLGPALLLLQK	SLGPALLLLQK	576.871	8.19	8.19	952.619	y9	0.997	0.0167	93420445696	188572016	58204536	17462832	3006367
20200218_SS_MK_EVO_WF_77.raw	77		Impaired	02A-010	7	HYC	sp|P14780|MMP9_HUMAN	P14780	SLGPALLLLQK	SLGPALLLLQK	576.871	8.2	8.19	952.619	y9	0.996	0.0106	111586181120	104814576	33643168	10085924	1774946
20200218_SS_MK_EVO_WF_18.raw	18		Impaired	02A-013	2	HYC	sp|P14780|MMP9_HUMAN	P14780	SLGPALLLLQK	SLGPALLLLQK	576.871	8.03	8.19	952.619	y9	0.9968	0.142	175598796800	661554560	215222288	62985392	11296139
20200218_SS_MK_EVO_WF_30.raw	30		Impaired	02A-013	3	HYC	sp|P14780|MMP9_HUMAN	P14780	SLGPALLLLQK	SLGPALLLLQK	576.871	8.48	8.19	952.619	y9	0.9989	0.0406	37868433408	39635044	12183448	3713410	618255
20200218_SS_MK_EVO_WF_42.raw	42		Impaired	02A-013	4	HYC	sp|P14780|MMP9_HUMAN	P14780	SLGPALLLLQK	SLGPALLLLQK	576.871	8.02	8.19	952.619	y9	0.9961	0.0322	177439752192	314856448	101654696	30008092	6031922
20200218_SS_MK_EVO_WF_54.raw	54		Impaired	02A-013	5	HYC	sp|P14780|MMP9_HUMAN	P14780	SLGPALLLLQK	SLGPALLLLQK	576.871	8.01	8.19	952.619	y9	0.9967	0.0854	180555317248	388319072	124867296	36852256	6892707
20200218_SS_MK_EVO_WF_6.raw	6		Impaired	02A-013	1	MEC	sp|P14780|MMP9_HUMAN	P14780	SLGPALLLLQK	SLGPALLLLQK	576.871	8.52	8.19	952.619	y9	0.9973	0.0632	46729363456	114067344	39287588	12220236	1958067
20200218_SS_MK_EVO_WF_66.raw	66		Impaired	02A-013	6	HYC	sp|P14780|MMP9_HUMAN	P14780	SLGPALLLLQK	SLGPALLLLQK	576.871	8.09	8.19	952.619	y9	0.9963	0.0293	147275710464	258505856	84904872	25005356	4951666
20200218_SS_MK_EVO_WF_78.raw	78		Impaired	02A-013	7	HYC	sp|P14780|MMP9_HUMAN	P14780	SLGPALLLLQK	SLGPALLLLQK	576.871	8.02	8.19	952.619	y9	0.9962	0.0296	152481349632	291268192	91128136	26745142	4615502
20200218_SS_MK_EVO_WF_11.raw	11		Impaired	02A-021	1	MEC	sp|P14780|MMP9_HUMAN	P14780	SLGPALLLLQK	SLGPALLLLQK	576.871	8.25	8.19	952.619	y9	0.998	0.011	135423639552	66999692	19837492	6031158	890479
20200218_SS_MK_EVO_WF_23.raw	23		Impaired	02A-021	2	HYC	sp|P14780|MMP9_HUMAN	P14780	SLGPALLLLQK	SLGPALLLLQK	576.871	8.15	8.19	952.619	y9	0.9897	0.006	151665377280	56645660	21550140	6517353	1184988
20200218_SS_MK_EVO_WF_35.raw	35		Impaired	02A-021	3	HYC	sp|P14780|MMP9_HUMAN	P14780	SLGPALLLLQK	SLGPALLLLQK	576.871	8.16	8.19	952.619	y9	0.982	0.0126	128880009216	90724048	39078132	11696399	2211164
20200218_SS_MK_EVO_WF_47.raw	47		Impaired	02A-021	4	HYC	sp|P14780|MMP9_HUMAN	P14780	SLGPALLLLQK	SLGPALLLLQK	576.871	8.04	8.19	952.619	y9	0.995	0.0137	167171063808	106718520	36809848	10905864	1822848
20200218_SS_MK_EVO_WF_59.raw	59		Impaired	02A-021	5	HYC	sp|P14780|MMP9_HUMAN	P14780	SLGPALLLLQK	SLGPALLLLQK	576.871	8.3	8.19	952.619	y9	0.9964	0.0034	69907767296	49481388	16360370	4965160	826945
20200218_SS_MK_EVO_WF_71.raw	71		Impaired	02A-021	6	HYC	sp|P14780|MMP9_HUMAN	P14780	SLGPALLLLQK	SLGPALLLLQK	576.871	8.22	8.19	952.619	y9	0.997	0.0167	97329512448	184732512	59545252	17855808	3175321
20200218_SS_MK_EVO_WF_83.raw	83		Impaired	02A-021	7	HYC	sp|P14780|MMP9_HUMAN	P14780	SLGPALLLLQK	SLGPALLLLQK	576.871	8.26	8.19	952.619	y9	0.9975	0.0094	94609498112	73102800	22880172	6865770	1294300
20200218_SS_MK_EVO_WF_1.raw	1		Impaired	02A-001	1	MEC	sp|P14780|MMP9_HUMAN	P14780	SLGPALLLLQK	SLGPALLLLQK	576.871	8.31	8.19	798.545	y7	0.7158	0.0027	114114707456	28690684	21564152	3083044	610154
20200218_SS_MK_EVO_WF_13.raw	13		Impaired	02A-001	2	HYC	sp|P14780|MMP9_HUMAN	P14780	SLGPALLLLQK	SLGPALLLLQK	576.871	8.49	8.19	798.545	y7	0.9968	0.0202	72380194816	212966992	68797552	10401876	1548573
20200218_SS_MK_EVO_WF_25.raw	25		Impaired	02A-001	3	HYC	sp|P14780|MMP9_HUMAN	P14780	SLGPALLLLQK	SLGPALLLLQK	576.871	8.43	8.19	798.545	y7	0.9974	0.0284	46524964864	84621336	28106914	4253031	737018
20200218_SS_MK_EVO_WF_37.raw	37		Impaired	02A-001	4	HYC	sp|P14780|MMP9_HUMAN	P14780	SLGPALLLLQK	SLGPALLLLQK	576.871	8.18	8.19	798.545	y7	0.9949	0.0381	115247546368	301953600	103684720	16022604	2759404
20200218_SS_MK_EVO_WF_49.raw	49		Impaired	02A-001	5	HYC	sp|P14780|MMP9_HUMAN	P14780	SLGPALLLLQK	SLGPALLLLQK	576.871	8.09	8.19	798.545	y7	0.9964	0.0143	143289516032	154783872	50448776	7744304	1393335
20200218_SS_MK_EVO_WF_61.raw	61		Impaired	02A-001	6	HYC	sp|P14780|MMP9_HUMAN	P14780	SLGPALLLLQK	SLGPALLLLQK	576.871	8.16	8.19	798.545	y7	0.9974	0.0238	111293259776	259934176	77442896	11950803	2210559
20200218_SS_MK_EVO_WF_73.raw	73		Impaired	02A-001	7	HYC	sp|P14780|MMP9_HUMAN	P14780	SLGPALLLLQK	SLGPALLLLQK	576.871	8.09	8.19	798.545	y7	0.996	0.0122	142058356736	114485504	37217792	5803186	1109087
20200218_SS_MK_EVO_WF_14.raw	14		Impaired	02A-002	2	HYC	sp|P14780|MMP9_HUMAN	P14780	SLGPALLLLQK	SLGPALLLLQK	576.871	8.48	8.19	798.545	y7	0.9976	0.0304	100931059712	219457136	69036816	10604214	1585082
20200218_SS_MK_EVO_WF_2.raw	2		Impaired	02A-002	1	MEC	sp|P14780|MMP9_HUMAN	P14780	SLGPALLLLQK	SLGPALLLLQK	576.871	8.28	8.19	798.545	y7	0.994	0.0223	102881370112	155930992	56490040	8689510	1510759
20200218_SS_MK_EVO_WF_26.raw	26		Impaired	02A-002	3	HYC	sp|P14780|MMP9_HUMAN	P14780	SLGPALLLLQK	SLGPALLLLQK	576.871	8.18	8.19	798.545	y7	0.9949	0.0142	122772733952	147693824	50785824	7800783	1351290
20200218_SS_MK_EVO_WF_38.raw	38		Impaired	02A-002	4	HYC	sp|P14780|MMP9_HUMAN	P14780	SLGPALLLLQK	SLGPALLLLQK	576.871	8	8.19	798.545	y7	0.9979	0.0357	172328108032	243537472	73406248	11388014	2457769
20200218_SS_MK_EVO_WF_50.raw	50		Impaired	02A-002	5	HYC	sp|P14780|MMP9_HUMAN	P14780	SLGPALLLLQK	SLGPALLLLQK	576.871	8.13	8.19	798.545	y7	0.9984	0.0128	144317808640	116699744	32923372	5148157	1017618
20200218_SS_MK_EVO_WF_62.raw	62		Impaired	02A-002	6	HYC	sp|P14780|MMP9_HUMAN	P14780	SLGPALLLLQK	SLGPALLLLQK	576.871	8.07	8.19	798.545	y7	0.9972	0.0462	140086083584	291553792	92132288	14376033	2724769
20200218_SS_MK_EVO_WF_74.raw	74		Impaired	02A-002	7	HYC	sp|P14780|MMP9_HUMAN	P14780	SLGPALLLLQK	SLGPALLLLQK	576.871	8.06	8.19	798.545	y7	0.9968	0.0447	158968758272	382088320	117684880	18475692	3867319
20200218_SS_MK_EVO_WF_15.raw	15		Impaired	02A-005	2	HYC	sp|P14780|MMP9_HUMAN	P14780	SLGPALLLLQK	SLGPALLLLQK	576.871	8.39	8.19	798.545	y7	0.9966	0.0377	104038383616	389003904	127581336	19678960	2853078
20200218_SS_MK_EVO_WF_27.raw	27		Impaired	02A-005	3	HYC	sp|P14780|MMP9_HUMAN	P14780	SLGPALLLLQK	SLGPALLLLQK	576.871	8.05	8.19	798.545	y7	0.994	0.0373	131982516224	361463648	127252608	19890950	3705546
20200218_SS_MK_EVO_WF_3.raw	3		Impaired	02A-005	1	MEC	sp|P14780|MMP9_HUMAN	P14780	SLGPALLLLQK	SLGPALLLLQK	576.871	8.42	8.19	798.545	y7	0.9959	0.0756	58941669376	130848784	46708248	7108566	1223463
20200218_SS_MK_EVO_WF_39.raw	39		Impaired	02A-005	4	HYC	sp|P14780|MMP9_HUMAN	P14780	SLGPALLLLQK	SLGPALLLLQK	576.871	8.08	8.19	798.545	y7	0.9967	0.0381	120706760704	310503360	99871368	15480191	2973974
20200218_SS_MK_EVO_WF_51.raw	51		Impaired	02A-005	5	HYC	sp|P14780|MMP9_HUMAN	P14780	SLGPALLLLQK	SLGPALLLLQK	576.871	8.15	8.19	798.545	y7	0.9973	0.0533	120978808832	617281216	189242576	29344356	5160768
20200218_SS_MK_EVO_WF_63.raw	63		Impaired	02A-005	6	HYC	sp|P14780|MMP9_HUMAN	P14780	SLGPALLLLQK	SLGPALLLLQK	576.871	8.05	8.19	798.545	y7	0.997	0.0692	161030193152	573201216	179140784	27941454	5697607
20200218_SS_MK_EVO_WF_75.raw	75		Impaired	02A-005	7	HYC	sp|P14780|MMP9_HUMAN	P14780	SLGPALLLLQK	SLGPALLLLQK	576.871	8.13	8.19	798.545	y7	0.9971	0.036	133682913280	347253856	107445304	16760764	2951559
20200218_SS_MK_EVO_WF_17.raw	17		Impaired	02A-010	2	HYC	sp|P14780|MMP9_HUMAN	P14780	SLGPALLLLQK	SLGPALLLLQK	576.871	8.26	8.19	798.545	y7	0.9962	0.0115	132295720960	113239888	36456376	5592642	853420
20200218_SS_MK_EVO_WF_29.raw	29		Impaired	02A-010	3	HYC	sp|P14780|MMP9_HUMAN	P14780	SLGPALLLLQK	SLGPALLLLQK	576.871	8.26	8.19	798.545	y7	0.9964	0.014	101071847424	173991664	56647464	8684210	1430676
20200218_SS_MK_EVO_WF_41.raw	41		Impaired	02A-010	4	HYC	sp|P14780|MMP9_HUMAN	P14780	SLGPALLLLQK	SLGPALLLLQK	576.871	8.05	8.19	798.545	y7	0.9931	0.0142	173776863232	99873528	35626328	5512889	1039036
20200218_SS_MK_EVO_WF_5.raw	5		Impaired	02A-010	1	MEC	sp|P14780|MMP9_HUMAN	P14780	SLGPALLLLQK	SLGPALLLLQK	576.871	8.33	8.19	798.545	y7	0.9944	0.0327	126970462208	139740528	49637016	7571146	1291193
20200218_SS_MK_EVO_WF_53.raw	53		Impaired	02A-010	5	HYC	sp|P14780|MMP9_HUMAN	P14780	SLGPALLLLQK	SLGPALLLLQK	576.871	7.99	8.19	798.545	y7	0.9963	0.0206	204824395776	163702688	51967248	8089969	1716064
20200218_SS_MK_EVO_WF_65.raw	65		Impaired	02A-010	6	HYC	sp|P14780|MMP9_HUMAN	P14780	SLGPALLLLQK	SLGPALLLLQK	576.871	8.19	8.19	798.545	y7	0.997	0.0167	93420445696	188572016	58204536	8957791	1559403
20200218_SS_MK_EVO_WF_77.raw	77		Impaired	02A-010	7	HYC	sp|P14780|MMP9_HUMAN	P14780	SLGPALLLLQK	SLGPALLLLQK	576.871	8.2	8.19	798.545	y7	0.996	0.0106	111586181120	104814576	33643168	5246547	932180
20200218_SS_MK_EVO_WF_18.raw	18		Impaired	02A-013	2	HYC	sp|P14780|MMP9_HUMAN	P14780	SLGPALLLLQK	SLGPALLLLQK	576.871	8.03	8.19	798.545	y7	0.9968	0.142	175598796800	661554560	215222288	33879420	6065406
20200218_SS_MK_EVO_WF_30.raw	30		Impaired	02A-013	3	HYC	sp|P14780|MMP9_HUMAN	P14780	SLGPALLLLQK	SLGPALLLLQK	576.871	8.48	8.19	798.545	y7	0.9989	0.0406	37868433408	39635044	12183448	1829484	304031
20200218_SS_MK_EVO_WF_42.raw	42		Impaired	02A-013	4	HYC	sp|P14780|MMP9_HUMAN	P14780	SLGPALLLLQK	SLGPALLLLQK	576.871	8.02	8.19	798.545	y7	0.9961	0.0322	177439752192	314856448	101654696	15861848	3299844
20200218_SS_MK_EVO_WF_54.raw	54		Impaired	02A-013	5	HYC	sp|P14780|MMP9_HUMAN	P14780	SLGPALLLLQK	SLGPALLLLQK	576.871	8.01	8.19	798.545	y7	0.9967	0.0854	180555317248	388319072	124867296	19622198	3650672
20200218_SS_MK_EVO_WF_6.raw	6		Impaired	02A-013	1	MEC	sp|P14780|MMP9_HUMAN	P14780	SLGPALLLLQK	SLGPALLLLQK	576.871	8.52	8.19	798.545	y7	0.9973	0.0632	46729363456	114067344	39287588	5911051	935913
20200218_SS_MK_EVO_WF_66.raw	66		Impaired	02A-013	6	HYC	sp|P14780|MMP9_HUMAN	P14780	SLGPALLLLQK	SLGPALLLLQK	576.871	8.09	8.19	798.545	y7	0.9963	0.0293	147275710464	258505856	84904872	13289135	2652353
20200218_SS_MK_EVO_WF_78.raw	78		Impaired	02A-013	7	HYC	sp|P14780|MMP9_HUMAN	P14780	SLGPALLLLQK	SLGPALLLLQK	576.871	8.02	8.19	798.545	y7	0.9962	0.0296	152481349632	291268192	91128136	14306835	2517753
20200218_SS_MK_EVO_WF_11.raw	11		Impaired	02A-021	1	MEC	sp|P14780|MMP9_HUMAN	P14780	SLGPALLLLQK	SLGPALLLLQK	576.871	8.25	8.19	798.545	y7	0.998	0.011	135423639552	66999692	19837492	3050790	435205
20200218_SS_MK_EVO_WF_23.raw	23		Impaired	02A-021	2	HYC	sp|P14780|MMP9_HUMAN	P14780	SLGPALLLLQK	SLGPALLLLQK	576.871	8.15	8.19	798.545	y7	0.9897	0.006	151665377280	56645660	21550140	3388805	621024
20200218_SS_MK_EVO_WF_35.raw	35		Impaired	02A-021	3	HYC	sp|P14780|MMP9_HUMAN	P14780	SLGPALLLLQK	SLGPALLLLQK	576.871	8.16	8.19	798.545	y7	0.982	0.0126	128880009216	90724048	39078132	6037101	1116690
20200218_SS_MK_EVO_WF_47.raw	47		Impaired	02A-021	4	HYC	sp|P14780|MMP9_HUMAN	P14780	SLGPALLLLQK	SLGPALLLLQK	576.871	8.04	8.19	798.545	y7	0.995	0.0137	167171063808	106718520	36809848	5826062	971543
20200218_SS_MK_EVO_WF_59.raw	59		Impaired	02A-021	5	HYC	sp|P14780|MMP9_HUMAN	P14780	SLGPALLLLQK	SLGPALLLLQK	576.871	8.3	8.19	798.545	y7	0.9964	0.0034	69907767296	49481388	16360370	2495332	419758
20200218_SS_MK_EVO_WF_71.raw	71		Impaired	02A-021	6	HYC	sp|P14780|MMP9_HUMAN	P14780	SLGPALLLLQK	SLGPALLLLQK	576.871	8.22	8.19	798.545	y7	0.997	0.0167	97329512448	184732512	59545252	9255151	1656403
20200218_SS_MK_EVO_WF_83.raw	83		Impaired	02A-021	7	HYC	sp|P14780|MMP9_HUMAN	P14780	SLGPALLLLQK	SLGPALLLLQK	576.871	8.26	8.19	798.545	y7	0.9975	0.0094	94609498112	73102800	22880172	3576613	668136
20200218_SS_MK_EVO_WF_1.raw	1		Impaired	02A-001	1	MEC	sp|P14780|MMP9_HUMAN	P14780	SLGPALLLLQK	SLGPALLLLQK	576.871	8.31	8.19	727.508	y6	0.7158	0.0027	114114707456	28690684	21564152	3237094	622941
20200218_SS_MK_EVO_WF_13.raw	13		Impaired	02A-001	2	HYC	sp|P14780|MMP9_HUMAN	P14780	SLGPALLLLQK	SLGPALLLLQK	576.871	8.49	8.19	727.508	y6	0.9968	0.0202	72380194816	212966992	68797552	10093699	1481457
20200218_SS_MK_EVO_WF_25.raw	25		Impaired	02A-001	3	HYC	sp|P14780|MMP9_HUMAN	P14780	SLGPALLLLQK	SLGPALLLLQK	576.871	8.43	8.19	727.508	y6	0.9974	0.0284	46524964864	84621336	28106914	4090625	694498
20200218_SS_MK_EVO_WF_37.raw	37		Impaired	02A-001	4	HYC	sp|P14780|MMP9_HUMAN	P14780	SLGPALLLLQK	SLGPALLLLQK	576.871	8.18	8.19	727.508	y6	0.9949	0.0381	115247546368	301953600	103684720	15469516	2713679
20200218_SS_MK_EVO_WF_49.raw	49		Impaired	02A-001	5	HYC	sp|P14780|MMP9_HUMAN	P14780	SLGPALLLLQK	SLGPALLLLQK	576.871	8.09	8.19	727.508	y6	0.9964	0.0143	143289516032	154783872	50448776	7453019	1381839
20200218_SS_MK_EVO_WF_61.raw	61		Impaired	02A-001	6	HYC	sp|P14780|MMP9_HUMAN	P14780	SLGPALLLLQK	SLGPALLLLQK	576.871	8.16	8.19	727.508	y6	0.9974	0.0238	111293259776	259934176	77442896	11554716	2148916
20200218_SS_MK_EVO_WF_73.raw	73		Impaired	02A-001	7	HYC	sp|P14780|MMP9_HUMAN	P14780	SLGPALLLLQK	SLGPALLLLQK	576.871	8.09	8.19	727.508	y6	0.996	0.0122	142058356736	114485504	37217792	5546988	1054772
20200218_SS_MK_EVO_WF_14.raw	14		Impaired	02A-002	2	HYC	sp|P14780|MMP9_HUMAN	P14780	SLGPALLLLQK	SLGPALLLLQK	576.871	8.48	8.19	727.508	y6	0.9976	0.0304	100931059712	219457136	69036816	10235081	1522812
20200218_SS_MK_EVO_WF_2.raw	2		Impaired	02A-002	1	MEC	sp|P14780|MMP9_HUMAN	P14780	SLGPALLLLQK	SLGPALLLLQK	576.871	8.28	8.19	727.508	y6	0.994	0.0223	102881370112	155930992	56490040	8416149	1440318
20200218_SS_MK_EVO_WF_26.raw	26		Impaired	02A-002	3	HYC	sp|P14780|MMP9_HUMAN	P14780	SLGPALLLLQK	SLGPALLLLQK	576.871	8.18	8.19	727.508	y6	0.9949	0.0142	122772733952	147693824	50785824	7533650	1299844
20200218_SS_MK_EVO_WF_38.raw	38		Impaired	02A-002	4	HYC	sp|P14780|MMP9_HUMAN	P14780	SLGPALLLLQK	SLGPALLLLQK	576.871	8	8.19	727.508	y6	0.9979	0.0357	172328108032	243537472	73406248	10987242	2319310
20200218_SS_MK_EVO_WF_50.raw	50		Impaired	02A-002	5	HYC	sp|P14780|MMP9_HUMAN	P14780	SLGPALLLLQK	SLGPALLLLQK	576.871	8.13	8.19	727.508	y6	0.9984	0.0128	144317808640	116699744	32923372	4819913	926163
20200218_SS_MK_EVO_WF_62.raw	62		Impaired	02A-002	6	HYC	sp|P14780|MMP9_HUMAN	P14780	SLGPALLLLQK	SLGPALLLLQK	576.871	8.07	8.19	727.508	y6	0.9972	0.0462	140086083584	291553792	92132288	13718634	2577019
20200218_SS_MK_EVO_WF_74.raw	74		Impaired	02A-002	7	HYC	sp|P14780|MMP9_HUMAN	P14780	SLGPALLLLQK	SLGPALLLLQK	576.871	8.06	8.19	727.508	y6	0.9968	0.0447	158968758272	382088320	117684880	17706804	3660102
20200218_SS_MK_EVO_WF_15.raw	15		Impaired	02A-005	2	HYC	sp|P14780|MMP9_HUMAN	P14780	SLGPALLLLQK	SLGPALLLLQK	576.871	8.39	8.19	727.508	y6	0.9966	0.0377	104038383616	389003904	127581336	18878930	2721430
20200218_SS_MK_EVO_WF_27.raw	27		Impaired	02A-005	3	HYC	sp|P14780|MMP9_HUMAN	P14780	SLGPALLLLQK	SLGPALLLLQK	576.871	8.05	8.19	727.508	y6	0.994	0.0373	131982516224	361463648	127252608	18925208	3507797
20200218_SS_MK_EVO_WF_3.raw	3		Impaired	02A-005	1	MEC	sp|P14780|MMP9_HUMAN	P14780	SLGPALLLLQK	SLGPALLLLQK	576.871	8.42	8.19	727.508	y6	0.9959	0.0756	58941669376	130848784	46708248	6817546	1153877
20200218_SS_MK_EVO_WF_39.raw	39		Impaired	02A-005	4	HYC	sp|P14780|MMP9_HUMAN	P14780	SLGPALLLLQK	SLGPALLLLQK	576.871	8.08	8.19	727.508	y6	0.9967	0.0381	120706760704	310503360	99871368	15121575	2878750
20200218_SS_MK_EVO_WF_51.raw	51		Impaired	02A-005	5	HYC	sp|P14780|MMP9_HUMAN	P14780	SLGPALLLLQK	SLGPALLLLQK	576.871	8.15	8.19	727.508	y6	0.9973	0.0533	120978808832	617281216	189242576	28336332	4927998
20200218_SS_MK_EVO_WF_63.raw	63		Impaired	02A-005	6	HYC	sp|P14780|MMP9_HUMAN	P14780	SLGPALLLLQK	SLGPALLLLQK	576.871	8.05	8.19	727.508	y6	0.997	0.0692	161030193152	573201216	179140784	26935464	5364577
20200218_SS_MK_EVO_WF_75.raw	75		Impaired	02A-005	7	HYC	sp|P14780|MMP9_HUMAN	P14780	SLGPALLLLQK	SLGPALLLLQK	576.871	8.13	8.19	727.508	y6	0.9971	0.036	133682913280	347253856	107445304	16220391	2851926
20200218_SS_MK_EVO_WF_17.raw	17		Impaired	02A-010	2	HYC	sp|P14780|MMP9_HUMAN	P14780	SLGPALLLLQK	SLGPALLLLQK	576.871	8.26	8.19	727.508	y6	0.9962	0.0115	132295720960	113239888	36456376	5417100	802740
20200218_SS_MK_EVO_WF_29.raw	29		Impaired	02A-010	3	HYC	sp|P14780|MMP9_HUMAN	P14780	SLGPALLLLQK	SLGPALLLLQK	576.871	8.26	8.19	727.508	y6	0.9964	0.014	101071847424	173991664	56647464	8425134	1409377
20200218_SS_MK_EVO_WF_41.raw	41		Impaired	02A-010	4	HYC	sp|P14780|MMP9_HUMAN	P14780	SLGPALLLLQK	SLGPALLLLQK	576.871	8.05	8.19	727.508	y6	0.9931	0.0142	173776863232	99873528	35626328	5358640	1000143
20200218_SS_MK_EVO_WF_5.raw	5		Impaired	02A-010	1	MEC	sp|P14780|MMP9_HUMAN	P14780	SLGPALLLLQK	SLGPALLLLQK	576.871	8.33	8.19	727.508	y6	0.9944	0.0327	126970462208	139740528	49637016	7323788	1252796
20200218_SS_MK_EVO_WF_53.raw	53		Impaired	02A-010	5	HYC	sp|P14780|MMP9_HUMAN	P14780	SLGPALLLLQK	SLGPALLLLQK	576.871	7.99	8.19	727.508	y6	0.9963	0.0206	204824395776	163702688	51967248	7790634	1617579
20200218_SS_MK_EVO_WF_65.raw	65		Impaired	02A-010	6	HYC	sp|P14780|MMP9_HUMAN	P14780	SLGPALLLLQK	SLGPALLLLQK	576.871	8.19	8.19	727.508	y6	0.997	0.0167	93420445696	188572016	58204536	8637618	1506826
20200218_SS_MK_EVO_WF_77.raw	77		Impaired	02A-010	7	HYC	sp|P14780|MMP9_HUMAN	P14780	SLGPALLLLQK	SLGPALLLLQK	576.871	8.2	8.19	727.508	y6	0.996	0.0106	111586181120	104814576	33643168	5039811	906530
20200218_SS_MK_EVO_WF_18.raw	18		Impaired	02A-013	2	HYC	sp|P14780|MMP9_HUMAN	P14780	SLGPALLLLQK	SLGPALLLLQK	576.871	8.03	8.19	727.508	y6	0.9968	0.142	175598796800	661554560	215222288	32560474	5827284
20200218_SS_MK_EVO_WF_30.raw	30		Impaired	02A-013	3	HYC	sp|P14780|MMP9_HUMAN	P14780	SLGPALLLLQK	SLGPALLLLQK	576.871	8.48	8.19	727.508	y6	0.9989	0.0406	37868433408	39635044	12183448	1759549	294082
20200218_SS_MK_EVO_WF_42.raw	42		Impaired	02A-013	4	HYC	sp|P14780|MMP9_HUMAN	P14780	SLGPALLLLQK	SLGPALLLLQK	576.871	8.02	8.19	727.508	y6	0.9961	0.0322	177439752192	314856448	101654696	15212563	3096214
20200218_SS_MK_EVO_WF_54.raw	54		Impaired	02A-013	5	HYC	sp|P14780|MMP9_HUMAN	P14780	SLGPALLLLQK	SLGPALLLLQK	576.871	8.01	8.19	727.508	y6	0.9967	0.0854	180555317248	388319072	124867296	18788856	3521781
20200218_SS_MK_EVO_WF_6.raw	6		Impaired	02A-013	1	MEC	sp|P14780|MMP9_HUMAN	P14780	SLGPALLLLQK	SLGPALLLLQK	576.871	8.52	8.19	727.508	y6	0.9973	0.0632	46729363456	114067344	39287588	5677507	915840
20200218_SS_MK_EVO_WF_66.raw	66		Impaired	02A-013	6	HYC	sp|P14780|MMP9_HUMAN	P14780	SLGPALLLLQK	SLGPALLLLQK	576.871	8.09	8.19	727.508	y6	0.9963	0.0293	147275710464	258505856	84904872	12708875	2560484
20200218_SS_MK_EVO_WF_78.raw	78		Impaired	02A-013	7	HYC	sp|P14780|MMP9_HUMAN	P14780	SLGPALLLLQK	SLGPALLLLQK	576.871	8.02	8.19	727.508	y6	0.9962	0.0296	152481349632	291268192	91128136	13740450	2427949
20200218_SS_MK_EVO_WF_11.raw	11		Impaired	02A-021	1	MEC	sp|P14780|MMP9_HUMAN	P14780	SLGPALLLLQK	SLGPALLLLQK	576.871	8.25	8.19	727.508	y6	0.998	0.011	135423639552	66999692	19837492	2933923	439319
20200218_SS_MK_EVO_WF_23.raw	23		Impaired	02A-021	2	HYC	sp|P14780|MMP9_HUMAN	P14780	SLGPALLLLQK	SLGPALLLLQK	576.871	8.15	8.19	727.508	y6	0.9897	0.006	151665377280	56645660	21550140	3192478	579634
20200218_SS_MK_EVO_WF_35.raw	35		Impaired	02A-021	3	HYC	sp|P14780|MMP9_HUMAN	P14780	SLGPALLLLQK	SLGPALLLLQK	576.871	8.16	8.19	727.508	y6	0.982	0.0126	128880009216	90724048	39078132	5854213	1091233
20200218_SS_MK_EVO_WF_47.raw	47		Impaired	02A-021	4	HYC	sp|P14780|MMP9_HUMAN	P14780	SLGPALLLLQK	SLGPALLLLQK	576.871	8.04	8.19	727.508	y6	0.995	0.0137	167171063808	106718520	36809848	5545893	872939
20200218_SS_MK_EVO_WF_59.raw	59		Impaired	02A-021	5	HYC	sp|P14780|MMP9_HUMAN	P14780	SLGPALLLLQK	SLGPALLLLQK	576.871	8.3	8.19	727.508	y6	0.9964	0.0034	69907767296	49481388	16360370	2428605	403367
20200218_SS_MK_EVO_WF_71.raw	71		Impaired	02A-021	6	HYC	sp|P14780|MMP9_HUMAN	P14780	SLGPALLLLQK	SLGPALLLLQK	576.871	8.22	8.19	727.508	y6	0.997	0.0167	97329512448	184732512	59545252	8837119	1595091
20200218_SS_MK_EVO_WF_83.raw	83		Impaired	02A-021	7	HYC	sp|P14780|MMP9_HUMAN	P14780	SLGPALLLLQK	SLGPALLLLQK	576.871	8.26	8.19	727.508	y6	0.9975	0.0094	94609498112	73102800	22880172	3410731	644594
20200218_SS_MK_EVO_WF_1.raw	1		Impaired	02A-001	1	MEC	sp|P14780|MMP9_HUMAN	P14780	SLGPALLLLQK	SLGPALLLLQK	576.871	8.31	8.19	614.424	y5	0.7158	0.0027	114114707456	28690684	21564152	3774046	718616
20200218_SS_MK_EVO_WF_13.raw	13		Impaired	02A-001	2	HYC	sp|P14780|MMP9_HUMAN	P14780	SLGPALLLLQK	SLGPALLLLQK	576.871	8.49	8.19	614.424	y5	0.9968	0.0202	72380194816	212966992	68797552	10917975	1613001
20200218_SS_MK_EVO_WF_25.raw	25		Impaired	02A-001	3	HYC	sp|P14780|MMP9_HUMAN	P14780	SLGPALLLLQK	SLGPALLLLQK	576.871	8.43	8.19	614.424	y5	0.9974	0.0284	46524964864	84621336	28106914	4458339	770184
20200218_SS_MK_EVO_WF_37.raw	37		Impaired	02A-001	4	HYC	sp|P14780|MMP9_HUMAN	P14780	SLGPALLLLQK	SLGPALLLLQK	576.871	8.18	8.19	614.424	y5	0.9949	0.0381	115247546368	301953600	103684720	16591062	2866278
20200218_SS_MK_EVO_WF_49.raw	49		Impaired	02A-001	5	HYC	sp|P14780|MMP9_HUMAN	P14780	SLGPALLLLQK	SLGPALLLLQK	576.871	8.09	8.19	614.424	y5	0.9964	0.0143	143289516032	154783872	50448776	8189185	1505039
20200218_SS_MK_EVO_WF_61.raw	61		Impaired	02A-001	6	HYC	sp|P14780|MMP9_HUMAN	P14780	SLGPALLLLQK	SLGPALLLLQK	576.871	8.16	8.19	614.424	y5	0.9974	0.0238	111293259776	259934176	77442896	12310774	2293811
20200218_SS_MK_EVO_WF_73.raw	73		Impaired	02A-001	7	HYC	sp|P14780|MMP9_HUMAN	P14780	SLGPALLLLQK	SLGPALLLLQK	576.871	8.09	8.19	614.424	y5	0.996	0.0122	142058356736	114485504	37217792	6099693	1178489
20200218_SS_MK_EVO_WF_14.raw	14		Impaired	02A-002	2	HYC	sp|P14780|MMP9_HUMAN	P14780	SLGPALLLLQK	SLGPALLLLQK	576.871	8.48	8.19	614.424	y5	0.9976	0.0304	100931059712	219457136	69036816	10955623	1617036
20200218_SS_MK_EVO_WF_2.raw	2		Impaired	02A-002	1	MEC	sp|P14780|MMP9_HUMAN	P14780	SLGPALLLLQK	SLGPALLLLQK	576.871	8.28	8.19	614.424	y5	0.994	0.0223	102881370112	155930992	56490040	9065749	1583859
20200218_SS_MK_EVO_WF_26.raw	26		Impaired	02A-002	3	HYC	sp|P14780|MMP9_HUMAN	P14780	SLGPALLLLQK	SLGPALLLLQK	576.871	8.18	8.19	614.424	y5	0.9949	0.0142	122772733952	147693824	50785824	8153231	1405615
20200218_SS_MK_EVO_WF_38.raw	38		Impaired	02A-002	4	HYC	sp|P14780|MMP9_HUMAN	P14780	SLGPALLLLQK	SLGPALLLLQK	576.871	8	8.19	614.424	y5	0.9979	0.0357	172328108032	243537472	73406248	11955976	2538859
20200218_SS_MK_EVO_WF_50.raw	50		Impaired	02A-002	5	HYC	sp|P14780|MMP9_HUMAN	P14780	SLGPALLLLQK	SLGPALLLLQK	576.871	8.13	8.19	614.424	y5	0.9984	0.0128	144317808640	116699744	32923372	5307600	1030393
20200218_SS_MK_EVO_WF_62.raw	62		Impaired	02A-002	6	HYC	sp|P14780|MMP9_HUMAN	P14780	SLGPALLLLQK	SLGPALLLLQK	576.871	8.07	8.19	614.424	y5	0.9972	0.0462	140086083584	291553792	92132288	14921665	2858992
20200218_SS_MK_EVO_WF_74.raw	74		Impaired	02A-002	7	HYC	sp|P14780|MMP9_HUMAN	P14780	SLGPALLLLQK	SLGPALLLLQK	576.871	8.06	8.19	614.424	y5	0.9968	0.0447	158968758272	382088320	117684880	19194370	3913784
20200218_SS_MK_EVO_WF_15.raw	15		Impaired	02A-005	2	HYC	sp|P14780|MMP9_HUMAN	P14780	SLGPALLLLQK	SLGPALLLLQK	576.871	8.39	8.19	614.424	y5	0.9966	0.0377	104038383616	389003904	127581336	20338866	2982983
20200218_SS_MK_EVO_WF_27.raw	27		Impaired	02A-005	3	HYC	sp|P14780|MMP9_HUMAN	P14780	SLGPALLLLQK	SLGPALLLLQK	576.871	8.05	8.19	614.424	y5	0.994	0.0373	131982516224	361463648	127252608	20507036	3780722
20200218_SS_MK_EVO_WF_3.raw	3		Impaired	02A-005	1	MEC	sp|P14780|MMP9_HUMAN	P14780	SLGPALLLLQK	SLGPALLLLQK	576.871	8.42	8.19	614.424	y5	0.9959	0.0756	58941669376	130848784	46708248	7402814	1260552
20200218_SS_MK_EVO_WF_39.raw	39		Impaired	02A-005	4	HYC	sp|P14780|MMP9_HUMAN	P14780	SLGPALLLLQK	SLGPALLLLQK	576.871	8.08	8.19	614.424	y5	0.9967	0.0381	120706760704	310503360	99871368	16102188	3083923
20200218_SS_MK_EVO_WF_51.raw	51		Impaired	02A-005	5	HYC	sp|P14780|MMP9_HUMAN	P14780	SLGPALLLLQK	SLGPALLLLQK	576.871	8.15	8.19	614.424	y5	0.9973	0.0533	120978808832	617281216	189242576	30569316	5282360
20200218_SS_MK_EVO_WF_63.raw	63		Impaired	02A-005	6	HYC	sp|P14780|MMP9_HUMAN	P14780	SLGPALLLLQK	SLGPALLLLQK	576.871	8.05	8.19	614.424	y5	0.997	0.0692	161030193152	573201216	179140784	29009266	5744520
20200218_SS_MK_EVO_WF_75.raw	75		Impaired	02A-005	7	HYC	sp|P14780|MMP9_HUMAN	P14780	SLGPALLLLQK	SLGPALLLLQK	576.871	8.13	8.19	614.424	y5	0.9971	0.036	133682913280	347253856	107445304	17404262	3084652
20200218_SS_MK_EVO_WF_17.raw	17		Impaired	02A-010	2	HYC	sp|P14780|MMP9_HUMAN	P14780	SLGPALLLLQK	SLGPALLLLQK	576.871	8.26	8.19	614.424	y5	0.9962	0.0115	132295720960	113239888	36456376	5825113	881080
20200218_SS_MK_EVO_WF_29.raw	29		Impaired	02A-010	3	HYC	sp|P14780|MMP9_HUMAN	P14780	SLGPALLLLQK	SLGPALLLLQK	576.871	8.26	8.19	614.424	y5	0.9964	0.014	101071847424	173991664	56647464	9031604	1502020
20200218_SS_MK_EVO_WF_41.raw	41		Impaired	02A-010	4	HYC	sp|P14780|MMP9_HUMAN	P14780	SLGPALLLLQK	SLGPALLLLQK	576.871	8.05	8.19	614.424	y5	0.9931	0.0142	173776863232	99873528	35626328	5726518	1068234
20200218_SS_MK_EVO_WF_5.raw	5		Impaired	02A-010	1	MEC	sp|P14780|MMP9_HUMAN	P14780	SLGPALLLLQK	SLGPALLLLQK	576.871	8.33	8.19	614.424	y5	0.9944	0.0327	126970462208	139740528	49637016	7991872	1334143
20200218_SS_MK_EVO_WF_53.raw	53		Impaired	02A-010	5	HYC	sp|P14780|MMP9_HUMAN	P14780	SLGPALLLLQK	SLGPALLLLQK	576.871	7.99	8.19	614.424	y5	0.9963	0.0206	204824395776	163702688	51967248	8444252	1768558
20200218_SS_MK_EVO_WF_65.raw	65		Impaired	02A-010	6	HYC	sp|P14780|MMP9_HUMAN	P14780	SLGPALLLLQK	SLGPALLLLQK	576.871	8.19	8.19	614.424	y5	0.997	0.0167	93420445696	188572016	58204536	9353067	1610565
20200218_SS_MK_EVO_WF_77.raw	77		Impaired	02A-010	7	HYC	sp|P14780|MMP9_HUMAN	P14780	SLGPALLLLQK	SLGPALLLLQK	576.871	8.2	8.19	614.424	y5	0.996	0.0106	111586181120	104814576	33643168	5407704	954196
20200218_SS_MK_EVO_WF_18.raw	18		Impaired	02A-013	2	HYC	sp|P14780|MMP9_HUMAN	P14780	SLGPALLLLQK	SLGPALLLLQK	576.871	8.03	8.19	614.424	y5	0.9968	0.142	175598796800	661554560	215222288	34992380	6268895
20200218_SS_MK_EVO_WF_30.raw	30		Impaired	02A-013	3	HYC	sp|P14780|MMP9_HUMAN	P14780	SLGPALLLLQK	SLGPALLLLQK	576.871	8.48	8.19	614.424	y5	0.9989	0.0406	37868433408	39635044	12183448	1927279	317179
20200218_SS_MK_EVO_WF_42.raw	42		Impaired	02A-013	4	HYC	sp|P14780|MMP9_HUMAN	P14780	SLGPALLLLQK	SLGPALLLLQK	576.871	8.02	8.19	614.424	y5	0.9961	0.0322	177439752192	314856448	101654696	16412416	3331771
20200218_SS_MK_EVO_WF_54.raw	54		Impaired	02A-013	5	HYC	sp|P14780|MMP9_HUMAN	P14780	SLGPALLLLQK	SLGPALLLLQK	576.871	8.01	8.19	614.424	y5	0.9967	0.0854	180555317248	388319072	124867296	20286036	3727619
20200218_SS_MK_EVO_WF_6.raw	6		Impaired	02A-013	1	MEC	sp|P14780|MMP9_HUMAN	P14780	SLGPALLLLQK	SLGPALLLLQK	576.871	8.52	8.19	614.424	y5	0.9973	0.0632	46729363456	114067344	39287588	6189530	957508
20200218_SS_MK_EVO_WF_66.raw	66		Impaired	02A-013	6	HYC	sp|P14780|MMP9_HUMAN	P14780	SLGPALLLLQK	SLGPALLLLQK	576.871	8.09	8.19	614.424	y5	0.9963	0.0293	147275710464	258505856	84904872	13809661	2732992
20200218_SS_MK_EVO_WF_78.raw	78		Impaired	02A-013	7	HYC	sp|P14780|MMP9_HUMAN	P14780	SLGPALLLLQK	SLGPALLLLQK	576.871	8.02	8.19	614.424	y5	0.9962	0.0296	152481349632	291268192	91128136	14828904	2629802
20200218_SS_MK_EVO_WF_11.raw	11		Impaired	02A-021	1	MEC	sp|P14780|MMP9_HUMAN	P14780	SLGPALLLLQK	SLGPALLLLQK	576.871	8.25	8.19	614.424	y5	0.998	0.011	135423639552	66999692	19837492	3145238	458055
20200218_SS_MK_EVO_WF_23.raw	23		Impaired	02A-021	2	HYC	sp|P14780|MMP9_HUMAN	P14780	SLGPALLLLQK	SLGPALLLLQK	576.871	8.15	8.19	614.424	y5	0.9897	0.006	151665377280	56645660	21550140	3428070	612739
20200218_SS_MK_EVO_WF_35.raw	35		Impaired	02A-021	3	HYC	sp|P14780|MMP9_HUMAN	P14780	SLGPALLLLQK	SLGPALLLLQK	576.871	8.16	8.19	614.424	y5	0.982	0.0126	128880009216	90724048	39078132	6293131	1172948
20200218_SS_MK_EVO_WF_47.raw	47		Impaired	02A-021	4	HYC	sp|P14780|MMP9_HUMAN	P14780	SLGPALLLLQK	SLGPALLLLQK	576.871	8.04	8.19	614.424	y5	0.995	0.0137	167171063808	106718520	36809848	6038131	989085
20200218_SS_MK_EVO_WF_59.raw	59		Impaired	02A-021	5	HYC	sp|P14780|MMP9_HUMAN	P14780	SLGPALLLLQK	SLGPALLLLQK	576.871	8.3	8.19	614.424	y5	0.9964	0.0034	69907767296	49481388	16360370	2595192	425158
20200218_SS_MK_EVO_WF_71.raw	71		Impaired	02A-021	6	HYC	sp|P14780|MMP9_HUMAN	P14780	SLGPALLLLQK	SLGPALLLLQK	576.871	8.22	8.19	614.424	y5	0.997	0.0167	97329512448	184732512	59545252	9573044	1693900
20200218_SS_MK_EVO_WF_83.raw	83		Impaired	02A-021	7	HYC	sp|P14780|MMP9_HUMAN	P14780	SLGPALLLLQK	SLGPALLLLQK	576.871	8.26	8.19	614.424	y5	0.9975	0.0094	94609498112	73102800	22880172	3719603	723991
20200218_SS_MK_EVO_WF_1.raw	1		Impaired	02A-001	1	MEC	sp|P14780|MMP9_HUMAN	P14780	SLGPALLLLQK	SLGPALLLLQK	576.871	8.31	8.19	501.34	y4	0.7158	0.0027	114114707456	28690684	21564152	2325352	434649
20200218_SS_MK_EVO_WF_13.raw	13		Impaired	02A-001	2	HYC	sp|P14780|MMP9_HUMAN	P14780	SLGPALLLLQK	SLGPALLLLQK	576.871	8.49	8.19	501.34	y4	0.9968	0.0202	72380194816	212966992	68797552	6313410	933836
20200218_SS_MK_EVO_WF_25.raw	25		Impaired	02A-001	3	HYC	sp|P14780|MMP9_HUMAN	P14780	SLGPALLLLQK	SLGPALLLLQK	576.871	8.43	8.19	501.34	y4	0.9974	0.0284	46524964864	84621336	28106914	2599517	455316
20200218_SS_MK_EVO_WF_37.raw	37		Impaired	02A-001	4	HYC	sp|P14780|MMP9_HUMAN	P14780	SLGPALLLLQK	SLGPALLLLQK	576.871	8.18	8.19	501.34	y4	0.9949	0.0381	115247546368	301953600	103684720	9878061	1702670
20200218_SS_MK_EVO_WF_49.raw	49		Impaired	02A-001	5	HYC	sp|P14780|MMP9_HUMAN	P14780	SLGPALLLLQK	SLGPALLLLQK	576.871	8.09	8.19	501.34	y4	0.9964	0.0143	143289516032	154783872	50448776	4866284	908572
20200218_SS_MK_EVO_WF_61.raw	61		Impaired	02A-001	6	HYC	sp|P14780|MMP9_HUMAN	P14780	SLGPALLLLQK	SLGPALLLLQK	576.871	8.16	8.19	501.34	y4	0.9974	0.0238	111293259776	259934176	77442896	7437944	1364092
20200218_SS_MK_EVO_WF_73.raw	73		Impaired	02A-001	7	HYC	sp|P14780|MMP9_HUMAN	P14780	SLGPALLLLQK	SLGPALLLLQK	576.871	8.09	8.19	501.34	y4	0.996	0.0122	142058356736	114485504	37217792	3585292	667852
20200218_SS_MK_EVO_WF_14.raw	14		Impaired	02A-002	2	HYC	sp|P14780|MMP9_HUMAN	P14780	SLGPALLLLQK	SLGPALLLLQK	576.871	8.48	8.19	501.34	y4	0.9976	0.0304	100931059712	219457136	69036816	6507119	974572
20200218_SS_MK_EVO_WF_2.raw	2		Impaired	02A-002	1	MEC	sp|P14780|MMP9_HUMAN	P14780	SLGPALLLLQK	SLGPALLLLQK	576.871	8.28	8.19	501.34	y4	0.994	0.0223	102881370112	155930992	56490040	5303769	924513
20200218_SS_MK_EVO_WF_26.raw	26		Impaired	02A-002	3	HYC	sp|P14780|MMP9_HUMAN	P14780	SLGPALLLLQK	SLGPALLLLQK	576.871	8.18	8.19	501.34	y4	0.9949	0.0142	122772733952	147693824	50785824	4796249	840118
20200218_SS_MK_EVO_WF_38.raw	38		Impaired	02A-002	4	HYC	sp|P14780|MMP9_HUMAN	P14780	SLGPALLLLQK	SLGPALLLLQK	576.871	8	8.19	501.34	y4	0.9979	0.0357	172328108032	243537472	73406248	7143371	1486504
20200218_SS_MK_EVO_WF_50.raw	50		Impaired	02A-002	5	HYC	sp|P14780|MMP9_HUMAN	P14780	SLGPALLLLQK	SLGPALLLLQK	576.871	8.13	8.19	501.34	y4	0.9984	0.0128	144317808640	116699744	32923372	3125233	597004
20200218_SS_MK_EVO_WF_62.raw	62		Impaired	02A-002	6	HYC	sp|P14780|MMP9_HUMAN	P14780	SLGPALLLLQK	SLGPALLLLQK	576.871	8.07	8.19	501.34	y4	0.9972	0.0462	140086083584	291553792	92132288	8865028	1697847
20200218_SS_MK_EVO_WF_74.raw	74		Impaired	02A-002	7	HYC	sp|P14780|MMP9_HUMAN	P14780	SLGPALLLLQK	SLGPALLLLQK	576.871	8.06	8.19	501.34	y4	0.9968	0.0447	158968758272	382088320	117684880	11486663	2373781
20200218_SS_MK_EVO_WF_15.raw	15		Impaired	02A-005	2	HYC	sp|P14780|MMP9_HUMAN	P14780	SLGPALLLLQK	SLGPALLLLQK	576.871	8.39	8.19	501.34	y4	0.9966	0.0377	104038383616	389003904	127581336	12091955	1803563
20200218_SS_MK_EVO_WF_27.raw	27		Impaired	02A-005	3	HYC	sp|P14780|MMP9_HUMAN	P14780	SLGPALLLLQK	SLGPALLLLQK	576.871	8.05	8.19	501.34	y4	0.994	0.0373	131982516224	361463648	127252608	12190352	2211474
20200218_SS_MK_EVO_WF_3.raw	3		Impaired	02A-005	1	MEC	sp|P14780|MMP9_HUMAN	P14780	SLGPALLLLQK	SLGPALLLLQK	576.871	8.42	8.19	501.34	y4	0.9959	0.0756	58941669376	130848784	46708248	4245629	702783
20200218_SS_MK_EVO_WF_39.raw	39		Impaired	02A-005	4	HYC	sp|P14780|MMP9_HUMAN	P14780	SLGPALLLLQK	SLGPALLLLQK	576.871	8.08	8.19	501.34	y4	0.9967	0.0381	120706760704	310503360	99871368	9659256	1848794
20200218_SS_MK_EVO_WF_51.raw	51		Impaired	02A-005	5	HYC	sp|P14780|MMP9_HUMAN	P14780	SLGPALLLLQK	SLGPALLLLQK	576.871	8.15	8.19	501.34	y4	0.9973	0.0533	120978808832	617281216	189242576	18125918	3118170
20200218_SS_MK_EVO_WF_63.raw	63		Impaired	02A-005	6	HYC	sp|P14780|MMP9_HUMAN	P14780	SLGPALLLLQK	SLGPALLLLQK	576.871	8.05	8.19	501.34	y4	0.997	0.0692	161030193152	573201216	179140784	17557196	3484896
20200218_SS_MK_EVO_WF_75.raw	75		Impaired	02A-005	7	HYC	sp|P14780|MMP9_HUMAN	P14780	SLGPALLLLQK	SLGPALLLLQK	576.871	8.13	8.19	501.34	y4	0.9971	0.036	133682913280	347253856	107445304	10534683	1865501
20200218_SS_MK_EVO_WF_17.raw	17		Impaired	02A-010	2	HYC	sp|P14780|MMP9_HUMAN	P14780	SLGPALLLLQK	SLGPALLLLQK	576.871	8.26	8.19	501.34	y4	0.9962	0.0115	132295720960	113239888	36456376	3420218	520031
20200218_SS_MK_EVO_WF_29.raw	29		Impaired	02A-010	3	HYC	sp|P14780|MMP9_HUMAN	P14780	SLGPALLLLQK	SLGPALLLLQK	576.871	8.26	8.19	501.34	y4	0.9964	0.014	101071847424	173991664	56647464	5332169	879073
20200218_SS_MK_EVO_WF_41.raw	41		Impaired	02A-010	4	HYC	sp|P14780|MMP9_HUMAN	P14780	SLGPALLLLQK	SLGPALLLLQK	576.871	8.05	8.19	501.34	y4	0.9931	0.0142	173776863232	99873528	35626328	3372538	647053
20200218_SS_MK_EVO_WF_5.raw	5		Impaired	02A-010	1	MEC	sp|P14780|MMP9_HUMAN	P14780	SLGPALLLLQK	SLGPALLLLQK	576.871	8.33	8.19	501.34	y4	0.9944	0.0327	126970462208	139740528	49637016	4603770	767442
20200218_SS_MK_EVO_WF_53.raw	53		Impaired	02A-010	5	HYC	sp|P14780|MMP9_HUMAN	P14780	SLGPALLLLQK	SLGPALLLLQK	576.871	7.99	8.19	501.34	y4	0.9963	0.0206	204824395776	163702688	51967248	5041946	1053477
20200218_SS_MK_EVO_WF_65.raw	65		Impaired	02A-010	6	HYC	sp|P14780|MMP9_HUMAN	P14780	SLGPALLLLQK	SLGPALLLLQK	576.871	8.19	8.19	501.34	y4	0.997	0.0167	93420445696	188572016	58204536	5684377	988942
20200218_SS_MK_EVO_WF_77.raw	77		Impaired	02A-010	7	HYC	sp|P14780|MMP9_HUMAN	P14780	SLGPALLLLQK	SLGPALLLLQK	576.871	8.2	8.19	501.34	y4	0.996	0.0106	111586181120	104814576	33643168	3201924	567742
20200218_SS_MK_EVO_WF_18.raw	18		Impaired	02A-013	2	HYC	sp|P14780|MMP9_HUMAN	P14780	SLGPALLLLQK	SLGPALLLLQK	576.871	8.03	8.19	501.34	y4	0.9968	0.142	175598796800	661554560	215222288	20909928	3716456
20200218_SS_MK_EVO_WF_30.raw	30		Impaired	02A-013	3	HYC	sp|P14780|MMP9_HUMAN	P14780	SLGPALLLLQK	SLGPALLLLQK	576.871	8.48	8.19	501.34	y4	0.9989	0.0406	37868433408	39635044	12183448	1143412	190238
20200218_SS_MK_EVO_WF_42.raw	42		Impaired	02A-013	4	HYC	sp|P14780|MMP9_HUMAN	P14780	SLGPALLLLQK	SLGPALLLLQK	576.871	8.02	8.19	501.34	y4	0.9961	0.0322	177439752192	314856448	101654696	9783221	2000974
20200218_SS_MK_EVO_WF_54.raw	54		Impaired	02A-013	5	HYC	sp|P14780|MMP9_HUMAN	P14780	SLGPALLLLQK	SLGPALLLLQK	576.871	8.01	8.19	501.34	y4	0.9967	0.0854	180555317248	388319072	124867296	12096046	2235805
20200218_SS_MK_EVO_WF_6.raw	6		Impaired	02A-013	1	MEC	sp|P14780|MMP9_HUMAN	P14780	SLGPALLLLQK	SLGPALLLLQK	576.871	8.52	8.19	501.34	y4	0.9973	0.0632	46729363456	114067344	39287588	3620148	572070
20200218_SS_MK_EVO_WF_66.raw	66		Impaired	02A-013	6	HYC	sp|P14780|MMP9_HUMAN	P14780	SLGPALLLLQK	SLGPALLLLQK	576.871	8.09	8.19	501.34	y4	0.9963	0.0293	147275710464	258505856	84904872	8236699	1620392
20200218_SS_MK_EVO_WF_78.raw	78		Impaired	02A-013	7	HYC	sp|P14780|MMP9_HUMAN	P14780	SLGPALLLLQK	SLGPALLLLQK	576.871	8.02	8.19	501.34	y4	0.9962	0.0296	152481349632	291268192	91128136	8914640	1558379
20200218_SS_MK_EVO_WF_11.raw	11		Impaired	02A-021	1	MEC	sp|P14780|MMP9_HUMAN	P14780	SLGPALLLLQK	SLGPALLLLQK	576.871	8.25	8.19	501.34	y4	0.998	0.011	135423639552	66999692	19837492	1835914	261391
20200218_SS_MK_EVO_WF_23.raw	23		Impaired	02A-021	2	HYC	sp|P14780|MMP9_HUMAN	P14780	SLGPALLLLQK	SLGPALLLLQK	576.871	8.15	8.19	501.34	y4	0.9897	0.006	151665377280	56645660	21550140	2031782	370916
20200218_SS_MK_EVO_WF_35.raw	35		Impaired	02A-021	3	HYC	sp|P14780|MMP9_HUMAN	P14780	SLGPALLLLQK	SLGPALLLLQK	576.871	8.16	8.19	501.34	y4	0.982	0.0126	128880009216	90724048	39078132	3713028	688626
20200218_SS_MK_EVO_WF_47.raw	47		Impaired	02A-021	4	HYC	sp|P14780|MMP9_HUMAN	P14780	SLGPALLLLQK	SLGPALLLLQK	576.871	8.04	8.19	501.34	y4	0.995	0.0137	167171063808	106718520	36809848	3562517	571753
20200218_SS_MK_EVO_WF_59.raw	59		Impaired	02A-021	5	HYC	sp|P14780|MMP9_HUMAN	P14780	SLGPALLLLQK	SLGPALLLLQK	576.871	8.3	8.19	501.34	y4	0.9964	0.0034	69907767296	49481388	16360370	1545507	256347
20200218_SS_MK_EVO_WF_71.raw	71		Impaired	02A-021	6	HYC	sp|P14780|MMP9_HUMAN	P14780	SLGPALLLLQK	SLGPALLLLQK	576.871	8.22	8.19	501.34	y4	0.997	0.0167	97329512448	184732512	59545252	5682264	1031252
20200218_SS_MK_EVO_WF_83.raw	83		Impaired	02A-021	7	HYC	sp|P14780|MMP9_HUMAN	P14780	SLGPALLLLQK	SLGPALLLLQK	576.871	8.26	8.19	501.34	y4	0.9975	0.0094	94609498112	73102800	22880172	2186087	421295
20200218_SS_MK_EVO_WF_1.raw	1		Impaired	02A-001	1	MEC	sp|P14780|MMP9_HUMAN	P14780	SLGPALLLLQK	SLGPALLLLQK	576.871	8.31	8.19	448.302	y8	0.7158	0.0027	114114707456	28690684	21564152	3585838	640123
20200218_SS_MK_EVO_WF_13.raw	13		Impaired	02A-001	2	HYC	sp|P14780|MMP9_HUMAN	P14780	SLGPALLLLQK	SLGPALLLLQK	576.871	8.49	8.19	448.302	y8	0.9968	0.0202	72380194816	212966992	68797552	9833257	1435614
20200218_SS_MK_EVO_WF_25.raw	25		Impaired	02A-001	3	HYC	sp|P14780|MMP9_HUMAN	P14780	SLGPALLLLQK	SLGPALLLLQK	576.871	8.43	8.19	448.302	y8	0.9974	0.0284	46524964864	84621336	28106914	4120717	712033
20200218_SS_MK_EVO_WF_37.raw	37		Impaired	02A-001	4	HYC	sp|P14780|MMP9_HUMAN	P14780	SLGPALLLLQK	SLGPALLLLQK	576.871	8.18	8.19	448.302	y8	0.9949	0.0381	115247546368	301953600	103684720	14519676	2570814
20200218_SS_MK_EVO_WF_49.raw	49		Impaired	02A-001	5	HYC	sp|P14780|MMP9_HUMAN	P14780	SLGPALLLLQK	SLGPALLLLQK	576.871	8.09	8.19	448.302	y8	0.9964	0.0143	143289516032	154783872	50448776	7188441	1323774
20200218_SS_MK_EVO_WF_61.raw	61		Impaired	02A-001	6	HYC	sp|P14780|MMP9_HUMAN	P14780	SLGPALLLLQK	SLGPALLLLQK	576.871	8.16	8.19	448.302	y8	0.9974	0.0238	111293259776	259934176	77442896	10886616	1983181
20200218_SS_MK_EVO_WF_73.raw	73		Impaired	02A-001	7	HYC	sp|P14780|MMP9_HUMAN	P14780	SLGPALLLLQK	SLGPALLLLQK	576.871	8.09	8.19	448.302	y8	0.996	0.0122	142058356736	114485504	37217792	5120521	983239
20200218_SS_MK_EVO_WF_14.raw	14		Impaired	02A-002	2	HYC	sp|P14780|MMP9_HUMAN	P14780	SLGPALLLLQK	SLGPALLLLQK	576.871	8.48	8.19	448.302	y8	0.9976	0.0304	100931059712	219457136	69036816	9900158	1510301
20200218_SS_MK_EVO_WF_2.raw	2		Impaired	02A-002	1	MEC	sp|P14780|MMP9_HUMAN	P14780	SLGPALLLLQK	SLGPALLLLQK	576.871	8.28	8.19	448.302	y8	0.994	0.0223	102881370112	155930992	56490040	7904020	1336537
20200218_SS_MK_EVO_WF_26.raw	26		Impaired	02A-002	3	HYC	sp|P14780|MMP9_HUMAN	P14780	SLGPALLLLQK	SLGPALLLLQK	576.871	8.18	8.19	448.302	y8	0.9949	0.0142	122772733952	147693824	50785824	7138391	1249098
20200218_SS_MK_EVO_WF_38.raw	38		Impaired	02A-002	4	HYC	sp|P14780|MMP9_HUMAN	P14780	SLGPALLLLQK	SLGPALLLLQK	576.871	8	8.19	448.302	y8	0.9979	0.0357	172328108032	243537472	73406248	10261520	2170668
20200218_SS_MK_EVO_WF_50.raw	50		Impaired	02A-002	5	HYC	sp|P14780|MMP9_HUMAN	P14780	SLGPALLLLQK	SLGPALLLLQK	576.871	8.13	8.19	448.302	y8	0.9984	0.0128	144317808640	116699744	32923372	4630428	910005
20200218_SS_MK_EVO_WF_62.raw	62		Impaired	02A-002	6	HYC	sp|P14780|MMP9_HUMAN	P14780	SLGPALLLLQK	SLGPALLLLQK	576.871	8.07	8.19	448.302	y8	0.9972	0.0462	140086083584	291553792	92132288	12903474	2465880
20200218_SS_MK_EVO_WF_74.raw	74		Impaired	02A-002	7	HYC	sp|P14780|MMP9_HUMAN	P14780	SLGPALLLLQK	SLGPALLLLQK	576.871	8.06	8.19	448.302	y8	0.9968	0.0447	158968758272	382088320	117684880	16306657	3326374
20200218_SS_MK_EVO_WF_15.raw	15		Impaired	02A-005	2	HYC	sp|P14780|MMP9_HUMAN	P14780	SLGPALLLLQK	SLGPALLLLQK	576.871	8.39	8.19	448.302	y8	0.9966	0.0377	104038383616	389003904	127581336	18144104	2688247
20200218_SS_MK_EVO_WF_27.raw	27		Impaired	02A-005	3	HYC	sp|P14780|MMP9_HUMAN	P14780	SLGPALLLLQK	SLGPALLLLQK	576.871	8.05	8.19	448.302	y8	0.994	0.0373	131982516224	361463648	127252608	17853728	3255101
20200218_SS_MK_EVO_WF_3.raw	3		Impaired	02A-005	1	MEC	sp|P14780|MMP9_HUMAN	P14780	SLGPALLLLQK	SLGPALLLLQK	576.871	8.42	8.19	448.302	y8	0.9959	0.0756	58941669376	130848784	46708248	6715331	1148167
20200218_SS_MK_EVO_WF_39.raw	39		Impaired	02A-005	4	HYC	sp|P14780|MMP9_HUMAN	P14780	SLGPALLLLQK	SLGPALLLLQK	576.871	8.08	8.19	448.302	y8	0.9967	0.0381	120706760704	310503360	99871368	13809937	2575480
20200218_SS_MK_EVO_WF_51.raw	51		Impaired	02A-005	5	HYC	sp|P14780|MMP9_HUMAN	P14780	SLGPALLLLQK	SLGPALLLLQK	576.871	8.15	8.19	448.302	y8	0.9973	0.0533	120978808832	617281216	189242576	26472950	4624539
20200218_SS_MK_EVO_WF_63.raw	63		Impaired	02A-005	6	HYC	sp|P14780|MMP9_HUMAN	P14780	SLGPALLLLQK	SLGPALLLLQK	576.871	8.05	8.19	448.302	y8	0.997	0.0692	161030193152	573201216	179140784	25018650	4948265
20200218_SS_MK_EVO_WF_75.raw	75		Impaired	02A-005	7	HYC	sp|P14780|MMP9_HUMAN	P14780	SLGPALLLLQK	SLGPALLLLQK	576.871	8.13	8.19	448.302	y8	0.9971	0.036	133682913280	347253856	107445304	15259466	2676844
20200218_SS_MK_EVO_WF_17.raw	17		Impaired	02A-010	2	HYC	sp|P14780|MMP9_HUMAN	P14780	SLGPALLLLQK	SLGPALLLLQK	576.871	8.26	8.19	448.302	y8	0.9962	0.0115	132295720960	113239888	36456376	5186163	765491
20200218_SS_MK_EVO_WF_29.raw	29		Impaired	02A-010	3	HYC	sp|P14780|MMP9_HUMAN	P14780	SLGPALLLLQK	SLGPALLLLQK	576.871	8.26	8.19	448.302	y8	0.9964	0.014	101071847424	173991664	56647464	8126569	1311389
20200218_SS_MK_EVO_WF_41.raw	41		Impaired	02A-010	4	HYC	sp|P14780|MMP9_HUMAN	P14780	SLGPALLLLQK	SLGPALLLLQK	576.871	8.05	8.19	448.302	y8	0.9931	0.0142	173776863232	99873528	35626328	4993606	987661
20200218_SS_MK_EVO_WF_5.raw	5		Impaired	02A-010	1	MEC	sp|P14780|MMP9_HUMAN	P14780	SLGPALLLLQK	SLGPALLLLQK	576.871	8.33	8.19	448.302	y8	0.9944	0.0327	126970462208	139740528	49637016	6984764	1178610
20200218_SS_MK_EVO_WF_53.raw	53		Impaired	02A-010	5	HYC	sp|P14780|MMP9_HUMAN	P14780	SLGPALLLLQK	SLGPALLLLQK	576.871	7.99	8.19	448.302	y8	0.9963	0.0206	204824395776	163702688	51967248	7196913	1508301
20200218_SS_MK_EVO_WF_65.raw	65		Impaired	02A-010	6	HYC	sp|P14780|MMP9_HUMAN	P14780	SLGPALLLLQK	SLGPALLLLQK	576.871	8.19	8.19	448.302	y8	0.997	0.0167	93420445696	188572016	58204536	8108854	1425416
20200218_SS_MK_EVO_WF_77.raw	77		Impaired	02A-010	7	HYC	sp|P14780|MMP9_HUMAN	P14780	SLGPALLLLQK	SLGPALLLLQK	576.871	8.2	8.19	448.302	y8	0.996	0.0106	111586181120	104814576	33643168	4661261	818190
20200218_SS_MK_EVO_WF_18.raw	18		Impaired	02A-013	2	HYC	sp|P14780|MMP9_HUMAN	P14780	SLGPALLLLQK	SLGPALLLLQK	576.871	8.03	8.19	448.302	y8	0.9968	0.142	175598796800	661554560	215222288	29894704	5307251
20200218_SS_MK_EVO_WF_30.raw	30		Impaired	02A-013	3	HYC	sp|P14780|MMP9_HUMAN	P14780	SLGPALLLLQK	SLGPALLLLQK	576.871	8.48	8.19	448.302	y8	0.9989	0.0406	37868433408	39635044	12183448	1810314	299767
20200218_SS_MK_EVO_WF_42.raw	42		Impaired	02A-013	4	HYC	sp|P14780|MMP9_HUMAN	P14780	SLGPALLLLQK	SLGPALLLLQK	576.871	8.02	8.19	448.302	y8	0.9961	0.0322	177439752192	314856448	101654696	14376555	2910931
20200218_SS_MK_EVO_WF_54.raw	54		Impaired	02A-013	5	HYC	sp|P14780|MMP9_HUMAN	P14780	SLGPALLLLQK	SLGPALLLLQK	576.871	8.01	8.19	448.302	y8	0.9967	0.0854	180555317248	388319072	124867296	17221908	3201075
20200218_SS_MK_EVO_WF_6.raw	6		Impaired	02A-013	1	MEC	sp|P14780|MMP9_HUMAN	P14780	SLGPALLLLQK	SLGPALLLLQK	576.871	8.52	8.19	448.302	y8	0.9973	0.0632	46729363456	114067344	39287588	5669119	893651
20200218_SS_MK_EVO_WF_66.raw	66		Impaired	02A-013	6	HYC	sp|P14780|MMP9_HUMAN	P14780	SLGPALLLLQK	SLGPALLLLQK	576.871	8.09	8.19	448.302	y8	0.9963	0.0293	147275710464	258505856	84904872	11855142	2309440
20200218_SS_MK_EVO_WF_78.raw	78		Impaired	02A-013	7	HYC	sp|P14780|MMP9_HUMAN	P14780	SLGPALLLLQK	SLGPALLLLQK	576.871	8.02	8.19	448.302	y8	0.9962	0.0296	152481349632	291268192	91128136	12592170	2266753
20200218_SS_MK_EVO_WF_11.raw	11		Impaired	02A-021	1	MEC	sp|P14780|MMP9_HUMAN	P14780	SLGPALLLLQK	SLGPALLLLQK	576.871	8.25	8.19	448.302	y8	0.998	0.011	135423639552	66999692	19837492	2840471	432112
20200218_SS_MK_EVO_WF_23.raw	23		Impaired	02A-021	2	HYC	sp|P14780|MMP9_HUMAN	P14780	SLGPALLLLQK	SLGPALLLLQK	576.871	8.15	8.19	448.302	y8	0.9897	0.006	151665377280	56645660	21550140	2991652	533665
20200218_SS_MK_EVO_WF_35.raw	35		Impaired	02A-021	3	HYC	sp|P14780|MMP9_HUMAN	P14780	SLGPALLLLQK	SLGPALLLLQK	576.871	8.16	8.19	448.302	y8	0.982	0.0126	128880009216	90724048	39078132	5484260	1005257
20200218_SS_MK_EVO_WF_47.raw	47		Impaired	02A-021	4	HYC	sp|P14780|MMP9_HUMAN	P14780	SLGPALLLLQK	SLGPALLLLQK	576.871	8.04	8.19	448.302	y8	0.995	0.0137	167171063808	106718520	36809848	4931384	824734
20200218_SS_MK_EVO_WF_59.raw	59		Impaired	02A-021	5	HYC	sp|P14780|MMP9_HUMAN	P14780	SLGPALLLLQK	SLGPALLLLQK	576.871	8.3	8.19	448.302	y8	0.9964	0.0034	69907767296	49481388	16360370	2330576	376361
20200218_SS_MK_EVO_WF_71.raw	71		Impaired	02A-021	6	HYC	sp|P14780|MMP9_HUMAN	P14780	SLGPALLLLQK	SLGPALLLLQK	576.871	8.22	8.19	448.302	y8	0.997	0.0167	97329512448	184732512	59545252	8341864	1435849
20200218_SS_MK_EVO_WF_83.raw	83		Impaired	02A-021	7	HYC	sp|P14780|MMP9_HUMAN	P14780	SLGPALLLLQK	SLGPALLLLQK	576.871	8.26	8.19	448.302	y8	0.9975	0.0094	94609498112	73102800	22880172	3121371	571192
20200218_SS_MK_EVO_WF_1.raw	1		Impaired	02A-001	1	MEC	sp|P14780|MMP9_HUMAN	P14780	SLGPALLLLQK	SLGPALLLLQK	580.878	8.31	8.19	580.878	precursor	0.7158	0.0027	114114707456	10611680256	2599038976	8012641280	1410008704
20200218_SS_MK_EVO_WF_13.raw	13		Impaired	02A-001	2	HYC	sp|P14780|MMP9_HUMAN	P14780	SLGPALLLLQK	SLGPALLLLQK	580.878	8.49	8.19	580.878	precursor	0.9968	0.0202	72380194816	10561158144	2572611584	7988546048	1190732416
20200218_SS_MK_EVO_WF_25.raw	25		Impaired	02A-001	3	HYC	sp|P14780|MMP9_HUMAN	P14780	SLGPALLLLQK	SLGPALLLLQK	580.878	8.43	8.19	580.878	precursor	0.9974	0.0284	46524964864	2978916608	789901056	2189015552	355351808
20200218_SS_MK_EVO_WF_37.raw	37		Impaired	02A-001	4	HYC	sp|P14780|MMP9_HUMAN	P14780	SLGPALLLLQK	SLGPALLLLQK	580.878	8.18	8.19	580.878	precursor	0.9949	0.0381	115247546368	7918898176	1871176704	6047721472	1108447616
20200218_SS_MK_EVO_WF_49.raw	49		Impaired	02A-001	5	HYC	sp|P14780|MMP9_HUMAN	P14780	SLGPALLLLQK	SLGPALLLLQK	580.878	8.09	8.19	580.878	precursor	0.9964	0.0143	143289516032	10799683584	2531173888	8268510208	1527558400
20200218_SS_MK_EVO_WF_61.raw	61		Impaired	02A-001	6	HYC	sp|P14780|MMP9_HUMAN	P14780	SLGPALLLLQK	SLGPALLLLQK	580.878	8.16	8.19	580.878	precursor	0.9974	0.0238	111293259776	10911010816	2392705536	8518304256	1596166016
20200218_SS_MK_EVO_WF_73.raw	73		Impaired	02A-001	7	HYC	sp|P14780|MMP9_HUMAN	P14780	SLGPALLLLQK	SLGPALLLLQK	580.878	8.09	8.19	580.878	precursor	0.996	0.0122	142058356736	9368367104	2147549696	7220816384	1275436288
20200218_SS_MK_EVO_WF_14.raw	14		Impaired	02A-002	2	HYC	sp|P14780|MMP9_HUMAN	P14780	SLGPALLLLQK	SLGPALLLLQK	580.878	8.48	8.19	580.878	precursor	0.9976	0.0304	100931059712	7215451648	1781212800	5434238976	875071360
20200218_SS_MK_EVO_WF_2.raw	2		Impaired	02A-002	1	MEC	sp|P14780|MMP9_HUMAN	P14780	SLGPALLLLQK	SLGPALLLLQK	580.878	8.28	8.19	580.878	precursor	0.994	0.0223	102881370112	7002744320	1764642432	5238102016	905556736
20200218_SS_MK_EVO_WF_26.raw	26		Impaired	02A-002	3	HYC	sp|P14780|MMP9_HUMAN	P14780	SLGPALLLLQK	SLGPALLLLQK	580.878	8.18	8.19	580.878	precursor	0.9949	0.0142	122772733952	10365569024	2462584832	7902984704	1373326080
20200218_SS_MK_EVO_WF_38.raw	38		Impaired	02A-002	4	HYC	sp|P14780|MMP9_HUMAN	P14780	SLGPALLLLQK	SLGPALLLLQK	580.878	8	8.19	580.878	precursor	0.9979	0.0357	172328108032	6817516032	1595953920	5221562368	1053949568
20200218_SS_MK_EVO_WF_50.raw	50		Impaired	02A-002	5	HYC	sp|P14780|MMP9_HUMAN	P14780	SLGPALLLLQK	SLGPALLLLQK	580.878	8.13	8.19	580.878	precursor	0.9984	0.0128	144317808640	9098557440	2044207360	7054349824	1409983872
20200218_SS_MK_EVO_WF_62.raw	62		Impaired	02A-002	6	HYC	sp|P14780|MMP9_HUMAN	P14780	SLGPALLLLQK	SLGPALLLLQK	580.878	8.07	8.19	580.878	precursor	0.9972	0.0462	140086083584	6305929216	1508199680	4797729792	985483264
20200218_SS_MK_EVO_WF_74.raw	74		Impaired	02A-002	7	HYC	sp|P14780|MMP9_HUMAN	P14780	SLGPALLLLQK	SLGPALLLLQK	580.878	8.06	8.19	580.878	precursor	0.9968	0.0447	158968758272	8543855104	1863791104	6680064000	1216462208
20200218_SS_MK_EVO_WF_15.raw	15		Impaired	02A-005	2	HYC	sp|P14780|MMP9_HUMAN	P14780	SLGPALLLLQK	SLGPALLLLQK	580.878	8.39	8.19	580.878	precursor	0.9966	0.0377	104038383616	10327474176	2519760896	7807713280	1224433792
20200218_SS_MK_EVO_WF_27.raw	27		Impaired	02A-005	3	HYC	sp|P14780|MMP9_HUMAN	P14780	SLGPALLLLQK	SLGPALLLLQK	580.878	8.05	8.19	580.878	precursor	0.994	0.0373	131982516224	9687011328	2272932864	7414077952	1278897152
20200218_SS_MK_EVO_WF_3.raw	3		Impaired	02A-005	1	MEC	sp|P14780|MMP9_HUMAN	P14780	SLGPALLLLQK	SLGPALLLLQK	580.878	8.42	8.19	580.878	precursor	0.9959	0.0756	58941669376	1730925312	471803552	1259121664	213866128
20200218_SS_MK_EVO_WF_39.raw	39		Impaired	02A-005	4	HYC	sp|P14780|MMP9_HUMAN	P14780	SLGPALLLLQK	SLGPALLLLQK	580.878	8.08	8.19	580.878	precursor	0.9967	0.0381	120706760704	8151203840	1917776384	6233428480	1147613312
20200218_SS_MK_EVO_WF_51.raw	51		Impaired	02A-005	5	HYC	sp|P14780|MMP9_HUMAN	P14780	SLGPALLLLQK	SLGPALLLLQK	580.878	8.15	8.19	580.878	precursor	0.9973	0.0533	120978808832	11579572224	2624945152	8954627072	1500107136
20200218_SS_MK_EVO_WF_63.raw	63		Impaired	02A-005	6	HYC	sp|P14780|MMP9_HUMAN	P14780	SLGPALLLLQK	SLGPALLLLQK	580.878	8.05	8.19	580.878	precursor	0.997	0.0692	161030193152	8278761472	1896992384	6381768704	1267769216
20200218_SS_MK_EVO_WF_75.raw	75		Impaired	02A-005	7	HYC	sp|P14780|MMP9_HUMAN	P14780	SLGPALLLLQK	SLGPALLLLQK	580.878	8.13	8.19	580.878	precursor	0.9971	0.036	133682913280	9642651648	2161607936	7481044480	1334282880
20200218_SS_MK_EVO_WF_17.raw	17		Impaired	02A-010	2	HYC	sp|P14780|MMP9_HUMAN	P14780	SLGPALLLLQK	SLGPALLLLQK	580.878	8.26	8.19	580.878	precursor	0.9962	0.0115	132295720960	9827154944	2238709760	7588445696	1136053248
20200218_SS_MK_EVO_WF_29.raw	29		Impaired	02A-010	3	HYC	sp|P14780|MMP9_HUMAN	P14780	SLGPALLLLQK	SLGPALLLLQK	580.878	8.26	8.19	580.878	precursor	0.9964	0.014	101071847424	12457016320	2941700608	9515315200	1539624320
20200218_SS_MK_EVO_WF_41.raw	41		Impaired	02A-010	4	HYC	sp|P14780|MMP9_HUMAN	P14780	SLGPALLLLQK	SLGPALLLLQK	580.878	8.05	8.19	580.878	precursor	0.9931	0.0142	173776863232	7028597760	1621975808	5406622208	1102650112
20200218_SS_MK_EVO_WF_5.raw	5		Impaired	02A-010	1	MEC	sp|P14780|MMP9_HUMAN	P14780	SLGPALLLLQK	SLGPALLLLQK	580.878	8.33	8.19	580.878	precursor	0.9944	0.0327	126970462208	4278735360	1056233152	3222502144	516704928
20200218_SS_MK_EVO_WF_53.raw	53		Impaired	02A-010	5	HYC	sp|P14780|MMP9_HUMAN	P14780	SLGPALLLLQK	SLGPALLLLQK	580.878	7.99	8.19	580.878	precursor	0.9963	0.0206	204824395776	7961112064	1771166848	6189944832	1270919936
20200218_SS_MK_EVO_WF_65.raw	65		Impaired	02A-010	6	HYC	sp|P14780|MMP9_HUMAN	P14780	SLGPALLLLQK	SLGPALLLLQK	580.878	8.19	8.19	580.878	precursor	0.997	0.0167	93420445696	11316527104	2546211840	8770315264	1503793536
20200218_SS_MK_EVO_WF_77.raw	77		Impaired	02A-010	7	HYC	sp|P14780|MMP9_HUMAN	P14780	SLGPALLLLQK	SLGPALLLLQK	580.878	8.2	8.19	580.878	precursor	0.996	0.0106	111586181120	9876520960	2209759232	7666761216	1244267264
20200218_SS_MK_EVO_WF_18.raw	18		Impaired	02A-013	2	HYC	sp|P14780|MMP9_HUMAN	P14780	SLGPALLLLQK	SLGPALLLLQK	580.878	8.03	8.19	580.878	precursor	0.9968	0.142	175598796800	4659611648	1122227584	3537384192	685848768
20200218_SS_MK_EVO_WF_30.raw	30		Impaired	02A-013	3	HYC	sp|P14780|MMP9_HUMAN	P14780	SLGPALLLLQK	SLGPALLLLQK	580.878	8.48	8.19	580.878	precursor	0.9989	0.0406	37868433408	977405760	264403472	713002304	114636024
20200218_SS_MK_EVO_WF_42.raw	42		Impaired	02A-013	4	HYC	sp|P14780|MMP9_HUMAN	P14780	SLGPALLLLQK	SLGPALLLLQK	580.878	8.02	8.19	580.878	precursor	0.9961	0.0322	177439752192	9766407168	2205337088	7561070080	1480013952
20200218_SS_MK_EVO_WF_54.raw	54		Impaired	02A-013	5	HYC	sp|P14780|MMP9_HUMAN	P14780	SLGPALLLLQK	SLGPALLLLQK	580.878	8.01	8.19	580.878	precursor	0.9967	0.0854	180555317248	4545992192	1066987648	3479004672	641484736
20200218_SS_MK_EVO_WF_6.raw	6		Impaired	02A-013	1	MEC	sp|P14780|MMP9_HUMAN	P14780	SLGPALLLLQK	SLGPALLLLQK	580.878	8.52	8.19	580.878	precursor	0.9973	0.0632	46729363456	1803861760	510029760	1293831936	201708512
20200218_SS_MK_EVO_WF_66.raw	66		Impaired	02A-013	6	HYC	sp|P14780|MMP9_HUMAN	P14780	SLGPALLLLQK	SLGPALLLLQK	580.878	8.09	8.19	580.878	precursor	0.9963	0.0293	147275710464	8830512128	2085104384	6745406976	1309279744
20200218_SS_MK_EVO_WF_78.raw	78		Impaired	02A-013	7	HYC	sp|P14780|MMP9_HUMAN	P14780	SLGPALLLLQK	SLGPALLLLQK	580.878	8.02	8.19	580.878	precursor	0.9962	0.0296	152481349632	9824812032	2094827008	7729985024	1259327616
20200218_SS_MK_EVO_WF_11.raw	11		Impaired	02A-021	1	MEC	sp|P14780|MMP9_HUMAN	P14780	SLGPALLLLQK	SLGPALLLLQK	580.878	8.25	8.19	580.878	precursor	0.998	0.011	135423639552	6106168832	1424412032	4681756160	691838336
20200218_SS_MK_EVO_WF_23.raw	23		Impaired	02A-021	2	HYC	sp|P14780|MMP9_HUMAN	P14780	SLGPALLLLQK	SLGPALLLLQK	580.878	8.15	8.19	580.878	precursor	0.9897	0.006	151665377280	9408701440	2147111552	7261588992	1313472000
20200218_SS_MK_EVO_WF_35.raw	35		Impaired	02A-021	3	HYC	sp|P14780|MMP9_HUMAN	P14780	SLGPALLLLQK	SLGPALLLLQK	580.878	8.16	8.19	580.878	precursor	0.982	0.0126	128880009216	7188325376	1741217664	5447107584	935608384
20200218_SS_MK_EVO_WF_47.raw	47		Impaired	02A-021	4	HYC	sp|P14780|MMP9_HUMAN	P14780	SLGPALLLLQK	SLGPALLLLQK	580.878	8.04	8.19	580.878	precursor	0.995	0.0137	167171063808	7772353536	1868335232	5904017920	875371456
20200218_SS_MK_EVO_WF_59.raw	59		Impaired	02A-021	5	HYC	sp|P14780|MMP9_HUMAN	P14780	SLGPALLLLQK	SLGPALLLLQK	580.878	8.3	8.19	580.878	precursor	0.9964	0.0034	69907767296	14562731008	3553572608	11009159168	1783053568
20200218_SS_MK_EVO_WF_71.raw	71		Impaired	02A-021	6	HYC	sp|P14780|MMP9_HUMAN	P14780	SLGPALLLLQK	SLGPALLLLQK	580.878	8.22	8.19	580.878	precursor	0.997	0.0167	97329512448	11047468032	2682078720	8365389312	1360055808
20200218_SS_MK_EVO_WF_83.raw	83		Impaired	02A-021	7	HYC	sp|P14780|MMP9_HUMAN	P14780	SLGPALLLLQK	SLGPALLLLQK	580.878	8.26	8.19	580.878	precursor	0.9975	0.0094	94609498112	7794053120	1896260480	5897793024	998710656
20200218_SS_MK_EVO_WF_1.raw	1		Impaired	02A-001	1	MEC	sp|P14780|MMP9_HUMAN	P14780	SLGPALLLLQK	SLGPALLLLQK	580.878	8.31	8.19	960.633	y9	0.7158	0.0027	114114707456	10611680256	2599038976	626804864	101957928
20200218_SS_MK_EVO_WF_13.raw	13		Impaired	02A-001	2	HYC	sp|P14780|MMP9_HUMAN	P14780	SLGPALLLLQK	SLGPALLLLQK	580.878	8.49	8.19	960.633	y9	0.9968	0.0202	72380194816	10561158144	2572611584	627321152	84927912
20200218_SS_MK_EVO_WF_25.raw	25		Impaired	02A-001	3	HYC	sp|P14780|MMP9_HUMAN	P14780	SLGPALLLLQK	SLGPALLLLQK	580.878	8.43	8.19	960.633	y9	0.9974	0.0284	46524964864	2978916608	789901056	192451040	29837360
20200218_SS_MK_EVO_WF_37.raw	37		Impaired	02A-001	4	HYC	sp|P14780|MMP9_HUMAN	P14780	SLGPALLLLQK	SLGPALLLLQK	580.878	8.18	8.19	960.633	y9	0.9949	0.0381	115247546368	7918898176	1871176704	446116704	78044344
20200218_SS_MK_EVO_WF_49.raw	49		Impaired	02A-001	5	HYC	sp|P14780|MMP9_HUMAN	P14780	SLGPALLLLQK	SLGPALLLLQK	580.878	8.09	8.19	960.633	y9	0.9964	0.0143	143289516032	10799683584	2531173888	607971712	111384624
20200218_SS_MK_EVO_WF_61.raw	61		Impaired	02A-001	6	HYC	sp|P14780|MMP9_HUMAN	P14780	SLGPALLLLQK	SLGPALLLLQK	580.878	8.16	8.19	960.633	y9	0.9974	0.0238	111293259776	10911010816	2392705536	571420480	98253080
20200218_SS_MK_EVO_WF_73.raw	73		Impaired	02A-001	7	HYC	sp|P14780|MMP9_HUMAN	P14780	SLGPALLLLQK	SLGPALLLLQK	580.878	8.09	8.19	960.633	y9	0.996	0.0122	142058356736	9368367104	2147549696	501489056	90245296
20200218_SS_MK_EVO_WF_14.raw	14		Impaired	02A-002	2	HYC	sp|P14780|MMP9_HUMAN	P14780	SLGPALLLLQK	SLGPALLLLQK	580.878	8.48	8.19	960.633	y9	0.9976	0.0304	100931059712	7215451648	1781212800	434002752	60487184
20200218_SS_MK_EVO_WF_2.raw	2		Impaired	02A-002	1	MEC	sp|P14780|MMP9_HUMAN	P14780	SLGPALLLLQK	SLGPALLLLQK	580.878	8.28	8.19	960.633	y9	0.994	0.0223	102881370112	7002744320	1764642432	425233376	69938480
20200218_SS_MK_EVO_WF_26.raw	26		Impaired	02A-002	3	HYC	sp|P14780|MMP9_HUMAN	P14780	SLGPALLLLQK	SLGPALLLLQK	580.878	8.18	8.19	960.633	y9	0.9949	0.0142	122772733952	10365569024	2462584832	591158400	102765696
20200218_SS_MK_EVO_WF_38.raw	38		Impaired	02A-002	4	HYC	sp|P14780|MMP9_HUMAN	P14780	SLGPALLLLQK	SLGPALLLLQK	580.878	8	8.19	960.633	y9	0.9979	0.0357	172328108032	6817516032	1595953920	376760288	77957672
20200218_SS_MK_EVO_WF_50.raw	50		Impaired	02A-002	5	HYC	sp|P14780|MMP9_HUMAN	P14780	SLGPALLLLQK	SLGPALLLLQK	580.878	8.13	8.19	960.633	y9	0.9984	0.0128	144317808640	9098557440	2044207360	488289568	95179672
20200218_SS_MK_EVO_WF_62.raw	62		Impaired	02A-002	6	HYC	sp|P14780|MMP9_HUMAN	P14780	SLGPALLLLQK	SLGPALLLLQK	580.878	8.07	8.19	960.633	y9	0.9972	0.0462	140086083584	6305929216	1508199680	355348704	65403532
20200218_SS_MK_EVO_WF_74.raw	74		Impaired	02A-002	7	HYC	sp|P14780|MMP9_HUMAN	P14780	SLGPALLLLQK	SLGPALLLLQK	580.878	8.06	8.19	960.633	y9	0.9968	0.0447	158968758272	8543855104	1863791104	440628736	81935784
20200218_SS_MK_EVO_WF_15.raw	15		Impaired	02A-005	2	HYC	sp|P14780|MMP9_HUMAN	P14780	SLGPALLLLQK	SLGPALLLLQK	580.878	8.39	8.19	960.633	y9	0.9966	0.0377	104038383616	10327474176	2519760896	612192576	88211584
20200218_SS_MK_EVO_WF_27.raw	27		Impaired	02A-005	3	HYC	sp|P14780|MMP9_HUMAN	P14780	SLGPALLLLQK	SLGPALLLLQK	580.878	8.05	8.19	960.633	y9	0.994	0.0373	131982516224	9687011328	2272932864	545032064	92839896
20200218_SS_MK_EVO_WF_3.raw	3		Impaired	02A-005	1	MEC	sp|P14780|MMP9_HUMAN	P14780	SLGPALLLLQK	SLGPALLLLQK	580.878	8.42	8.19	960.633	y9	0.9959	0.0756	58941669376	1730925312	471803552	116643512	19661924
20200218_SS_MK_EVO_WF_39.raw	39		Impaired	02A-005	4	HYC	sp|P14780|MMP9_HUMAN	P14780	SLGPALLLLQK	SLGPALLLLQK	580.878	8.08	8.19	960.633	y9	0.9967	0.0381	120706760704	8151203840	1917776384	458914464	80485024
20200218_SS_MK_EVO_WF_51.raw	51		Impaired	02A-005	5	HYC	sp|P14780|MMP9_HUMAN	P14780	SLGPALLLLQK	SLGPALLLLQK	580.878	8.15	8.19	960.633	y9	0.9973	0.0533	120978808832	11579572224	2624945152	629068224	101683672
20200218_SS_MK_EVO_WF_63.raw	63		Impaired	02A-005	6	HYC	sp|P14780|MMP9_HUMAN	P14780	SLGPALLLLQK	SLGPALLLLQK	580.878	8.05	8.19	960.633	y9	0.997	0.0692	161030193152	8278761472	1896992384	448674880	85030552
20200218_SS_MK_EVO_WF_75.raw	75		Impaired	02A-005	7	HYC	sp|P14780|MMP9_HUMAN	P14780	SLGPALLLLQK	SLGPALLLLQK	580.878	8.13	8.19	960.633	y9	0.9971	0.036	133682913280	9642651648	2161607936	511059584	88890472
20200218_SS_MK_EVO_WF_17.raw	17		Impaired	02A-010	2	HYC	sp|P14780|MMP9_HUMAN	P14780	SLGPALLLLQK	SLGPALLLLQK	580.878	8.26	8.19	960.633	y9	0.9962	0.0115	132295720960	9827154944	2238709760	539698304	74217944
20200218_SS_MK_EVO_WF_29.raw	29		Impaired	02A-010	3	HYC	sp|P14780|MMP9_HUMAN	P14780	SLGPALLLLQK	SLGPALLLLQK	580.878	8.26	8.19	960.633	y9	0.9964	0.014	101071847424	12457016320	2941700608	715900416	113626952
20200218_SS_MK_EVO_WF_41.raw	41		Impaired	02A-010	4	HYC	sp|P14780|MMP9_HUMAN	P14780	SLGPALLLLQK	SLGPALLLLQK	580.878	8.05	8.19	960.633	y9	0.9931	0.0142	173776863232	7028597760	1621975808	383645568	72804304
20200218_SS_MK_EVO_WF_5.raw	5		Impaired	02A-010	1	MEC	sp|P14780|MMP9_HUMAN	P14780	SLGPALLLLQK	SLGPALLLLQK	580.878	8.33	8.19	960.633	y9	0.9944	0.0327	126970462208	4278735360	1056233152	256440240	40591908
20200218_SS_MK_EVO_WF_53.raw	53		Impaired	02A-010	5	HYC	sp|P14780|MMP9_HUMAN	P14780	SLGPALLLLQK	SLGPALLLLQK	580.878	7.99	8.19	960.633	y9	0.9963	0.0206	204824395776	7961112064	1771166848	418742304	85391672
20200218_SS_MK_EVO_WF_65.raw	65		Impaired	02A-010	6	HYC	sp|P14780|MMP9_HUMAN	P14780	SLGPALLLLQK	SLGPALLLLQK	580.878	8.19	8.19	960.633	y9	0.997	0.0167	93420445696	11316527104	2546211840	611121664	98207448
20200218_SS_MK_EVO_WF_77.raw	77		Impaired	02A-010	7	HYC	sp|P14780|MMP9_HUMAN	P14780	SLGPALLLLQK	SLGPALLLLQK	580.878	8.2	8.19	960.633	y9	0.996	0.0106	111586181120	9876520960	2209759232	525013696	82504680
20200218_SS_MK_EVO_WF_18.raw	18		Impaired	02A-013	2	HYC	sp|P14780|MMP9_HUMAN	P14780	SLGPALLLLQK	SLGPALLLLQK	580.878	8.03	8.19	960.633	y9	0.9968	0.142	175598796800	4659611648	1122227584	264936048	44775700
20200218_SS_MK_EVO_WF_30.raw	30		Impaired	02A-013	3	HYC	sp|P14780|MMP9_HUMAN	P14780	SLGPALLLLQK	SLGPALLLLQK	580.878	8.48	8.19	960.633	y9	0.9989	0.0406	37868433408	977405760	264403472	65634112	9951203
20200218_SS_MK_EVO_WF_42.raw	42		Impaired	02A-013	4	HYC	sp|P14780|MMP9_HUMAN	P14780	SLGPALLLLQK	SLGPALLLLQK	580.878	8.02	8.19	960.633	y9	0.9961	0.0322	177439752192	9766407168	2205337088	525130752	101197064
20200218_SS_MK_EVO_WF_54.raw	54		Impaired	02A-013	5	HYC	sp|P14780|MMP9_HUMAN	P14780	SLGPALLLLQK	SLGPALLLLQK	580.878	8.01	8.19	960.633	y9	0.9967	0.0854	180555317248	4545992192	1066987648	253014304	43898764
20200218_SS_MK_EVO_WF_6.raw	6		Impaired	02A-013	1	MEC	sp|P14780|MMP9_HUMAN	P14780	SLGPALLLLQK	SLGPALLLLQK	580.878	8.52	8.19	960.633	y9	0.9973	0.0632	46729363456	1803861760	510029760	126002424	19400600
20200218_SS_MK_EVO_WF_66.raw	66		Impaired	02A-013	6	HYC	sp|P14780|MMP9_HUMAN	P14780	SLGPALLLLQK	SLGPALLLLQK	580.878	8.09	8.19	960.633	y9	0.9963	0.0293	147275710464	8830512128	2085104384	495195744	91809032
20200218_SS_MK_EVO_WF_78.raw	78		Impaired	02A-013	7	HYC	sp|P14780|MMP9_HUMAN	P14780	SLGPALLLLQK	SLGPALLLLQK	580.878	8.02	8.19	960.633	y9	0.9962	0.0296	152481349632	9824812032	2094827008	491448448	83391440
20200218_SS_MK_EVO_WF_11.raw	11		Impaired	02A-021	1	MEC	sp|P14780|MMP9_HUMAN	P14780	SLGPALLLLQK	SLGPALLLLQK	580.878	8.25	8.19	960.633	y9	0.998	0.011	135423639552	6106168832	1424412032	344474400	47303380
20200218_SS_MK_EVO_WF_23.raw	23		Impaired	02A-021	2	HYC	sp|P14780|MMP9_HUMAN	P14780	SLGPALLLLQK	SLGPALLLLQK	580.878	8.15	8.19	960.633	y9	0.9897	0.006	151665377280	9408701440	2147111552	513582944	84297360
20200218_SS_MK_EVO_WF_35.raw	35		Impaired	02A-021	3	HYC	sp|P14780|MMP9_HUMAN	P14780	SLGPALLLLQK	SLGPALLLLQK	580.878	8.16	8.19	960.633	y9	0.982	0.0126	128880009216	7188325376	1741217664	416691904	70671232
20200218_SS_MK_EVO_WF_47.raw	47		Impaired	02A-021	4	HYC	sp|P14780|MMP9_HUMAN	P14780	SLGPALLLLQK	SLGPALLLLQK	580.878	8.04	8.19	960.633	y9	0.995	0.0137	167171063808	7772353536	1868335232	440206496	68793536
20200218_SS_MK_EVO_WF_59.raw	59		Impaired	02A-021	5	HYC	sp|P14780|MMP9_HUMAN	P14780	SLGPALLLLQK	SLGPALLLLQK	580.878	8.3	8.19	960.633	y9	0.9964	0.0034	69907767296	14562731008	3553572608	855403840	124867360
20200218_SS_MK_EVO_WF_71.raw	71		Impaired	02A-021	6	HYC	sp|P14780|MMP9_HUMAN	P14780	SLGPALLLLQK	SLGPALLLLQK	580.878	8.22	8.19	960.633	y9	0.997	0.0167	97329512448	11047468032	2682078720	640448128	106341240
20200218_SS_MK_EVO_WF_83.raw	83		Impaired	02A-021	7	HYC	sp|P14780|MMP9_HUMAN	P14780	SLGPALLLLQK	SLGPALLLLQK	580.878	8.26	8.19	960.633	y9	0.9975	0.0094	94609498112	7794053120	1896260480	449512000	73863024
20200218_SS_MK_EVO_WF_1.raw	1		Impaired	02A-001	1	MEC	sp|P14780|MMP9_HUMAN	P14780	SLGPALLLLQK	SLGPALLLLQK	580.878	8.31	8.19	806.559	y7	0.7158	0.0027	114114707456	10611680256	2599038976	386987904	64298400
20200218_SS_MK_EVO_WF_13.raw	13		Impaired	02A-001	2	HYC	sp|P14780|MMP9_HUMAN	P14780	SLGPALLLLQK	SLGPALLLLQK	580.878	8.49	8.19	806.559	y7	0.9968	0.0202	72380194816	10561158144	2572611584	381290944	52770104
20200218_SS_MK_EVO_WF_25.raw	25		Impaired	02A-001	3	HYC	sp|P14780|MMP9_HUMAN	P14780	SLGPALLLLQK	SLGPALLLLQK	580.878	8.43	8.19	806.559	y7	0.9974	0.0284	46524964864	2978916608	789901056	116107168	18049906
20200218_SS_MK_EVO_WF_37.raw	37		Impaired	02A-001	4	HYC	sp|P14780|MMP9_HUMAN	P14780	SLGPALLLLQK	SLGPALLLLQK	580.878	8.18	8.19	806.559	y7	0.9949	0.0381	115247546368	7918898176	1871176704	281542336	48478408
20200218_SS_MK_EVO_WF_49.raw	49		Impaired	02A-001	5	HYC	sp|P14780|MMP9_HUMAN	P14780	SLGPALLLLQK	SLGPALLLLQK	580.878	8.09	8.19	806.559	y7	0.9964	0.0143	143289516032	10799683584	2531173888	380733888	68740088
20200218_SS_MK_EVO_WF_61.raw	61		Impaired	02A-001	6	HYC	sp|P14780|MMP9_HUMAN	P14780	SLGPALLLLQK	SLGPALLLLQK	580.878	8.16	8.19	806.559	y7	0.9974	0.0238	111293259776	10911010816	2392705536	357482336	60445700
20200218_SS_MK_EVO_WF_73.raw	73		Impaired	02A-001	7	HYC	sp|P14780|MMP9_HUMAN	P14780	SLGPALLLLQK	SLGPALLLLQK	580.878	8.09	8.19	806.559	y7	0.996	0.0122	142058356736	9368367104	2147549696	325275264	58551064
20200218_SS_MK_EVO_WF_14.raw	14		Impaired	02A-002	2	HYC	sp|P14780|MMP9_HUMAN	P14780	SLGPALLLLQK	SLGPALLLLQK	580.878	8.48	8.19	806.559	y7	0.9976	0.0304	100931059712	7215451648	1781212800	263348464	36925740
20200218_SS_MK_EVO_WF_2.raw	2		Impaired	02A-002	1	MEC	sp|P14780|MMP9_HUMAN	P14780	SLGPALLLLQK	SLGPALLLLQK	580.878	8.28	8.19	806.559	y7	0.994	0.0223	102881370112	7002744320	1764642432	264254080	43602632
20200218_SS_MK_EVO_WF_26.raw	26		Impaired	02A-002	3	HYC	sp|P14780|MMP9_HUMAN	P14780	SLGPALLLLQK	SLGPALLLLQK	580.878	8.18	8.19	806.559	y7	0.9949	0.0142	122772733952	10365569024	2462584832	366892576	63643240
20200218_SS_MK_EVO_WF_38.raw	38		Impaired	02A-002	4	HYC	sp|P14780|MMP9_HUMAN	P14780	SLGPALLLLQK	SLGPALLLLQK	580.878	8	8.19	806.559	y7	0.9979	0.0357	172328108032	6817516032	1595953920	241590928	49907364
20200218_SS_MK_EVO_WF_50.raw	50		Impaired	02A-002	5	HYC	sp|P14780|MMP9_HUMAN	P14780	SLGPALLLLQK	SLGPALLLLQK	580.878	8.13	8.19	806.559	y7	0.9984	0.0128	144317808640	9098557440	2044207360	303739936	57357452
20200218_SS_MK_EVO_WF_62.raw	62		Impaired	02A-002	6	HYC	sp|P14780|MMP9_HUMAN	P14780	SLGPALLLLQK	SLGPALLLLQK	580.878	8.07	8.19	806.559	y7	0.9972	0.0462	140086083584	6305929216	1508199680	228432960	42374524
20200218_SS_MK_EVO_WF_74.raw	74		Impaired	02A-002	7	HYC	sp|P14780|MMP9_HUMAN	P14780	SLGPALLLLQK	SLGPALLLLQK	580.878	8.06	8.19	806.559	y7	0.9968	0.0447	158968758272	8543855104	1863791104	282029408	53066468
20200218_SS_MK_EVO_WF_15.raw	15		Impaired	02A-005	2	HYC	sp|P14780|MMP9_HUMAN	P14780	SLGPALLLLQK	SLGPALLLLQK	580.878	8.39	8.19	806.559	y7	0.9966	0.0377	104038383616	10327474176	2519760896	371766528	53871652
20200218_SS_MK_EVO_WF_27.raw	27		Impaired	02A-005	3	HYC	sp|P14780|MMP9_HUMAN	P14780	SLGPALLLLQK	SLGPALLLLQK	580.878	8.05	8.19	806.559	y7	0.994	0.0373	131982516224	9687011328	2272932864	343149344	57620912
20200218_SS_MK_EVO_WF_3.raw	3		Impaired	02A-005	1	MEC	sp|P14780|MMP9_HUMAN	P14780	SLGPALLLLQK	SLGPALLLLQK	580.878	8.42	8.19	806.559	y7	0.9959	0.0756	58941669376	1730925312	471803552	69630096	11391150
20200218_SS_MK_EVO_WF_39.raw	39		Impaired	02A-005	4	HYC	sp|P14780|MMP9_HUMAN	P14780	SLGPALLLLQK	SLGPALLLLQK	580.878	8.08	8.19	806.559	y7	0.9967	0.0381	120706760704	8151203840	1917776384	287521472	49748736
20200218_SS_MK_EVO_WF_51.raw	51		Impaired	02A-005	5	HYC	sp|P14780|MMP9_HUMAN	P14780	SLGPALLLLQK	SLGPALLLLQK	580.878	8.15	8.19	806.559	y7	0.9973	0.0533	120978808832	11579572224	2624945152	396332576	64951312
20200218_SS_MK_EVO_WF_63.raw	63		Impaired	02A-005	6	HYC	sp|P14780|MMP9_HUMAN	P14780	SLGPALLLLQK	SLGPALLLLQK	580.878	8.05	8.19	806.559	y7	0.997	0.0692	161030193152	8278761472	1896992384	287046432	53190112
20200218_SS_MK_EVO_WF_75.raw	75		Impaired	02A-005	7	HYC	sp|P14780|MMP9_HUMAN	P14780	SLGPALLLLQK	SLGPALLLLQK	580.878	8.13	8.19	806.559	y7	0.9971	0.036	133682913280	9642651648	2161607936	328161056	57836700
20200218_SS_MK_EVO_WF_17.raw	17		Impaired	02A-010	2	HYC	sp|P14780|MMP9_HUMAN	P14780	SLGPALLLLQK	SLGPALLLLQK	580.878	8.26	8.19	806.559	y7	0.9962	0.0115	132295720960	9827154944	2238709760	332045120	44762480
20200218_SS_MK_EVO_WF_29.raw	29		Impaired	02A-010	3	HYC	sp|P14780|MMP9_HUMAN	P14780	SLGPALLLLQK	SLGPALLLLQK	580.878	8.26	8.19	806.559	y7	0.9964	0.014	101071847424	12457016320	2941700608	437898656	68075320
20200218_SS_MK_EVO_WF_41.raw	41		Impaired	02A-010	4	HYC	sp|P14780|MMP9_HUMAN	P14780	SLGPALLLLQK	SLGPALLLLQK	580.878	8.05	8.19	806.559	y7	0.9931	0.0142	173776863232	7028597760	1621975808	243642512	47201736
20200218_SS_MK_EVO_WF_5.raw	5		Impaired	02A-010	1	MEC	sp|P14780|MMP9_HUMAN	P14780	SLGPALLLLQK	SLGPALLLLQK	580.878	8.33	8.19	806.559	y7	0.9944	0.0327	126970462208	4278735360	1056233152	157787888	25158490
20200218_SS_MK_EVO_WF_53.raw	53		Impaired	02A-010	5	HYC	sp|P14780|MMP9_HUMAN	P14780	SLGPALLLLQK	SLGPALLLLQK	580.878	7.99	8.19	806.559	y7	0.9963	0.0206	204824395776	7961112064	1771166848	265327904	54550308
20200218_SS_MK_EVO_WF_65.raw	65		Impaired	02A-010	6	HYC	sp|P14780|MMP9_HUMAN	P14780	SLGPALLLLQK	SLGPALLLLQK	580.878	8.19	8.19	806.559	y7	0.997	0.0167	93420445696	11316527104	2546211840	381517280	63246164
20200218_SS_MK_EVO_WF_77.raw	77		Impaired	02A-010	7	HYC	sp|P14780|MMP9_HUMAN	P14780	SLGPALLLLQK	SLGPALLLLQK	580.878	8.2	8.19	806.559	y7	0.996	0.0106	111586181120	9876520960	2209759232	334360704	53412368
20200218_SS_MK_EVO_WF_18.raw	18		Impaired	02A-013	2	HYC	sp|P14780|MMP9_HUMAN	P14780	SLGPALLLLQK	SLGPALLLLQK	580.878	8.03	8.19	806.559	y7	0.9968	0.142	175598796800	4659611648	1122227584	170545632	29548560
20200218_SS_MK_EVO_WF_30.raw	30		Impaired	02A-013	3	HYC	sp|P14780|MMP9_HUMAN	P14780	SLGPALLLLQK	SLGPALLLLQK	580.878	8.48	8.19	806.559	y7	0.9989	0.0406	37868433408	977405760	264403472	39582148	6035412
20200218_SS_MK_EVO_WF_42.raw	42		Impaired	02A-013	4	HYC	sp|P14780|MMP9_HUMAN	P14780	SLGPALLLLQK	SLGPALLLLQK	580.878	8.02	8.19	806.559	y7	0.9961	0.0322	177439752192	9766407168	2205337088	331784672	62653996
20200218_SS_MK_EVO_WF_54.raw	54		Impaired	02A-013	5	HYC	sp|P14780|MMP9_HUMAN	P14780	SLGPALLLLQK	SLGPALLLLQK	580.878	8.01	8.19	806.559	y7	0.9967	0.0854	180555317248	4545992192	1066987648	159913504	27578708
20200218_SS_MK_EVO_WF_6.raw	6		Impaired	02A-013	1	MEC	sp|P14780|MMP9_HUMAN	P14780	SLGPALLLLQK	SLGPALLLLQK	580.878	8.52	8.19	806.559	y7	0.9973	0.0632	46729363456	1803861760	510029760	75134576	11411838
20200218_SS_MK_EVO_WF_66.raw	66		Impaired	02A-013	6	HYC	sp|P14780|MMP9_HUMAN	P14780	SLGPALLLLQK	SLGPALLLLQK	580.878	8.09	8.19	806.559	y7	0.9963	0.0293	147275710464	8830512128	2085104384	313194048	58406408
20200218_SS_MK_EVO_WF_78.raw	78		Impaired	02A-013	7	HYC	sp|P14780|MMP9_HUMAN	P14780	SLGPALLLLQK	SLGPALLLLQK	580.878	8.02	8.19	806.559	y7	0.9962	0.0296	152481349632	9824812032	2094827008	316446880	53847136
20200218_SS_MK_EVO_WF_11.raw	11		Impaired	02A-021	1	MEC	sp|P14780|MMP9_HUMAN	P14780	SLGPALLLLQK	SLGPALLLLQK	580.878	8.25	8.19	806.559	y7	0.998	0.011	135423639552	6106168832	1424412032	212285744	28757924
20200218_SS_MK_EVO_WF_23.raw	23		Impaired	02A-021	2	HYC	sp|P14780|MMP9_HUMAN	P14780	SLGPALLLLQK	SLGPALLLLQK	580.878	8.15	8.19	806.559	y7	0.9897	0.006	151665377280	9408701440	2147111552	323079200	53951052
20200218_SS_MK_EVO_WF_35.raw	35		Impaired	02A-021	3	HYC	sp|P14780|MMP9_HUMAN	P14780	SLGPALLLLQK	SLGPALLLLQK	580.878	8.16	8.19	806.559	y7	0.982	0.0126	128880009216	7188325376	1741217664	261749840	44169596
20200218_SS_MK_EVO_WF_47.raw	47		Impaired	02A-021	4	HYC	sp|P14780|MMP9_HUMAN	P14780	SLGPALLLLQK	SLGPALLLLQK	580.878	8.04	8.19	806.559	y7	0.995	0.0137	167171063808	7772353536	1868335232	282466560	43692616
20200218_SS_MK_EVO_WF_59.raw	59		Impaired	02A-021	5	HYC	sp|P14780|MMP9_HUMAN	P14780	SLGPALLLLQK	SLGPALLLLQK	580.878	8.3	8.19	806.559	y7	0.9964	0.0034	69907767296	14562731008	3553572608	529724640	77717824
20200218_SS_MK_EVO_WF_71.raw	71		Impaired	02A-021	6	HYC	sp|P14780|MMP9_HUMAN	P14780	SLGPALLLLQK	SLGPALLLLQK	580.878	8.22	8.19	806.559	y7	0.997	0.0167	97329512448	11047468032	2682078720	403921472	66217140
20200218_SS_MK_EVO_WF_83.raw	83		Impaired	02A-021	7	HYC	sp|P14780|MMP9_HUMAN	P14780	SLGPALLLLQK	SLGPALLLLQK	580.878	8.26	8.19	806.559	y7	0.9975	0.0094	94609498112	7794053120	1896260480	284680640	46435360
20200218_SS_MK_EVO_WF_1.raw	1		Impaired	02A-001	1	MEC	sp|P14780|MMP9_HUMAN	P14780	SLGPALLLLQK	SLGPALLLLQK	580.878	8.31	8.19	735.522	y6	0.7158	0.0027	114114707456	10611680256	2599038976	352553920	57726528
20200218_SS_MK_EVO_WF_13.raw	13		Impaired	02A-001	2	HYC	sp|P14780|MMP9_HUMAN	P14780	SLGPALLLLQK	SLGPALLLLQK	580.878	8.49	8.19	735.522	y6	0.9968	0.0202	72380194816	10561158144	2572611584	343015232	45712432
20200218_SS_MK_EVO_WF_25.raw	25		Impaired	02A-001	3	HYC	sp|P14780|MMP9_HUMAN	P14780	SLGPALLLLQK	SLGPALLLLQK	580.878	8.43	8.19	735.522	y6	0.9974	0.0284	46524964864	2978916608	789901056	107338568	16597146
20200218_SS_MK_EVO_WF_37.raw	37		Impaired	02A-001	4	HYC	sp|P14780|MMP9_HUMAN	P14780	SLGPALLLLQK	SLGPALLLLQK	580.878	8.18	8.19	735.522	y6	0.9949	0.0381	115247546368	7918898176	1871176704	254988896	44338336
20200218_SS_MK_EVO_WF_49.raw	49		Impaired	02A-001	5	HYC	sp|P14780|MMP9_HUMAN	P14780	SLGPALLLLQK	SLGPALLLLQK	580.878	8.09	8.19	735.522	y6	0.9964	0.0143	143289516032	10799683584	2531173888	346725632	61365264
20200218_SS_MK_EVO_WF_61.raw	61		Impaired	02A-001	6	HYC	sp|P14780|MMP9_HUMAN	P14780	SLGPALLLLQK	SLGPALLLLQK	580.878	8.16	8.19	735.522	y6	0.9974	0.0238	111293259776	10911010816	2392705536	327041568	55875376
20200218_SS_MK_EVO_WF_73.raw	73		Impaired	02A-001	7	HYC	sp|P14780|MMP9_HUMAN	P14780	SLGPALLLLQK	SLGPALLLLQK	580.878	8.09	8.19	735.522	y6	0.996	0.0122	142058356736	9368367104	2147549696	297051392	52359932
20200218_SS_MK_EVO_WF_14.raw	14		Impaired	02A-002	2	HYC	sp|P14780|MMP9_HUMAN	P14780	SLGPALLLLQK	SLGPALLLLQK	580.878	8.48	8.19	735.522	y6	0.9976	0.0304	100931059712	7215451648	1781212800	239144272	33542540
20200218_SS_MK_EVO_WF_2.raw	2		Impaired	02A-002	1	MEC	sp|P14780|MMP9_HUMAN	P14780	SLGPALLLLQK	SLGPALLLLQK	580.878	8.28	8.19	735.522	y6	0.994	0.0223	102881370112	7002744320	1764642432	239499344	40332720
20200218_SS_MK_EVO_WF_26.raw	26		Impaired	02A-002	3	HYC	sp|P14780|MMP9_HUMAN	P14780	SLGPALLLLQK	SLGPALLLLQK	580.878	8.18	8.19	735.522	y6	0.9949	0.0142	122772733952	10365569024	2462584832	332933248	58593844
20200218_SS_MK_EVO_WF_38.raw	38		Impaired	02A-002	4	HYC	sp|P14780|MMP9_HUMAN	P14780	SLGPALLLLQK	SLGPALLLLQK	580.878	8	8.19	735.522	y6	0.9979	0.0357	172328108032	6817516032	1595953920	218046320	45366524
20200218_SS_MK_EVO_WF_50.raw	50		Impaired	02A-002	5	HYC	sp|P14780|MMP9_HUMAN	P14780	SLGPALLLLQK	SLGPALLLLQK	580.878	8.13	8.19	735.522	y6	0.9984	0.0128	144317808640	9098557440	2044207360	279047520	55187716
20200218_SS_MK_EVO_WF_62.raw	62		Impaired	02A-002	6	HYC	sp|P14780|MMP9_HUMAN	P14780	SLGPALLLLQK	SLGPALLLLQK	580.878	8.07	8.19	735.522	y6	0.9972	0.0462	140086083584	6305929216	1508199680	206469040	38770900
20200218_SS_MK_EVO_WF_74.raw	74		Impaired	02A-002	7	HYC	sp|P14780|MMP9_HUMAN	P14780	SLGPALLLLQK	SLGPALLLLQK	580.878	8.06	8.19	735.522	y6	0.9968	0.0447	158968758272	8543855104	1863791104	258879904	48412780
20200218_SS_MK_EVO_WF_15.raw	15		Impaired	02A-005	2	HYC	sp|P14780|MMP9_HUMAN	P14780	SLGPALLLLQK	SLGPALLLLQK	580.878	8.39	8.19	735.522	y6	0.9966	0.0377	104038383616	10327474176	2519760896	340852544	49011216
20200218_SS_MK_EVO_WF_27.raw	27		Impaired	02A-005	3	HYC	sp|P14780|MMP9_HUMAN	P14780	SLGPALLLLQK	SLGPALLLLQK	580.878	8.05	8.19	735.522	y6	0.994	0.0373	131982516224	9687011328	2272932864	310156256	52229824
20200218_SS_MK_EVO_WF_3.raw	3		Impaired	02A-005	1	MEC	sp|P14780|MMP9_HUMAN	P14780	SLGPALLLLQK	SLGPALLLLQK	580.878	8.42	8.19	735.522	y6	0.9959	0.0756	58941669376	1730925312	471803552	62327884	10150171
20200218_SS_MK_EVO_WF_39.raw	39		Impaired	02A-005	4	HYC	sp|P14780|MMP9_HUMAN	P14780	SLGPALLLLQK	SLGPALLLLQK	580.878	8.08	8.19	735.522	y6	0.9967	0.0381	120706760704	8151203840	1917776384	262745184	46487276
20200218_SS_MK_EVO_WF_51.raw	51		Impaired	02A-005	5	HYC	sp|P14780|MMP9_HUMAN	P14780	SLGPALLLLQK	SLGPALLLLQK	580.878	8.15	8.19	735.522	y6	0.9973	0.0533	120978808832	11579572224	2624945152	360410816	58255848
20200218_SS_MK_EVO_WF_63.raw	63		Impaired	02A-005	6	HYC	sp|P14780|MMP9_HUMAN	P14780	SLGPALLLLQK	SLGPALLLLQK	580.878	8.05	8.19	735.522	y6	0.997	0.0692	161030193152	8278761472	1896992384	260162064	48807624
20200218_SS_MK_EVO_WF_75.raw	75		Impaired	02A-005	7	HYC	sp|P14780|MMP9_HUMAN	P14780	SLGPALLLLQK	SLGPALLLLQK	580.878	8.13	8.19	735.522	y6	0.9971	0.036	133682913280	9642651648	2161607936	296470496	51661108
20200218_SS_MK_EVO_WF_17.raw	17		Impaired	02A-010	2	HYC	sp|P14780|MMP9_HUMAN	P14780	SLGPALLLLQK	SLGPALLLLQK	580.878	8.26	8.19	735.522	y6	0.9962	0.0115	132295720960	9827154944	2238709760	306213024	42161132
20200218_SS_MK_EVO_WF_29.raw	29		Impaired	02A-010	3	HYC	sp|P14780|MMP9_HUMAN	P14780	SLGPALLLLQK	SLGPALLLLQK	580.878	8.26	8.19	735.522	y6	0.9964	0.014	101071847424	12457016320	2941700608	398228480	62132044
20200218_SS_MK_EVO_WF_41.raw	41		Impaired	02A-010	4	HYC	sp|P14780|MMP9_HUMAN	P14780	SLGPALLLLQK	SLGPALLLLQK	580.878	8.05	8.19	735.522	y6	0.9931	0.0142	173776863232	7028597760	1621975808	222956464	42804508
20200218_SS_MK_EVO_WF_5.raw	5		Impaired	02A-010	1	MEC	sp|P14780|MMP9_HUMAN	P14780	SLGPALLLLQK	SLGPALLLLQK	580.878	8.33	8.19	735.522	y6	0.9944	0.0327	126970462208	4278735360	1056233152	143456288	22521144
20200218_SS_MK_EVO_WF_53.raw	53		Impaired	02A-010	5	HYC	sp|P14780|MMP9_HUMAN	P14780	SLGPALLLLQK	SLGPALLLLQK	580.878	7.99	8.19	735.522	y6	0.9963	0.0206	204824395776	7961112064	1771166848	243923904	49800208
20200218_SS_MK_EVO_WF_65.raw	65		Impaired	02A-010	6	HYC	sp|P14780|MMP9_HUMAN	P14780	SLGPALLLLQK	SLGPALLLLQK	580.878	8.19	8.19	735.522	y6	0.997	0.0167	93420445696	11316527104	2546211840	345459648	54561528
20200218_SS_MK_EVO_WF_77.raw	77		Impaired	02A-010	7	HYC	sp|P14780|MMP9_HUMAN	P14780	SLGPALLLLQK	SLGPALLLLQK	580.878	8.2	8.19	735.522	y6	0.996	0.0106	111586181120	9876520960	2209759232	301344640	46026608
20200218_SS_MK_EVO_WF_18.raw	18		Impaired	02A-013	2	HYC	sp|P14780|MMP9_HUMAN	P14780	SLGPALLLLQK	SLGPALLLLQK	580.878	8.03	8.19	735.522	y6	0.9968	0.142	175598796800	4659611648	1122227584	155052352	27043402
20200218_SS_MK_EVO_WF_30.raw	30		Impaired	02A-013	3	HYC	sp|P14780|MMP9_HUMAN	P14780	SLGPALLLLQK	SLGPALLLLQK	580.878	8.48	8.19	735.522	y6	0.9989	0.0406	37868433408	977405760	264403472	36043884	5299159
20200218_SS_MK_EVO_WF_42.raw	42		Impaired	02A-013	4	HYC	sp|P14780|MMP9_HUMAN	P14780	SLGPALLLLQK	SLGPALLLLQK	580.878	8.02	8.19	735.522	y6	0.9961	0.0322	177439752192	9766407168	2205337088	300737760	57695796
20200218_SS_MK_EVO_WF_54.raw	54		Impaired	02A-013	5	HYC	sp|P14780|MMP9_HUMAN	P14780	SLGPALLLLQK	SLGPALLLLQK	580.878	8.01	8.19	735.522	y6	0.9967	0.0854	180555317248	4545992192	1066987648	146271120	24887716
20200218_SS_MK_EVO_WF_6.raw	6		Impaired	02A-013	1	MEC	sp|P14780|MMP9_HUMAN	P14780	SLGPALLLLQK	SLGPALLLLQK	580.878	8.52	8.19	735.522	y6	0.9973	0.0632	46729363456	1803861760	510029760	68297864	10438286
20200218_SS_MK_EVO_WF_66.raw	66		Impaired	02A-013	6	HYC	sp|P14780|MMP9_HUMAN	P14780	SLGPALLLLQK	SLGPALLLLQK	580.878	8.09	8.19	735.522	y6	0.9963	0.0293	147275710464	8830512128	2085104384	285402912	53934736
20200218_SS_MK_EVO_WF_78.raw	78		Impaired	02A-013	7	HYC	sp|P14780|MMP9_HUMAN	P14780	SLGPALLLLQK	SLGPALLLLQK	580.878	8.02	8.19	735.522	y6	0.9962	0.0296	152481349632	9824812032	2094827008	289665248	49284492
20200218_SS_MK_EVO_WF_11.raw	11		Impaired	02A-021	1	MEC	sp|P14780|MMP9_HUMAN	P14780	SLGPALLLLQK	SLGPALLLLQK	580.878	8.25	8.19	735.522	y6	0.998	0.011	135423639552	6106168832	1424412032	193278896	26268298
20200218_SS_MK_EVO_WF_23.raw	23		Impaired	02A-021	2	HYC	sp|P14780|MMP9_HUMAN	P14780	SLGPALLLLQK	SLGPALLLLQK	580.878	8.15	8.19	735.522	y6	0.9897	0.006	151665377280	9408701440	2147111552	291719584	47096040
20200218_SS_MK_EVO_WF_35.raw	35		Impaired	02A-021	3	HYC	sp|P14780|MMP9_HUMAN	P14780	SLGPALLLLQK	SLGPALLLLQK	580.878	8.16	8.19	735.522	y6	0.982	0.0126	128880009216	7188325376	1741217664	237112592	40477680
20200218_SS_MK_EVO_WF_47.raw	47		Impaired	02A-021	4	HYC	sp|P14780|MMP9_HUMAN	P14780	SLGPALLLLQK	SLGPALLLLQK	580.878	8.04	8.19	735.522	y6	0.995	0.0137	167171063808	7772353536	1868335232	257416384	38938556
20200218_SS_MK_EVO_WF_59.raw	59		Impaired	02A-021	5	HYC	sp|P14780|MMP9_HUMAN	P14780	SLGPALLLLQK	SLGPALLLLQK	580.878	8.3	8.19	735.522	y6	0.9964	0.0034	69907767296	14562731008	3553572608	480393696	69319088
20200218_SS_MK_EVO_WF_71.raw	71		Impaired	02A-021	6	HYC	sp|P14780|MMP9_HUMAN	P14780	SLGPALLLLQK	SLGPALLLLQK	580.878	8.22	8.19	735.522	y6	0.997	0.0167	97329512448	11047468032	2682078720	366738624	61834584
20200218_SS_MK_EVO_WF_83.raw	83		Impaired	02A-021	7	HYC	sp|P14780|MMP9_HUMAN	P14780	SLGPALLLLQK	SLGPALLLLQK	580.878	8.26	8.19	735.522	y6	0.9975	0.0094	94609498112	7794053120	1896260480	260038816	42882180
20200218_SS_MK_EVO_WF_1.raw	1		Impaired	02A-001	1	MEC	sp|P14780|MMP9_HUMAN	P14780	SLGPALLLLQK	SLGPALLLLQK	580.878	8.31	8.19	622.438	y5	0.7158	0.0027	114114707456	10611680256	2599038976	419462208	68588832
20200218_SS_MK_EVO_WF_13.raw	13		Impaired	02A-001	2	HYC	sp|P14780|MMP9_HUMAN	P14780	SLGPALLLLQK	SLGPALLLLQK	580.878	8.49	8.19	622.438	y5	0.9968	0.0202	72380194816	10561158144	2572611584	410751136	54052968
20200218_SS_MK_EVO_WF_25.raw	25		Impaired	02A-001	3	HYC	sp|P14780|MMP9_HUMAN	P14780	SLGPALLLLQK	SLGPALLLLQK	580.878	8.43	8.19	622.438	y5	0.9974	0.0284	46524964864	2978916608	789901056	126408248	19079118
20200218_SS_MK_EVO_WF_37.raw	37		Impaired	02A-001	4	HYC	sp|P14780|MMP9_HUMAN	P14780	SLGPALLLLQK	SLGPALLLLQK	580.878	8.18	8.19	622.438	y5	0.9949	0.0381	115247546368	7918898176	1871176704	303841024	51642704
20200218_SS_MK_EVO_WF_49.raw	49		Impaired	02A-001	5	HYC	sp|P14780|MMP9_HUMAN	P14780	SLGPALLLLQK	SLGPALLLLQK	580.878	8.09	8.19	622.438	y5	0.9964	0.0143	143289516032	10799683584	2531173888	404754336	71654608
20200218_SS_MK_EVO_WF_61.raw	61		Impaired	02A-001	6	HYC	sp|P14780|MMP9_HUMAN	P14780	SLGPALLLLQK	SLGPALLLLQK	580.878	8.16	8.19	622.438	y5	0.9974	0.0238	111293259776	10911010816	2392705536	388935456	64997420
20200218_SS_MK_EVO_WF_73.raw	73		Impaired	02A-001	7	HYC	sp|P14780|MMP9_HUMAN	P14780	SLGPALLLLQK	SLGPALLLLQK	580.878	8.09	8.19	622.438	y5	0.996	0.0122	142058356736	9368367104	2147549696	350137888	62770192
20200218_SS_MK_EVO_WF_14.raw	14		Impaired	02A-002	2	HYC	sp|P14780|MMP9_HUMAN	P14780	SLGPALLLLQK	SLGPALLLLQK	580.878	8.48	8.19	622.438	y5	0.9976	0.0304	100931059712	7215451648	1781212800	286923488	40576476
20200218_SS_MK_EVO_WF_2.raw	2		Impaired	02A-002	1	MEC	sp|P14780|MMP9_HUMAN	P14780	SLGPALLLLQK	SLGPALLLLQK	580.878	8.28	8.19	622.438	y5	0.994	0.0223	102881370112	7002744320	1764642432	284035520	46895144
20200218_SS_MK_EVO_WF_26.raw	26		Impaired	02A-002	3	HYC	sp|P14780|MMP9_HUMAN	P14780	SLGPALLLLQK	SLGPALLLLQK	580.878	8.18	8.19	622.438	y5	0.9949	0.0142	122772733952	10365569024	2462584832	398237504	69054056
20200218_SS_MK_EVO_WF_38.raw	38		Impaired	02A-002	4	HYC	sp|P14780|MMP9_HUMAN	P14780	SLGPALLLLQK	SLGPALLLLQK	580.878	8	8.19	622.438	y5	0.9979	0.0357	172328108032	6817516032	1595953920	258885264	53247504
20200218_SS_MK_EVO_WF_50.raw	50		Impaired	02A-002	5	HYC	sp|P14780|MMP9_HUMAN	P14780	SLGPALLLLQK	SLGPALLLLQK	580.878	8.13	8.19	622.438	y5	0.9984	0.0128	144317808640	9098557440	2044207360	331741888	64194960
20200218_SS_MK_EVO_WF_62.raw	62		Impaired	02A-002	6	HYC	sp|P14780|MMP9_HUMAN	P14780	SLGPALLLLQK	SLGPALLLLQK	580.878	8.07	8.19	622.438	y5	0.9972	0.0462	140086083584	6305929216	1508199680	246833104	45021352
20200218_SS_MK_EVO_WF_74.raw	74		Impaired	02A-002	7	HYC	sp|P14780|MMP9_HUMAN	P14780	SLGPALLLLQK	SLGPALLLLQK	580.878	8.06	8.19	622.438	y5	0.9968	0.0447	158968758272	8543855104	1863791104	300406976	54641324
20200218_SS_MK_EVO_WF_15.raw	15		Impaired	02A-005	2	HYC	sp|P14780|MMP9_HUMAN	P14780	SLGPALLLLQK	SLGPALLLLQK	580.878	8.39	8.19	622.438	y5	0.9966	0.0377	104038383616	10327474176	2519760896	403963232	57691848
20200218_SS_MK_EVO_WF_27.raw	27		Impaired	02A-005	3	HYC	sp|P14780|MMP9_HUMAN	P14780	SLGPALLLLQK	SLGPALLLLQK	580.878	8.05	8.19	622.438	y5	0.994	0.0373	131982516224	9687011328	2272932864	366368448	61120212
20200218_SS_MK_EVO_WF_3.raw	3		Impaired	02A-005	1	MEC	sp|P14780|MMP9_HUMAN	P14780	SLGPALLLLQK	SLGPALLLLQK	580.878	8.42	8.19	622.438	y5	0.9959	0.0756	58941669376	1730925312	471803552	76266048	12519884
20200218_SS_MK_EVO_WF_39.raw	39		Impaired	02A-005	4	HYC	sp|P14780|MMP9_HUMAN	P14780	SLGPALLLLQK	SLGPALLLLQK	580.878	8.08	8.19	622.438	y5	0.9967	0.0381	120706760704	8151203840	1917776384	310068160	54696996
20200218_SS_MK_EVO_WF_51.raw	51		Impaired	02A-005	5	HYC	sp|P14780|MMP9_HUMAN	P14780	SLGPALLLLQK	SLGPALLLLQK	580.878	8.15	8.19	622.438	y5	0.9973	0.0533	120978808832	11579572224	2624945152	421424224	65364828
20200218_SS_MK_EVO_WF_63.raw	63		Impaired	02A-005	6	HYC	sp|P14780|MMP9_HUMAN	P14780	SLGPALLLLQK	SLGPALLLLQK	580.878	8.05	8.19	622.438	y5	0.997	0.0692	161030193152	8278761472	1896992384	306336800	56587552
20200218_SS_MK_EVO_WF_75.raw	75		Impaired	02A-005	7	HYC	sp|P14780|MMP9_HUMAN	P14780	SLGPALLLLQK	SLGPALLLLQK	580.878	8.13	8.19	622.438	y5	0.9971	0.036	133682913280	9642651648	2161607936	349780928	60319364
20200218_SS_MK_EVO_WF_17.raw	17		Impaired	02A-010	2	HYC	sp|P14780|MMP9_HUMAN	P14780	SLGPALLLLQK	SLGPALLLLQK	580.878	8.26	8.19	622.438	y5	0.9962	0.0115	132295720960	9827154944	2238709760	359546944	47276204
20200218_SS_MK_EVO_WF_29.raw	29		Impaired	02A-010	3	HYC	sp|P14780|MMP9_HUMAN	P14780	SLGPALLLLQK	SLGPALLLLQK	580.878	8.26	8.19	622.438	y5	0.9964	0.014	101071847424	12457016320	2941700608	468335392	73098192
20200218_SS_MK_EVO_WF_41.raw	41		Impaired	02A-010	4	HYC	sp|P14780|MMP9_HUMAN	P14780	SLGPALLLLQK	SLGPALLLLQK	580.878	8.05	8.19	622.438	y5	0.9931	0.0142	173776863232	7028597760	1621975808	265816704	51346728
20200218_SS_MK_EVO_WF_5.raw	5		Impaired	02A-010	1	MEC	sp|P14780|MMP9_HUMAN	P14780	SLGPALLLLQK	SLGPALLLLQK	580.878	8.33	8.19	622.438	y5	0.9944	0.0327	126970462208	4278735360	1056233152	171519792	27288942
20200218_SS_MK_EVO_WF_53.raw	53		Impaired	02A-010	5	HYC	sp|P14780|MMP9_HUMAN	P14780	SLGPALLLLQK	SLGPALLLLQK	580.878	7.99	8.19	622.438	y5	0.9963	0.0206	204824395776	7961112064	1771166848	288986176	58533052
20200218_SS_MK_EVO_WF_65.raw	65		Impaired	02A-010	6	HYC	sp|P14780|MMP9_HUMAN	P14780	SLGPALLLLQK	SLGPALLLLQK	580.878	8.19	8.19	622.438	y5	0.997	0.0167	93420445696	11316527104	2546211840	415261632	68567520
20200218_SS_MK_EVO_WF_77.raw	77		Impaired	02A-010	7	HYC	sp|P14780|MMP9_HUMAN	P14780	SLGPALLLLQK	SLGPALLLLQK	580.878	8.2	8.19	622.438	y5	0.996	0.0106	111586181120	9876520960	2209759232	356940448	55373428
20200218_SS_MK_EVO_WF_18.raw	18		Impaired	02A-013	2	HYC	sp|P14780|MMP9_HUMAN	P14780	SLGPALLLLQK	SLGPALLLLQK	580.878	8.03	8.19	622.438	y5	0.9968	0.142	175598796800	4659611648	1122227584	182671504	31322650
20200218_SS_MK_EVO_WF_30.raw	30		Impaired	02A-013	3	HYC	sp|P14780|MMP9_HUMAN	P14780	SLGPALLLLQK	SLGPALLLLQK	580.878	8.48	8.19	622.438	y5	0.9989	0.0406	37868433408	977405760	264403472	42843408	6397298
20200218_SS_MK_EVO_WF_42.raw	42		Impaired	02A-013	4	HYC	sp|P14780|MMP9_HUMAN	P14780	SLGPALLLLQK	SLGPALLLLQK	580.878	8.02	8.19	622.438	y5	0.9961	0.0322	177439752192	9766407168	2205337088	357223072	66221252
20200218_SS_MK_EVO_WF_54.raw	54		Impaired	02A-013	5	HYC	sp|P14780|MMP9_HUMAN	P14780	SLGPALLLLQK	SLGPALLLLQK	580.878	8.01	8.19	622.438	y5	0.9967	0.0854	180555317248	4545992192	1066987648	175024784	29714740
20200218_SS_MK_EVO_WF_6.raw	6		Impaired	02A-013	1	MEC	sp|P14780|MMP9_HUMAN	P14780	SLGPALLLLQK	SLGPALLLLQK	580.878	8.52	8.19	622.438	y5	0.9973	0.0632	46729363456	1803861760	510029760	81425168	12396255
20200218_SS_MK_EVO_WF_66.raw	66		Impaired	02A-013	6	HYC	sp|P14780|MMP9_HUMAN	P14780	SLGPALLLLQK	SLGPALLLLQK	580.878	8.09	8.19	622.438	y5	0.9963	0.0293	147275710464	8830512128	2085104384	338827456	62733168
20200218_SS_MK_EVO_WF_78.raw	78		Impaired	02A-013	7	HYC	sp|P14780|MMP9_HUMAN	P14780	SLGPALLLLQK	SLGPALLLLQK	580.878	8.02	8.19	622.438	y5	0.9962	0.0296	152481349632	9824812032	2094827008	346144256	57887852
20200218_SS_MK_EVO_WF_11.raw	11		Impaired	02A-021	1	MEC	sp|P14780|MMP9_HUMAN	P14780	SLGPALLLLQK	SLGPALLLLQK	580.878	8.25	8.19	622.438	y5	0.998	0.011	135423639552	6106168832	1424412032	229544560	30790324
20200218_SS_MK_EVO_WF_23.raw	23		Impaired	02A-021	2	HYC	sp|P14780|MMP9_HUMAN	P14780	SLGPALLLLQK	SLGPALLLLQK	580.878	8.15	8.19	622.438	y5	0.9897	0.006	151665377280	9408701440	2147111552	345417408	54790316
20200218_SS_MK_EVO_WF_35.raw	35		Impaired	02A-021	3	HYC	sp|P14780|MMP9_HUMAN	P14780	SLGPALLLLQK	SLGPALLLLQK	580.878	8.16	8.19	622.438	y5	0.982	0.0126	128880009216	7188325376	1741217664	282433312	47612224
20200218_SS_MK_EVO_WF_47.raw	47		Impaired	02A-021	4	HYC	sp|P14780|MMP9_HUMAN	P14780	SLGPALLLLQK	SLGPALLLLQK	580.878	8.04	8.19	622.438	y5	0.995	0.0137	167171063808	7772353536	1868335232	303243680	46820900
20200218_SS_MK_EVO_WF_59.raw	59		Impaired	02A-021	5	HYC	sp|P14780|MMP9_HUMAN	P14780	SLGPALLLLQK	SLGPALLLLQK	580.878	8.3	8.19	622.438	y5	0.9964	0.0034	69907767296	14562731008	3553572608	568968640	81559088
20200218_SS_MK_EVO_WF_71.raw	71		Impaired	02A-021	6	HYC	sp|P14780|MMP9_HUMAN	P14780	SLGPALLLLQK	SLGPALLLLQK	580.878	8.22	8.19	622.438	y5	0.997	0.0167	97329512448	11047468032	2682078720	435009600	71638080
20200218_SS_MK_EVO_WF_83.raw	83		Impaired	02A-021	7	HYC	sp|P14780|MMP9_HUMAN	P14780	SLGPALLLLQK	SLGPALLLLQK	580.878	8.26	8.19	622.438	y5	0.9975	0.0094	94609498112	7794053120	1896260480	310097568	50729908
20200218_SS_MK_EVO_WF_1.raw	1		Impaired	02A-001	1	MEC	sp|P14780|MMP9_HUMAN	P14780	SLGPALLLLQK	SLGPALLLLQK	580.878	8.31	8.19	509.354	y4	0.7158	0.0027	114114707456	10611680256	2599038976	286978976	45088976
20200218_SS_MK_EVO_WF_13.raw	13		Impaired	02A-001	2	HYC	sp|P14780|MMP9_HUMAN	P14780	SLGPALLLLQK	SLGPALLLLQK	580.878	8.49	8.19	509.354	y4	0.9968	0.0202	72380194816	10561158144	2572611584	285431584	37817872
20200218_SS_MK_EVO_WF_25.raw	25		Impaired	02A-001	3	HYC	sp|P14780|MMP9_HUMAN	P14780	SLGPALLLLQK	SLGPALLLLQK	580.878	8.43	8.19	509.354	y4	0.9974	0.0284	46524964864	2978916608	789901056	87514096	13445818
20200218_SS_MK_EVO_WF_37.raw	37		Impaired	02A-001	4	HYC	sp|P14780|MMP9_HUMAN	P14780	SLGPALLLLQK	SLGPALLLLQK	580.878	8.18	8.19	509.354	y4	0.9949	0.0381	115247546368	7918898176	1871176704	213817952	36792296
20200218_SS_MK_EVO_WF_49.raw	49		Impaired	02A-001	5	HYC	sp|P14780|MMP9_HUMAN	P14780	SLGPALLLLQK	SLGPALLLLQK	580.878	8.09	8.19	509.354	y4	0.9964	0.0143	143289516032	10799683584	2531173888	285075392	48216580
20200218_SS_MK_EVO_WF_61.raw	61		Impaired	02A-001	6	HYC	sp|P14780|MMP9_HUMAN	P14780	SLGPALLLLQK	SLGPALLLLQK	580.878	8.16	8.19	509.354	y4	0.9974	0.0238	111293259776	10911010816	2392705536	270297632	45202212
20200218_SS_MK_EVO_WF_73.raw	73		Impaired	02A-001	7	HYC	sp|P14780|MMP9_HUMAN	P14780	SLGPALLLLQK	SLGPALLLLQK	580.878	8.09	8.19	509.354	y4	0.996	0.0122	142058356736	9368367104	2147549696	247496560	43161220
20200218_SS_MK_EVO_WF_14.raw	14		Impaired	02A-002	2	HYC	sp|P14780|MMP9_HUMAN	P14780	SLGPALLLLQK	SLGPALLLLQK	580.878	8.48	8.19	509.354	y4	0.9976	0.0304	100931059712	7215451648	1781212800	198264736	27597592
20200218_SS_MK_EVO_WF_2.raw	2		Impaired	02A-002	1	MEC	sp|P14780|MMP9_HUMAN	P14780	SLGPALLLLQK	SLGPALLLLQK	580.878	8.28	8.19	509.354	y4	0.994	0.0223	102881370112	7002744320	1764642432	196171584	32114722
20200218_SS_MK_EVO_WF_26.raw	26		Impaired	02A-002	3	HYC	sp|P14780|MMP9_HUMAN	P14780	SLGPALLLLQK	SLGPALLLLQK	580.878	8.18	8.19	509.354	y4	0.9949	0.0142	122772733952	10365569024	2462584832	277659104	47153044
20200218_SS_MK_EVO_WF_38.raw	38		Impaired	02A-002	4	HYC	sp|P14780|MMP9_HUMAN	P14780	SLGPALLLLQK	SLGPALLLLQK	580.878	8	8.19	509.354	y4	0.9979	0.0357	172328108032	6817516032	1595953920	183737040	38059816
20200218_SS_MK_EVO_WF_50.raw	50		Impaired	02A-002	5	HYC	sp|P14780|MMP9_HUMAN	P14780	SLGPALLLLQK	SLGPALLLLQK	580.878	8.13	8.19	509.354	y4	0.9984	0.0128	144317808640	9098557440	2044207360	230640960	44345376
20200218_SS_MK_EVO_WF_62.raw	62		Impaired	02A-002	6	HYC	sp|P14780|MMP9_HUMAN	P14780	SLGPALLLLQK	SLGPALLLLQK	580.878	8.07	8.19	509.354	y4	0.9972	0.0462	140086083584	6305929216	1508199680	172707712	31509510
20200218_SS_MK_EVO_WF_74.raw	74		Impaired	02A-002	7	HYC	sp|P14780|MMP9_HUMAN	P14780	SLGPALLLLQK	SLGPALLLLQK	580.878	8.06	8.19	509.354	y4	0.9968	0.0447	158968758272	8543855104	1863791104	214011392	39673552
20200218_SS_MK_EVO_WF_15.raw	15		Impaired	02A-005	2	HYC	sp|P14780|MMP9_HUMAN	P14780	SLGPALLLLQK	SLGPALLLLQK	580.878	8.39	8.19	509.354	y4	0.9966	0.0377	104038383616	10327474176	2519760896	279717120	39804084
20200218_SS_MK_EVO_WF_27.raw	27		Impaired	02A-005	3	HYC	sp|P14780|MMP9_HUMAN	P14780	SLGPALLLLQK	SLGPALLLLQK	580.878	8.05	8.19	509.354	y4	0.994	0.0373	131982516224	9687011328	2272932864	256350864	42957696
20200218_SS_MK_EVO_WF_3.raw	3		Impaired	02A-005	1	MEC	sp|P14780|MMP9_HUMAN	P14780	SLGPALLLLQK	SLGPALLLLQK	580.878	8.42	8.19	509.354	y4	0.9959	0.0756	58941669376	1730925312	471803552	51703320	8386516
20200218_SS_MK_EVO_WF_39.raw	39		Impaired	02A-005	4	HYC	sp|P14780|MMP9_HUMAN	P14780	SLGPALLLLQK	SLGPALLLLQK	580.878	8.08	8.19	509.354	y4	0.9967	0.0381	120706760704	8151203840	1917776384	215721184	37473776
20200218_SS_MK_EVO_WF_51.raw	51		Impaired	02A-005	5	HYC	sp|P14780|MMP9_HUMAN	P14780	SLGPALLLLQK	SLGPALLLLQK	580.878	8.15	8.19	509.354	y4	0.9973	0.0533	120978808832	11579572224	2624945152	296371520	48098368
20200218_SS_MK_EVO_WF_63.raw	63		Impaired	02A-005	6	HYC	sp|P14780|MMP9_HUMAN	P14780	SLGPALLLLQK	SLGPALLLLQK	580.878	8.05	8.19	509.354	y4	0.997	0.0692	161030193152	8278761472	1896992384	216685840	39613992
20200218_SS_MK_EVO_WF_75.raw	75		Impaired	02A-005	7	HYC	sp|P14780|MMP9_HUMAN	P14780	SLGPALLLLQK	SLGPALLLLQK	580.878	8.13	8.19	509.354	y4	0.9971	0.036	133682913280	9642651648	2161607936	250120704	43732644
20200218_SS_MK_EVO_WF_17.raw	17		Impaired	02A-010	2	HYC	sp|P14780|MMP9_HUMAN	P14780	SLGPALLLLQK	SLGPALLLLQK	580.878	8.26	8.19	509.354	y4	0.9962	0.0115	132295720960	9827154944	2238709760	252461456	33240304
20200218_SS_MK_EVO_WF_29.raw	29		Impaired	02A-010	3	HYC	sp|P14780|MMP9_HUMAN	P14780	SLGPALLLLQK	SLGPALLLLQK	580.878	8.26	8.19	509.354	y4	0.9964	0.014	101071847424	12457016320	2941700608	328478592	51388616
20200218_SS_MK_EVO_WF_41.raw	41		Impaired	02A-010	4	HYC	sp|P14780|MMP9_HUMAN	P14780	SLGPALLLLQK	SLGPALLLLQK	580.878	8.05	8.19	509.354	y4	0.9931	0.0142	173776863232	7028597760	1621975808	185212000	35528348
20200218_SS_MK_EVO_WF_5.raw	5		Impaired	02A-010	1	MEC	sp|P14780|MMP9_HUMAN	P14780	SLGPALLLLQK	SLGPALLLLQK	580.878	8.33	8.19	509.354	y4	0.9944	0.0327	126970462208	4278735360	1056233152	117509072	18212920
20200218_SS_MK_EVO_WF_53.raw	53		Impaired	02A-010	5	HYC	sp|P14780|MMP9_HUMAN	P14780	SLGPALLLLQK	SLGPALLLLQK	580.878	7.99	8.19	509.354	y4	0.9963	0.0206	204824395776	7961112064	1771166848	203751776	40709120
20200218_SS_MK_EVO_WF_65.raw	65		Impaired	02A-010	6	HYC	sp|P14780|MMP9_HUMAN	P14780	SLGPALLLLQK	SLGPALLLLQK	580.878	8.19	8.19	509.354	y4	0.997	0.0167	93420445696	11316527104	2546211840	283841088	45501296
20200218_SS_MK_EVO_WF_77.raw	77		Impaired	02A-010	7	HYC	sp|P14780|MMP9_HUMAN	P14780	SLGPALLLLQK	SLGPALLLLQK	580.878	8.2	8.19	509.354	y4	0.996	0.0106	111586181120	9876520960	2209759232	253902576	39592656
20200218_SS_MK_EVO_WF_18.raw	18		Impaired	02A-013	2	HYC	sp|P14780|MMP9_HUMAN	P14780	SLGPALLLLQK	SLGPALLLLQK	580.878	8.03	8.19	509.354	y4	0.9968	0.142	175598796800	4659611648	1122227584	128624128	21861102
20200218_SS_MK_EVO_WF_30.raw	30		Impaired	02A-013	3	HYC	sp|P14780|MMP9_HUMAN	P14780	SLGPALLLLQK	SLGPALLLLQK	580.878	8.48	8.19	509.354	y4	0.9989	0.0406	37868433408	977405760	264403472	28695034	4406528
20200218_SS_MK_EVO_WF_42.raw	42		Impaired	02A-013	4	HYC	sp|P14780|MMP9_HUMAN	P14780	SLGPALLLLQK	SLGPALLLLQK	580.878	8.02	8.19	509.354	y4	0.9961	0.0322	177439752192	9766407168	2205337088	248618640	46294592
20200218_SS_MK_EVO_WF_54.raw	54		Impaired	02A-013	5	HYC	sp|P14780|MMP9_HUMAN	P14780	SLGPALLLLQK	SLGPALLLLQK	580.878	8.01	8.19	509.354	y4	0.9967	0.0854	180555317248	4545992192	1066987648	122880688	20950648
20200218_SS_MK_EVO_WF_6.raw	6		Impaired	02A-013	1	MEC	sp|P14780|MMP9_HUMAN	P14780	SLGPALLLLQK	SLGPALLLLQK	580.878	8.52	8.19	509.354	y4	0.9973	0.0632	46729363456	1803861760	510029760	55420780	8408946
20200218_SS_MK_EVO_WF_66.raw	66		Impaired	02A-013	6	HYC	sp|P14780|MMP9_HUMAN	P14780	SLGPALLLLQK	SLGPALLLLQK	580.878	8.09	8.19	509.354	y4	0.9963	0.0293	147275710464	8830512128	2085104384	242004224	43871360
20200218_SS_MK_EVO_WF_78.raw	78		Impaired	02A-013	7	HYC	sp|P14780|MMP9_HUMAN	P14780	SLGPALLLLQK	SLGPALLLLQK	580.878	8.02	8.19	509.354	y4	0.9962	0.0296	152481349632	9824812032	2094827008	241855968	41559840
20200218_SS_MK_EVO_WF_11.raw	11		Impaired	02A-021	1	MEC	sp|P14780|MMP9_HUMAN	P14780	SLGPALLLLQK	SLGPALLLLQK	580.878	8.25	8.19	509.354	y4	0.998	0.011	135423639552	6106168832	1424412032	160354592	21675942
20200218_SS_MK_EVO_WF_23.raw	23		Impaired	02A-021	2	HYC	sp|P14780|MMP9_HUMAN	P14780	SLGPALLLLQK	SLGPALLLLQK	580.878	8.15	8.19	509.354	y4	0.9897	0.006	151665377280	9408701440	2147111552	243770960	38412468
20200218_SS_MK_EVO_WF_35.raw	35		Impaired	02A-021	3	HYC	sp|P14780|MMP9_HUMAN	P14780	SLGPALLLLQK	SLGPALLLLQK	580.878	8.16	8.19	509.354	y4	0.982	0.0126	128880009216	7188325376	1741217664	196516272	32815614
20200218_SS_MK_EVO_WF_47.raw	47		Impaired	02A-021	4	HYC	sp|P14780|MMP9_HUMAN	P14780	SLGPALLLLQK	SLGPALLLLQK	580.878	8.04	8.19	509.354	y4	0.995	0.0137	167171063808	7772353536	1868335232	214141712	32610144
20200218_SS_MK_EVO_WF_59.raw	59		Impaired	02A-021	5	HYC	sp|P14780|MMP9_HUMAN	P14780	SLGPALLLLQK	SLGPALLLLQK	580.878	8.3	8.19	509.354	y4	0.9964	0.0034	69907767296	14562731008	3553572608	391619264	55052716
20200218_SS_MK_EVO_WF_71.raw	71		Impaired	02A-021	6	HYC	sp|P14780|MMP9_HUMAN	P14780	SLGPALLLLQK	SLGPALLLLQK	580.878	8.22	8.19	509.354	y4	0.997	0.0167	97329512448	11047468032	2682078720	301579936	49756392
20200218_SS_MK_EVO_WF_83.raw	83		Impaired	02A-021	7	HYC	sp|P14780|MMP9_HUMAN	P14780	SLGPALLLLQK	SLGPALLLLQK	580.878	8.26	8.19	509.354	y4	0.9975	0.0094	94609498112	7794053120	1896260480	216110976	35592376
20200218_SS_MK_EVO_WF_1.raw	1		Impaired	02A-001	1	MEC	sp|P14780|MMP9_HUMAN	P14780	SLGPALLLLQK	SLGPALLLLQK	580.878	8.31	8.19	452.309	y8	0.7158	0.0027	114114707456	10611680256	2599038976	526251264	88142840
20200218_SS_MK_EVO_WF_13.raw	13		Impaired	02A-001	2	HYC	sp|P14780|MMP9_HUMAN	P14780	SLGPALLLLQK	SLGPALLLLQK	580.878	8.49	8.19	452.309	y8	0.9968	0.0202	72380194816	10561158144	2572611584	524801728	72401072
20200218_SS_MK_EVO_WF_25.raw	25		Impaired	02A-001	3	HYC	sp|P14780|MMP9_HUMAN	P14780	SLGPALLLLQK	SLGPALLLLQK	580.878	8.43	8.19	452.309	y8	0.9974	0.0284	46524964864	2978916608	789901056	160081888	25403630
20200218_SS_MK_EVO_WF_37.raw	37		Impaired	02A-001	4	HYC	sp|P14780|MMP9_HUMAN	P14780	SLGPALLLLQK	SLGPALLLLQK	580.878	8.18	8.19	452.309	y8	0.9949	0.0381	115247546368	7918898176	1871176704	370869760	64807268
20200218_SS_MK_EVO_WF_49.raw	49		Impaired	02A-001	5	HYC	sp|P14780|MMP9_HUMAN	P14780	SLGPALLLLQK	SLGPALLLLQK	580.878	8.09	8.19	452.309	y8	0.9964	0.0143	143289516032	10799683584	2531173888	505912960	91603792
20200218_SS_MK_EVO_WF_61.raw	61		Impaired	02A-001	6	HYC	sp|P14780|MMP9_HUMAN	P14780	SLGPALLLLQK	SLGPALLLLQK	580.878	8.16	8.19	452.309	y8	0.9974	0.0238	111293259776	10911010816	2392705536	477528224	80426384
20200218_SS_MK_EVO_WF_73.raw	73		Impaired	02A-001	7	HYC	sp|P14780|MMP9_HUMAN	P14780	SLGPALLLLQK	SLGPALLLLQK	580.878	8.09	8.19	452.309	y8	0.996	0.0122	142058356736	9368367104	2147549696	426099648	77320192
20200218_SS_MK_EVO_WF_14.raw	14		Impaired	02A-002	2	HYC	sp|P14780|MMP9_HUMAN	P14780	SLGPALLLLQK	SLGPALLLLQK	580.878	8.48	8.19	452.309	y8	0.9976	0.0304	100931059712	7215451648	1781212800	359529088	50589392
20200218_SS_MK_EVO_WF_2.raw	2		Impaired	02A-002	1	MEC	sp|P14780|MMP9_HUMAN	P14780	SLGPALLLLQK	SLGPALLLLQK	580.878	8.28	8.19	452.309	y8	0.994	0.0223	102881370112	7002744320	1764642432	355448448	58394160
20200218_SS_MK_EVO_WF_26.raw	26		Impaired	02A-002	3	HYC	sp|P14780|MMP9_HUMAN	P14780	SLGPALLLLQK	SLGPALLLLQK	580.878	8.18	8.19	452.309	y8	0.9949	0.0142	122772733952	10365569024	2462584832	495704000	87412856
20200218_SS_MK_EVO_WF_38.raw	38		Impaired	02A-002	4	HYC	sp|P14780|MMP9_HUMAN	P14780	SLGPALLLLQK	SLGPALLLLQK	580.878	8	8.19	452.309	y8	0.9979	0.0357	172328108032	6817516032	1595953920	316933984	65192600
20200218_SS_MK_EVO_WF_50.raw	50		Impaired	02A-002	5	HYC	sp|P14780|MMP9_HUMAN	P14780	SLGPALLLLQK	SLGPALLLLQK	580.878	8.13	8.19	452.309	y8	0.9984	0.0128	144317808640	9098557440	2044207360	410747616	79401672
20200218_SS_MK_EVO_WF_62.raw	62		Impaired	02A-002	6	HYC	sp|P14780|MMP9_HUMAN	P14780	SLGPALLLLQK	SLGPALLLLQK	580.878	8.07	8.19	452.309	y8	0.9972	0.0462	140086083584	6305929216	1508199680	298408160	54585352
20200218_SS_MK_EVO_WF_74.raw	74		Impaired	02A-002	7	HYC	sp|P14780|MMP9_HUMAN	P14780	SLGPALLLLQK	SLGPALLLLQK	580.878	8.06	8.19	452.309	y8	0.9968	0.0447	158968758272	8543855104	1863791104	367834656	69023760
20200218_SS_MK_EVO_WF_15.raw	15		Impaired	02A-005	2	HYC	sp|P14780|MMP9_HUMAN	P14780	SLGPALLLLQK	SLGPALLLLQK	580.878	8.39	8.19	452.309	y8	0.9966	0.0377	104038383616	10327474176	2519760896	511268928	72868704
20200218_SS_MK_EVO_WF_27.raw	27		Impaired	02A-005	3	HYC	sp|P14780|MMP9_HUMAN	P14780	SLGPALLLLQK	SLGPALLLLQK	580.878	8.05	8.19	452.309	y8	0.994	0.0373	131982516224	9687011328	2272932864	451875936	75724424
20200218_SS_MK_EVO_WF_3.raw	3		Impaired	02A-005	1	MEC	sp|P14780|MMP9_HUMAN	P14780	SLGPALLLLQK	SLGPALLLLQK	580.878	8.42	8.19	452.309	y8	0.9959	0.0756	58941669376	1730925312	471803552	95232704	15741892
20200218_SS_MK_EVO_WF_39.raw	39		Impaired	02A-005	4	HYC	sp|P14780|MMP9_HUMAN	P14780	SLGPALLLLQK	SLGPALLLLQK	580.878	8.08	8.19	452.309	y8	0.9967	0.0381	120706760704	8151203840	1917776384	382805696	68556344
20200218_SS_MK_EVO_WF_51.raw	51		Impaired	02A-005	5	HYC	sp|P14780|MMP9_HUMAN	P14780	SLGPALLLLQK	SLGPALLLLQK	580.878	8.15	8.19	452.309	y8	0.9973	0.0533	120978808832	11579572224	2624945152	521337632	84166720
20200218_SS_MK_EVO_WF_63.raw	63		Impaired	02A-005	6	HYC	sp|P14780|MMP9_HUMAN	P14780	SLGPALLLLQK	SLGPALLLLQK	580.878	8.05	8.19	452.309	y8	0.997	0.0692	161030193152	8278761472	1896992384	378086432	70253560
20200218_SS_MK_EVO_WF_75.raw	75		Impaired	02A-005	7	HYC	sp|P14780|MMP9_HUMAN	P14780	SLGPALLLLQK	SLGPALLLLQK	580.878	8.13	8.19	452.309	y8	0.9971	0.036	133682913280	9642651648	2161607936	426015168	75177600
20200218_SS_MK_EVO_WF_17.raw	17		Impaired	02A-010	2	HYC	sp|P14780|MMP9_HUMAN	P14780	SLGPALLLLQK	SLGPALLLLQK	580.878	8.26	8.19	452.309	y8	0.9962	0.0115	132295720960	9827154944	2238709760	448744736	60314168
20200218_SS_MK_EVO_WF_29.raw	29		Impaired	02A-010	3	HYC	sp|P14780|MMP9_HUMAN	P14780	SLGPALLLLQK	SLGPALLLLQK	580.878	8.26	8.19	452.309	y8	0.9964	0.014	101071847424	12457016320	2941700608	592859008	91449312
20200218_SS_MK_EVO_WF_41.raw	41		Impaired	02A-010	4	HYC	sp|P14780|MMP9_HUMAN	P14780	SLGPALLLLQK	SLGPALLLLQK	580.878	8.05	8.19	452.309	y8	0.9931	0.0142	173776863232	7028597760	1621975808	320702592	61659876
20200218_SS_MK_EVO_WF_5.raw	5		Impaired	02A-010	1	MEC	sp|P14780|MMP9_HUMAN	P14780	SLGPALLLLQK	SLGPALLLLQK	580.878	8.33	8.19	452.309	y8	0.9944	0.0327	126970462208	4278735360	1056233152	209519872	33130780
20200218_SS_MK_EVO_WF_53.raw	53		Impaired	02A-010	5	HYC	sp|P14780|MMP9_HUMAN	P14780	SLGPALLLLQK	SLGPALLLLQK	580.878	7.99	8.19	452.309	y8	0.9963	0.0206	204824395776	7961112064	1771166848	350434816	72353104
20200218_SS_MK_EVO_WF_65.raw	65		Impaired	02A-010	6	HYC	sp|P14780|MMP9_HUMAN	P14780	SLGPALLLLQK	SLGPALLLLQK	580.878	8.19	8.19	452.309	y8	0.997	0.0167	93420445696	11316527104	2546211840	509010304	82647448
20200218_SS_MK_EVO_WF_77.raw	77		Impaired	02A-010	7	HYC	sp|P14780|MMP9_HUMAN	P14780	SLGPALLLLQK	SLGPALLLLQK	580.878	8.2	8.19	452.309	y8	0.996	0.0106	111586181120	9876520960	2209759232	438197184	69786344
20200218_SS_MK_EVO_WF_18.raw	18		Impaired	02A-013	2	HYC	sp|P14780|MMP9_HUMAN	P14780	SLGPALLLLQK	SLGPALLLLQK	580.878	8.03	8.19	452.309	y8	0.9968	0.142	175598796800	4659611648	1122227584	220397920	38085064
20200218_SS_MK_EVO_WF_30.raw	30		Impaired	02A-013	3	HYC	sp|P14780|MMP9_HUMAN	P14780	SLGPALLLLQK	SLGPALLLLQK	580.878	8.48	8.19	452.309	y8	0.9989	0.0406	37868433408	977405760	264403472	51604876	8097283
20200218_SS_MK_EVO_WF_42.raw	42		Impaired	02A-013	4	HYC	sp|P14780|MMP9_HUMAN	P14780	SLGPALLLLQK	SLGPALLLLQK	580.878	8.02	8.19	452.309	y8	0.9961	0.0322	177439752192	9766407168	2205337088	441842048	83393144
20200218_SS_MK_EVO_WF_54.raw	54		Impaired	02A-013	5	HYC	sp|P14780|MMP9_HUMAN	P14780	SLGPALLLLQK	SLGPALLLLQK	580.878	8.01	8.19	452.309	y8	0.9967	0.0854	180555317248	4545992192	1066987648	209883280	36125200
20200218_SS_MK_EVO_WF_6.raw	6		Impaired	02A-013	1	MEC	sp|P14780|MMP9_HUMAN	P14780	SLGPALLLLQK	SLGPALLLLQK	580.878	8.52	8.19	452.309	y8	0.9973	0.0632	46729363456	1803861760	510029760	103748968	16265492
20200218_SS_MK_EVO_WF_66.raw	66		Impaired	02A-013	6	HYC	sp|P14780|MMP9_HUMAN	P14780	SLGPALLLLQK	SLGPALLLLQK	580.878	8.09	8.19	452.309	y8	0.9963	0.0293	147275710464	8830512128	2085104384	410480160	77471440
20200218_SS_MK_EVO_WF_78.raw	78		Impaired	02A-013	7	HYC	sp|P14780|MMP9_HUMAN	P14780	SLGPALLLLQK	SLGPALLLLQK	580.878	8.02	8.19	452.309	y8	0.9962	0.0296	152481349632	9824812032	2094827008	409266112	69562776
20200218_SS_MK_EVO_WF_11.raw	11		Impaired	02A-021	1	MEC	sp|P14780|MMP9_HUMAN	P14780	SLGPALLLLQK	SLGPALLLLQK	580.878	8.25	8.19	452.309	y8	0.998	0.011	135423639552	6106168832	1424412032	284473888	39037828
20200218_SS_MK_EVO_WF_23.raw	23		Impaired	02A-021	2	HYC	sp|P14780|MMP9_HUMAN	P14780	SLGPALLLLQK	SLGPALLLLQK	580.878	8.15	8.19	452.309	y8	0.9897	0.006	151665377280	9408701440	2147111552	429541376	71028368
20200218_SS_MK_EVO_WF_35.raw	35		Impaired	02A-021	3	HYC	sp|P14780|MMP9_HUMAN	P14780	SLGPALLLLQK	SLGPALLLLQK	580.878	8.16	8.19	452.309	y8	0.982	0.0126	128880009216	7188325376	1741217664	346713824	59547604
20200218_SS_MK_EVO_WF_47.raw	47		Impaired	02A-021	4	HYC	sp|P14780|MMP9_HUMAN	P14780	SLGPALLLLQK	SLGPALLLLQK	580.878	8.04	8.19	452.309	y8	0.995	0.0137	167171063808	7772353536	1868335232	370860448	57500296
20200218_SS_MK_EVO_WF_59.raw	59		Impaired	02A-021	5	HYC	sp|P14780|MMP9_HUMAN	P14780	SLGPALLLLQK	SLGPALLLLQK	580.878	8.3	8.19	452.309	y8	0.9964	0.0034	69907767296	14562731008	3553572608	727462464	107723632
20200218_SS_MK_EVO_WF_71.raw	71		Impaired	02A-021	6	HYC	sp|P14780|MMP9_HUMAN	P14780	SLGPALLLLQK	SLGPALLLLQK	580.878	8.22	8.19	452.309	y8	0.997	0.0167	97329512448	11047468032	2682078720	534380832	89051344
20200218_SS_MK_EVO_WF_83.raw	83		Impaired	02A-021	7	HYC	sp|P14780|MMP9_HUMAN	P14780	SLGPALLLLQK	SLGPALLLLQK	580.878	8.26	8.19	452.309	y8	0.9975	0.0094	94609498112	7794053120	1896260480	375820512	63156988
20200218_SS_MK_EVO_WF_1.raw	1		Impaired	02A-001	1	MEC	sp|P14780|MMP9_HUMAN	P14780	LGLGADVAQVTGALR	LGLGADVAQVTGALR	720.912	7.86	7.75	720.912	precursor	0.9765	0.0015	114114707456	5885363	2626392	3258971	2686060
20200218_SS_MK_EVO_WF_13.raw	13		Impaired	02A-001	2	HYC	sp|P14780|MMP9_HUMAN	P14780	LGLGADVAQVTGALR	LGLGADVAQVTGALR	720.912	7.94	7.75	720.912	precursor	0.9938	0.0111	72380194816	42096656	16231697	25864958	7812051
20200218_SS_MK_EVO_WF_25.raw	25		Impaired	02A-001	3	HYC	sp|P14780|MMP9_HUMAN	P14780	LGLGADVAQVTGALR	LGLGADVAQVTGALR	720.912	7.9	7.75	720.912	precursor	0.9868	0.0065	46524964864	8263846	3700056	4563790	1492341
20200218_SS_MK_EVO_WF_37.raw	37		Impaired	02A-001	4	HYC	sp|P14780|MMP9_HUMAN	P14780	LGLGADVAQVTGALR	LGLGADVAQVTGALR	720.912	7.74	7.75	720.912	precursor	0.9947	0.0092	115247546368	29225186	11006026	18219160	8230301
20200218_SS_MK_EVO_WF_49.raw	49		Impaired	02A-001	5	HYC	sp|P14780|MMP9_HUMAN	P14780	LGLGADVAQVTGALR	LGLGADVAQVTGALR	720.912	7.69	7.75	720.912	precursor	0.9901	0.005	143289516032	22953624	9152614	13801010	7265469
20200218_SS_MK_EVO_WF_61.raw	61		Impaired	02A-001	6	HYC	sp|P14780|MMP9_HUMAN	P14780	LGLGADVAQVTGALR	LGLGADVAQVTGALR	720.912	7.73	7.75	720.912	precursor	0.9977	0.0063	111293259776	24592692	8369491	16223204	6384717
20200218_SS_MK_EVO_WF_73.raw	73		Impaired	02A-001	7	HYC	sp|P14780|MMP9_HUMAN	P14780	LGLGADVAQVTGALR	LGLGADVAQVTGALR	720.912	7.66	7.75	720.912	precursor	0.9784	0.0031	142058356736	8904054	4055699	4848356	3022280
20200218_SS_MK_EVO_WF_14.raw	14		Impaired	02A-002	2	HYC	sp|P14780|MMP9_HUMAN	P14780	LGLGADVAQVTGALR	LGLGADVAQVTGALR	720.912	7.98	7.75	720.912	precursor	0.9961	0.0143	100931059712	37991068	14436178	23554888	6811903
20200218_SS_MK_EVO_WF_2.raw	2		Impaired	02A-002	1	MEC	sp|P14780|MMP9_HUMAN	P14780	LGLGADVAQVTGALR	LGLGADVAQVTGALR	720.912	7.83	7.75	720.912	precursor	0.9815	0.0038	102881370112	10132700	4674531	5458171	2645482
20200218_SS_MK_EVO_WF_26.raw	26		Impaired	02A-002	3	HYC	sp|P14780|MMP9_HUMAN	P14780	LGLGADVAQVTGALR	LGLGADVAQVTGALR	720.912	7.74	7.75	720.912	precursor	0.9938	0.0066	122772733952	25585218	9929424	15655794	5883688
20200218_SS_MK_EVO_WF_38.raw	38		Impaired	02A-002	4	HYC	sp|P14780|MMP9_HUMAN	P14780	LGLGADVAQVTGALR	LGLGADVAQVTGALR	720.912	7.59	7.75	720.912	precursor	0.9924	0.0203	172328108032	43876000	16882670	26993324	9598440
20200218_SS_MK_EVO_WF_50.raw	50		Impaired	02A-002	5	HYC	sp|P14780|MMP9_HUMAN	P14780	LGLGADVAQVTGALR	LGLGADVAQVTGALR	720.912	7.7	7.75	720.912	precursor	0.9863	0.0051	144317808640	19312920	8295451	11017471	4795353
20200218_SS_MK_EVO_WF_62.raw	62		Impaired	02A-002	6	HYC	sp|P14780|MMP9_HUMAN	P14780	LGLGADVAQVTGALR	LGLGADVAQVTGALR	720.912	7.65	7.75	720.912	precursor	0.997	0.011	140086083584	22187628	7696918	14490710	7455481
20200218_SS_MK_EVO_WF_74.raw	74		Impaired	02A-002	7	HYC	sp|P14780|MMP9_HUMAN	P14780	LGLGADVAQVTGALR	LGLGADVAQVTGALR	720.912	7.67	7.75	720.912	precursor	0.9975	0.0122	158968758272	31486678	10508839	20977840	6516856
20200218_SS_MK_EVO_WF_15.raw	15		Impaired	02A-005	2	HYC	sp|P14780|MMP9_HUMAN	P14780	LGLGADVAQVTGALR	LGLGADVAQVTGALR	720.912	7.89	7.75	720.912	precursor	0.9899	0.0085	104038383616	26663410	11128042	15535366	4958327
20200218_SS_MK_EVO_WF_27.raw	27		Impaired	02A-005	3	HYC	sp|P14780|MMP9_HUMAN	P14780	LGLGADVAQVTGALR	LGLGADVAQVTGALR	720.912	7.63	7.75	720.912	precursor	0.9999	0.0087	131982516224	29488620	7768658	21719964	7797325
20200218_SS_MK_EVO_WF_3.raw	3		Impaired	02A-005	1	MEC	sp|P14780|MMP9_HUMAN	P14780	LGLGADVAQVTGALR	LGLGADVAQVTGALR	720.912	7.89	7.75	720.912	precursor	0.9748	0.0174	58941669376	12338317	6333069	6005248	1910274
20200218_SS_MK_EVO_WF_39.raw	39		Impaired	02A-005	4	HYC	sp|P14780|MMP9_HUMAN	P14780	LGLGADVAQVTGALR	LGLGADVAQVTGALR	720.912	7.66	7.75	720.912	precursor	0.9867	0.0055	120706760704	19129664	7957707	11171958	5678795
20200218_SS_MK_EVO_WF_51.raw	51		Impaired	02A-005	5	HYC	sp|P14780|MMP9_HUMAN	P14780	LGLGADVAQVTGALR	LGLGADVAQVTGALR	720.912	7.73	7.75	720.912	precursor	0.9911	0.0058	120978808832	20688714	8235938	12452775	4082070
20200218_SS_MK_EVO_WF_63.raw	63		Impaired	02A-005	6	HYC	sp|P14780|MMP9_HUMAN	P14780	LGLGADVAQVTGALR	LGLGADVAQVTGALR	720.912	7.65	7.75	720.912	precursor	0.9949	0.0135	161030193152	35062268	12822244	22240026	8297300
20200218_SS_MK_EVO_WF_75.raw	75		Impaired	02A-005	7	HYC	sp|P14780|MMP9_HUMAN	P14780	LGLGADVAQVTGALR	LGLGADVAQVTGALR	720.912	7.71	7.75	720.912	precursor	0.999	0.0079	133682913280	30937888	9188767	21749122	6712026
20200218_SS_MK_EVO_WF_17.raw	17		Impaired	02A-010	2	HYC	sp|P14780|MMP9_HUMAN	P14780	LGLGADVAQVTGALR	LGLGADVAQVTGALR	720.912	7.86	7.75	720.912	precursor	0.9933	0.0098	132295720960	33897336	13410382	20486954	6913825
20200218_SS_MK_EVO_WF_29.raw	29		Impaired	02A-010	3	HYC	sp|P14780|MMP9_HUMAN	P14780	LGLGADVAQVTGALR	LGLGADVAQVTGALR	720.912	7.8	7.75	720.912	precursor	0.9972	0.0092	101071847424	33444190	12180044	21264146	5635141
20200218_SS_MK_EVO_WF_41.raw	41		Impaired	02A-010	4	HYC	sp|P14780|MMP9_HUMAN	P14780	LGLGADVAQVTGALR	LGLGADVAQVTGALR	720.912	7.65	7.75	720.912	precursor	0.997	0.005	173776863232	12740676	4440206	8300470	3527934
20200218_SS_MK_EVO_WF_5.raw	5		Impaired	02A-010	1	MEC	sp|P14780|MMP9_HUMAN	P14780	LGLGADVAQVTGALR	LGLGADVAQVTGALR	720.912	7.86	7.75	720.912	precursor	0.9944	0.0075	126970462208	14457557	5581070	8876488	3284064
20200218_SS_MK_EVO_WF_53.raw	53		Impaired	02A-010	5	HYC	sp|P14780|MMP9_HUMAN	P14780	LGLGADVAQVTGALR	LGLGADVAQVTGALR	720.912	7.59	7.75	720.912	precursor	0.993	0.0056	204824395776	13294503	5066340	8228163	4008049
20200218_SS_MK_EVO_WF_65.raw	65		Impaired	02A-010	6	HYC	sp|P14780|MMP9_HUMAN	P14780	LGLGADVAQVTGALR	LGLGADVAQVTGALR	720.912	7.74	7.75	720.912	precursor	0.9985	0.0052	93420445696	17905016	5970444	11934573	3989406
20200218_SS_MK_EVO_WF_77.raw	77		Impaired	02A-010	7	HYC	sp|P14780|MMP9_HUMAN	P14780	LGLGADVAQVTGALR	LGLGADVAQVTGALR	720.912	7.79	7.75	720.912	precursor	0.9966	0.0044	111586181120	17367290	6124264	11243027	3640017
20200218_SS_MK_EVO_WF_18.raw	18		Impaired	02A-013	2	HYC	sp|P14780|MMP9_HUMAN	P14780	LGLGADVAQVTGALR	LGLGADVAQVTGALR	720.912	7.64	7.75	720.912	precursor	0.9987	0.0271	175598796800	45181200	8757151	36424044	12291856
20200218_SS_MK_EVO_WF_30.raw	30		Impaired	02A-013	3	HYC	sp|P14780|MMP9_HUMAN	P14780	LGLGADVAQVTGALR	LGLGADVAQVTGALR	720.912	7.92	7.75	720.912	precursor	0.9976	0.0042	37868433408	2814357	1010644	1803713	856950
20200218_SS_MK_EVO_WF_42.raw	42		Impaired	02A-013	4	HYC	sp|P14780|MMP9_HUMAN	P14780	LGLGADVAQVTGALR	LGLGADVAQVTGALR	720.912	7.65	7.75	720.912	precursor	0.9994	0.0083	177439752192	29840548	8601289	21239256	6828370
20200218_SS_MK_EVO_WF_54.raw	54		Impaired	02A-013	5	HYC	sp|P14780|MMP9_HUMAN	P14780	LGLGADVAQVTGALR	LGLGADVAQVTGALR	720.912	7.62	7.75	720.912	precursor	0.9999	0.0277	180555317248	34028548	8523301	25505244	8106706
20200218_SS_MK_EVO_WF_6.raw	6		Impaired	02A-013	1	MEC	sp|P14780|MMP9_HUMAN	P14780	LGLGADVAQVTGALR	LGLGADVAQVTGALR	720.912	7.96	7.75	720.912	precursor	0.9845	0.0126	46729363456	12551701	5931960	6619742	2380147
20200218_SS_MK_EVO_WF_66.raw	66		Impaired	02A-013	6	HYC	sp|P14780|MMP9_HUMAN	P14780	LGLGADVAQVTGALR	LGLGADVAQVTGALR	720.912	7.68	7.75	720.912	precursor	0.9997	0.0085	147275710464	26795922	7590804	19205116	5546484
20200218_SS_MK_EVO_WF_78.raw	78		Impaired	02A-013	7	HYC	sp|P14780|MMP9_HUMAN	P14780	LGLGADVAQVTGALR	LGLGADVAQVTGALR	720.912	7.66	7.75	720.912	precursor	0.996	0.0523	152481349632	218205600	75944208	142261392	40242168
20200218_SS_MK_EVO_WF_11.raw	11		Impaired	02A-021	1	MEC	sp|P14780|MMP9_HUMAN	P14780	LGLGADVAQVTGALR	LGLGADVAQVTGALR	720.912	7.82	7.75	720.912	precursor	0.9982	0.0042	135423639552	9063742	3112999	5950743	2265123
20200218_SS_MK_EVO_WF_23.raw	23		Impaired	02A-021	2	HYC	sp|P14780|MMP9_HUMAN	P14780	LGLGADVAQVTGALR	LGLGADVAQVTGALR	720.912	7.72	7.75	720.912	precursor	0.9989	0.0065	151665377280	22009480	6775066	15234413	5595460
20200218_SS_MK_EVO_WF_35.raw	35		Impaired	02A-021	3	HYC	sp|P14780|MMP9_HUMAN	P14780	LGLGADVAQVTGALR	LGLGADVAQVTGALR	720.912	7.73	7.75	720.912	precursor	0.1526	0.0007	128880009216	1594184	1594184	0	0
20200218_SS_MK_EVO_WF_47.raw	47		Impaired	02A-021	4	HYC	sp|P14780|MMP9_HUMAN	P14780	LGLGADVAQVTGALR	LGLGADVAQVTGALR	720.912	7.63	7.75	720.912	precursor	0.1338	0.0006	167171063808	1195123	1195123	0	0
20200218_SS_MK_EVO_WF_59.raw	59		Impaired	02A-021	5	HYC	sp|P14780|MMP9_HUMAN	P14780	LGLGADVAQVTGALR	LGLGADVAQVTGALR	720.912	7.84	7.75	720.912	precursor	0.1485	0.0002	69907767296	1097439	1097439	0	0
20200218_SS_MK_EVO_WF_71.raw	71		Impaired	02A-021	6	HYC	sp|P14780|MMP9_HUMAN	P14780	LGLGADVAQVTGALR	LGLGADVAQVTGALR	720.912	7.74	7.75	720.912	precursor	0.9612	0.0011	97329512448	3757782	1930833	1826950	1364166
20200218_SS_MK_EVO_WF_83.raw	83		Impaired	02A-021	7	HYC	sp|P14780|MMP9_HUMAN	P14780	LGLGADVAQVTGALR	LGLGADVAQVTGALR	720.912	7.81	7.75	720.912	precursor	0.9999	0.001	94609498112	2883744	791225	2092520	1569737
20200218_SS_MK_EVO_WF_1.raw	1		Impaired	02A-001	1	MEC	sp|P14780|MMP9_HUMAN	P14780	LGLGADVAQVTGALR	LGLGADVAQVTGALR	720.912	7.86	7.75	1157.63	y12	0.9765	0.0015	114114707456	5885363	2626392	433190	131730
20200218_SS_MK_EVO_WF_13.raw	13		Impaired	02A-001	2	HYC	sp|P14780|MMP9_HUMAN	P14780	LGLGADVAQVTGALR	LGLGADVAQVTGALR	720.912	7.94	7.75	1157.63	y12	0.9938	0.0111	72380194816	42096656	16231697	2855202	830190
20200218_SS_MK_EVO_WF_25.raw	25		Impaired	02A-001	3	HYC	sp|P14780|MMP9_HUMAN	P14780	LGLGADVAQVTGALR	LGLGADVAQVTGALR	720.912	7.9	7.75	1157.63	y12	0.9868	0.0065	46524964864	8263846	3700056	668719	192464
20200218_SS_MK_EVO_WF_37.raw	37		Impaired	02A-001	4	HYC	sp|P14780|MMP9_HUMAN	P14780	LGLGADVAQVTGALR	LGLGADVAQVTGALR	720.912	7.74	7.75	1157.63	y12	0.9947	0.0092	115247546368	29225186	11006026	1930130	594079
20200218_SS_MK_EVO_WF_49.raw	49		Impaired	02A-001	5	HYC	sp|P14780|MMP9_HUMAN	P14780	LGLGADVAQVTGALR	LGLGADVAQVTGALR	720.912	7.69	7.75	1157.63	y12	0.9901	0.005	143289516032	22953624	9152614	1596588	474541
20200218_SS_MK_EVO_WF_61.raw	61		Impaired	02A-001	6	HYC	sp|P14780|MMP9_HUMAN	P14780	LGLGADVAQVTGALR	LGLGADVAQVTGALR	720.912	7.73	7.75	1157.63	y12	0.9977	0.0063	111293259776	24592692	8369491	1434609	447974
20200218_SS_MK_EVO_WF_73.raw	73		Impaired	02A-001	7	HYC	sp|P14780|MMP9_HUMAN	P14780	LGLGADVAQVTGALR	LGLGADVAQVTGALR	720.912	7.66	7.75	1157.63	y12	0.9784	0.0031	142058356736	8904054	4055699	672825	220177
20200218_SS_MK_EVO_WF_14.raw	14		Impaired	02A-002	2	HYC	sp|P14780|MMP9_HUMAN	P14780	LGLGADVAQVTGALR	LGLGADVAQVTGALR	720.912	7.98	7.75	1157.63	y12	0.9961	0.0143	100931059712	37991068	14436178	2541190	719487
20200218_SS_MK_EVO_WF_2.raw	2		Impaired	02A-002	1	MEC	sp|P14780|MMP9_HUMAN	P14780	LGLGADVAQVTGALR	LGLGADVAQVTGALR	720.912	7.83	7.75	1157.63	y12	0.9815	0.0038	102881370112	10132700	4674531	789138	256695
20200218_SS_MK_EVO_WF_26.raw	26		Impaired	02A-002	3	HYC	sp|P14780|MMP9_HUMAN	P14780	LGLGADVAQVTGALR	LGLGADVAQVTGALR	720.912	7.74	7.75	1157.63	y12	0.9938	0.0066	122772733952	25585218	9929424	1735931	572507
20200218_SS_MK_EVO_WF_38.raw	38		Impaired	02A-002	4	HYC	sp|P14780|MMP9_HUMAN	P14780	LGLGADVAQVTGALR	LGLGADVAQVTGALR	720.912	7.59	7.75	1157.63	y12	0.9924	0.0203	172328108032	43876000	16882670	2858999	902339
20200218_SS_MK_EVO_WF_50.raw	50		Impaired	02A-002	5	HYC	sp|P14780|MMP9_HUMAN	P14780	LGLGADVAQVTGALR	LGLGADVAQVTGALR	720.912	7.7	7.75	1157.63	y12	0.9863	0.0051	144317808640	19312920	8295451	1479743	466023
20200218_SS_MK_EVO_WF_62.raw	62		Impaired	02A-002	6	HYC	sp|P14780|MMP9_HUMAN	P14780	LGLGADVAQVTGALR	LGLGADVAQVTGALR	720.912	7.65	7.75	1157.63	y12	0.997	0.011	140086083584	22187628	7696918	1267969	442777
20200218_SS_MK_EVO_WF_74.raw	74		Impaired	02A-002	7	HYC	sp|P14780|MMP9_HUMAN	P14780	LGLGADVAQVTGALR	LGLGADVAQVTGALR	720.912	7.67	7.75	1157.63	y12	0.9975	0.0122	158968758272	31486678	10508839	1662697	539537
20200218_SS_MK_EVO_WF_15.raw	15		Impaired	02A-005	2	HYC	sp|P14780|MMP9_HUMAN	P14780	LGLGADVAQVTGALR	LGLGADVAQVTGALR	720.912	7.89	7.75	1157.63	y12	0.9899	0.0085	104038383616	26663410	11128042	1971966	569450
20200218_SS_MK_EVO_WF_27.raw	27		Impaired	02A-005	3	HYC	sp|P14780|MMP9_HUMAN	P14780	LGLGADVAQVTGALR	LGLGADVAQVTGALR	720.912	7.63	7.75	1157.63	y12	0.9999	0.0087	131982516224	29488620	7768658	1256726	443766
20200218_SS_MK_EVO_WF_3.raw	3		Impaired	02A-005	1	MEC	sp|P14780|MMP9_HUMAN	P14780	LGLGADVAQVTGALR	LGLGADVAQVTGALR	720.912	7.89	7.75	1157.63	y12	0.9748	0.0174	58941669376	12338317	6333069	1041815	290933
20200218_SS_MK_EVO_WF_39.raw	39		Impaired	02A-005	4	HYC	sp|P14780|MMP9_HUMAN	P14780	LGLGADVAQVTGALR	LGLGADVAQVTGALR	720.912	7.66	7.75	1157.63	y12	0.9867	0.0055	120706760704	19129664	7957707	1381474	428722
20200218_SS_MK_EVO_WF_51.raw	51		Impaired	02A-005	5	HYC	sp|P14780|MMP9_HUMAN	P14780	LGLGADVAQVTGALR	LGLGADVAQVTGALR	720.912	7.73	7.75	1157.63	y12	0.9911	0.0058	120978808832	20688714	8235938	1335454	455615
20200218_SS_MK_EVO_WF_63.raw	63		Impaired	02A-005	6	HYC	sp|P14780|MMP9_HUMAN	P14780	LGLGADVAQVTGALR	LGLGADVAQVTGALR	720.912	7.65	7.75	1157.63	y12	0.9949	0.0135	161030193152	35062268	12822244	1903893	617442
20200218_SS_MK_EVO_WF_75.raw	75		Impaired	02A-005	7	HYC	sp|P14780|MMP9_HUMAN	P14780	LGLGADVAQVTGALR	LGLGADVAQVTGALR	720.912	7.71	7.75	1157.63	y12	0.999	0.0079	133682913280	30937888	9188767	1454147	453396
20200218_SS_MK_EVO_WF_17.raw	17		Impaired	02A-010	2	HYC	sp|P14780|MMP9_HUMAN	P14780	LGLGADVAQVTGALR	LGLGADVAQVTGALR	720.912	7.86	7.75	1157.63	y12	0.9933	0.0098	132295720960	33897336	13410382	2208027	671918
20200218_SS_MK_EVO_WF_29.raw	29		Impaired	02A-010	3	HYC	sp|P14780|MMP9_HUMAN	P14780	LGLGADVAQVTGALR	LGLGADVAQVTGALR	720.912	7.8	7.75	1157.63	y12	0.9972	0.0092	101071847424	33444190	12180044	2111425	559307
20200218_SS_MK_EVO_WF_41.raw	41		Impaired	02A-010	4	HYC	sp|P14780|MMP9_HUMAN	P14780	LGLGADVAQVTGALR	LGLGADVAQVTGALR	720.912	7.65	7.75	1157.63	y12	0.997	0.005	173776863232	12740676	4440206	698200	239779
20200218_SS_MK_EVO_WF_5.raw	5		Impaired	02A-010	1	MEC	sp|P14780|MMP9_HUMAN	P14780	LGLGADVAQVTGALR	LGLGADVAQVTGALR	720.912	7.86	7.75	1157.63	y12	0.9944	0.0075	126970462208	14457557	5581070	847063	256923
20200218_SS_MK_EVO_WF_53.raw	53		Impaired	02A-010	5	HYC	sp|P14780|MMP9_HUMAN	P14780	LGLGADVAQVTGALR	LGLGADVAQVTGALR	720.912	7.59	7.75	1157.63	y12	0.993	0.0056	204824395776	13294503	5066340	803341	265870
20200218_SS_MK_EVO_WF_65.raw	65		Impaired	02A-010	6	HYC	sp|P14780|MMP9_HUMAN	P14780	LGLGADVAQVTGALR	LGLGADVAQVTGALR	720.912	7.74	7.75	1157.63	y12	0.9985	0.0052	93420445696	17905016	5970444	981260	294379
20200218_SS_MK_EVO_WF_77.raw	77		Impaired	02A-010	7	HYC	sp|P14780|MMP9_HUMAN	P14780	LGLGADVAQVTGALR	LGLGADVAQVTGALR	720.912	7.79	7.75	1157.63	y12	0.9966	0.0044	111586181120	17367290	6124264	1068971	298864
20200218_SS_MK_EVO_WF_18.raw	18		Impaired	02A-013	2	HYC	sp|P14780|MMP9_HUMAN	P14780	LGLGADVAQVTGALR	LGLGADVAQVTGALR	720.912	7.64	7.75	1157.63	y12	0.9987	0.0271	175598796800	45181200	8757151	1191203	372224
20200218_SS_MK_EVO_WF_30.raw	30		Impaired	02A-013	3	HYC	sp|P14780|MMP9_HUMAN	P14780	LGLGADVAQVTGALR	LGLGADVAQVTGALR	720.912	7.92	7.75	1157.63	y12	0.9976	0.0042	37868433408	2814357	1010644	185774	53566
20200218_SS_MK_EVO_WF_42.raw	42		Impaired	02A-013	4	HYC	sp|P14780|MMP9_HUMAN	P14780	LGLGADVAQVTGALR	LGLGADVAQVTGALR	720.912	7.65	7.75	1157.63	y12	0.9994	0.0083	177439752192	29840548	8601289	1265627	488925
20200218_SS_MK_EVO_WF_54.raw	54		Impaired	02A-013	5	HYC	sp|P14780|MMP9_HUMAN	P14780	LGLGADVAQVTGALR	LGLGADVAQVTGALR	720.912	7.62	7.75	1157.63	y12	0.9999	0.0277	180555317248	34028548	8523301	1260953	437563
20200218_SS_MK_EVO_WF_6.raw	6		Impaired	02A-013	1	MEC	sp|P14780|MMP9_HUMAN	P14780	LGLGADVAQVTGALR	LGLGADVAQVTGALR	720.912	7.96	7.75	1157.63	y12	0.9845	0.0126	46729363456	12551701	5931960	1035274	306362
20200218_SS_MK_EVO_WF_66.raw	66		Impaired	02A-013	6	HYC	sp|P14780|MMP9_HUMAN	P14780	LGLGADVAQVTGALR	LGLGADVAQVTGALR	720.912	7.68	7.75	1157.63	y12	0.9997	0.0085	147275710464	26795922	7590804	1217295	466181
20200218_SS_MK_EVO_WF_78.raw	78		Impaired	02A-013	7	HYC	sp|P14780|MMP9_HUMAN	P14780	LGLGADVAQVTGALR	LGLGADVAQVTGALR	720.912	7.66	7.75	1157.63	y12	0.996	0.0523	152481349632	218205600	75944208	13915591	4099661
20200218_SS_MK_EVO_WF_11.raw	11		Impaired	02A-021	1	MEC	sp|P14780|MMP9_HUMAN	P14780	LGLGADVAQVTGALR	LGLGADVAQVTGALR	720.912	7.82	7.75	1157.63	y12	0.9982	0.0042	135423639552	9063742	3112999	478097	156853
20200218_SS_MK_EVO_WF_23.raw	23		Impaired	02A-021	2	HYC	sp|P14780|MMP9_HUMAN	P14780	LGLGADVAQVTGALR	LGLGADVAQVTGALR	720.912	7.72	7.75	1157.63	y12	0.9989	0.0065	151665377280	22009480	6775066	1177992	362522
20200218_SS_MK_EVO_WF_35.raw	35		Impaired	02A-021	3	HYC	sp|P14780|MMP9_HUMAN	P14780	LGLGADVAQVTGALR	LGLGADVAQVTGALR	720.912	7.73	7.75	1157.63	y12	0.1526	0.0007	128880009216	1594184	1594184	278443	81782
20200218_SS_MK_EVO_WF_47.raw	47		Impaired	02A-021	4	HYC	sp|P14780|MMP9_HUMAN	P14780	LGLGADVAQVTGALR	LGLGADVAQVTGALR	720.912	7.63	7.75	1157.63	y12	0.1338	0.0006	167171063808	1195123	1195123	180851	60150
20200218_SS_MK_EVO_WF_59.raw	59		Impaired	02A-021	5	HYC	sp|P14780|MMP9_HUMAN	P14780	LGLGADVAQVTGALR	LGLGADVAQVTGALR	720.912	7.84	7.75	1157.63	y12	0.1485	0.0002	69907767296	1097439	1097439	211662	56088
20200218_SS_MK_EVO_WF_71.raw	71		Impaired	02A-021	6	HYC	sp|P14780|MMP9_HUMAN	P14780	LGLGADVAQVTGALR	LGLGADVAQVTGALR	720.912	7.74	7.75	1157.63	y12	0.9612	0.0011	97329512448	3757782	1930833	349385	101507
20200218_SS_MK_EVO_WF_83.raw	83		Impaired	02A-021	7	HYC	sp|P14780|MMP9_HUMAN	P14780	LGLGADVAQVTGALR	LGLGADVAQVTGALR	720.912	7.81	7.75	1157.63	y12	0.9999	0.001	94609498112	2883744	791225	142552	40249
20200218_SS_MK_EVO_WF_1.raw	1		Impaired	02A-001	1	MEC	sp|P14780|MMP9_HUMAN	P14780	LGLGADVAQVTGALR	LGLGADVAQVTGALR	720.912	7.86	7.75	1029.57	y10	0.9765	0.0015	114114707456	5885363	2626392	483333	141911
20200218_SS_MK_EVO_WF_13.raw	13		Impaired	02A-001	2	HYC	sp|P14780|MMP9_HUMAN	P14780	LGLGADVAQVTGALR	LGLGADVAQVTGALR	720.912	7.94	7.75	1029.57	y10	0.9938	0.0111	72380194816	42096656	16231697	3028276	863173
20200218_SS_MK_EVO_WF_25.raw	25		Impaired	02A-001	3	HYC	sp|P14780|MMP9_HUMAN	P14780	LGLGADVAQVTGALR	LGLGADVAQVTGALR	720.912	7.9	7.75	1029.57	y10	0.9868	0.0065	46524964864	8263846	3700056	709297	193908
20200218_SS_MK_EVO_WF_37.raw	37		Impaired	02A-001	4	HYC	sp|P14780|MMP9_HUMAN	P14780	LGLGADVAQVTGALR	LGLGADVAQVTGALR	720.912	7.74	7.75	1029.57	y10	0.9947	0.0092	115247546368	29225186	11006026	2022488	626270
20200218_SS_MK_EVO_WF_49.raw	49		Impaired	02A-001	5	HYC	sp|P14780|MMP9_HUMAN	P14780	LGLGADVAQVTGALR	LGLGADVAQVTGALR	720.912	7.69	7.75	1029.57	y10	0.9901	0.005	143289516032	22953624	9152614	1667708	488440
20200218_SS_MK_EVO_WF_61.raw	61		Impaired	02A-001	6	HYC	sp|P14780|MMP9_HUMAN	P14780	LGLGADVAQVTGALR	LGLGADVAQVTGALR	720.912	7.73	7.75	1029.57	y10	0.9977	0.0063	111293259776	24592692	8369491	1522279	475883
20200218_SS_MK_EVO_WF_73.raw	73		Impaired	02A-001	7	HYC	sp|P14780|MMP9_HUMAN	P14780	LGLGADVAQVTGALR	LGLGADVAQVTGALR	720.912	7.66	7.75	1029.57	y10	0.9784	0.0031	142058356736	8904054	4055699	725590	231352
20200218_SS_MK_EVO_WF_14.raw	14		Impaired	02A-002	2	HYC	sp|P14780|MMP9_HUMAN	P14780	LGLGADVAQVTGALR	LGLGADVAQVTGALR	720.912	7.98	7.75	1029.57	y10	0.9961	0.0143	100931059712	37991068	14436178	2686694	756786
20200218_SS_MK_EVO_WF_2.raw	2		Impaired	02A-002	1	MEC	sp|P14780|MMP9_HUMAN	P14780	LGLGADVAQVTGALR	LGLGADVAQVTGALR	720.912	7.83	7.75	1029.57	y10	0.9815	0.0038	102881370112	10132700	4674531	827336	272916
20200218_SS_MK_EVO_WF_26.raw	26		Impaired	02A-002	3	HYC	sp|P14780|MMP9_HUMAN	P14780	LGLGADVAQVTGALR	LGLGADVAQVTGALR	720.912	7.74	7.75	1029.57	y10	0.9938	0.0066	122772733952	25585218	9929424	1839308	610618
20200218_SS_MK_EVO_WF_38.raw	38		Impaired	02A-002	4	HYC	sp|P14780|MMP9_HUMAN	P14780	LGLGADVAQVTGALR	LGLGADVAQVTGALR	720.912	7.59	7.75	1029.57	y10	0.9924	0.0203	172328108032	43876000	16882670	3059285	974808
20200218_SS_MK_EVO_WF_50.raw	50		Impaired	02A-002	5	HYC	sp|P14780|MMP9_HUMAN	P14780	LGLGADVAQVTGALR	LGLGADVAQVTGALR	720.912	7.7	7.75	1029.57	y10	0.9863	0.0051	144317808640	19312920	8295451	1545362	469079
20200218_SS_MK_EVO_WF_62.raw	62		Impaired	02A-002	6	HYC	sp|P14780|MMP9_HUMAN	P14780	LGLGADVAQVTGALR	LGLGADVAQVTGALR	720.912	7.65	7.75	1029.57	y10	0.997	0.011	140086083584	22187628	7696918	1370758	495488
20200218_SS_MK_EVO_WF_74.raw	74		Impaired	02A-002	7	HYC	sp|P14780|MMP9_HUMAN	P14780	LGLGADVAQVTGALR	LGLGADVAQVTGALR	720.912	7.67	7.75	1029.57	y10	0.9975	0.0122	158968758272	31486678	10508839	1819496	579037
20200218_SS_MK_EVO_WF_15.raw	15		Impaired	02A-005	2	HYC	sp|P14780|MMP9_HUMAN	P14780	LGLGADVAQVTGALR	LGLGADVAQVTGALR	720.912	7.89	7.75	1029.57	y10	0.9899	0.0085	104038383616	26663410	11128042	2061649	591359
20200218_SS_MK_EVO_WF_27.raw	27		Impaired	02A-005	3	HYC	sp|P14780|MMP9_HUMAN	P14780	LGLGADVAQVTGALR	LGLGADVAQVTGALR	720.912	7.63	7.75	1029.57	y10	0.9999	0.0087	131982516224	29488620	7768658	1363831	476378
20200218_SS_MK_EVO_WF_3.raw	3		Impaired	02A-005	1	MEC	sp|P14780|MMP9_HUMAN	P14780	LGLGADVAQVTGALR	LGLGADVAQVTGALR	720.912	7.89	7.75	1029.57	y10	0.9748	0.0174	58941669376	12338317	6333069	1151497	314486
20200218_SS_MK_EVO_WF_39.raw	39		Impaired	02A-005	4	HYC	sp|P14780|MMP9_HUMAN	P14780	LGLGADVAQVTGALR	LGLGADVAQVTGALR	720.912	7.66	7.75	1029.57	y10	0.9867	0.0055	120706760704	19129664	7957707	1462503	443496
20200218_SS_MK_EVO_WF_51.raw	51		Impaired	02A-005	5	HYC	sp|P14780|MMP9_HUMAN	P14780	LGLGADVAQVTGALR	LGLGADVAQVTGALR	720.912	7.73	7.75	1029.57	y10	0.9911	0.0058	120978808832	20688714	8235938	1446703	480905
20200218_SS_MK_EVO_WF_63.raw	63		Impaired	02A-005	6	HYC	sp|P14780|MMP9_HUMAN	P14780	LGLGADVAQVTGALR	LGLGADVAQVTGALR	720.912	7.65	7.75	1029.57	y10	0.9949	0.0135	161030193152	35062268	12822244	2117542	690259
20200218_SS_MK_EVO_WF_75.raw	75		Impaired	02A-005	7	HYC	sp|P14780|MMP9_HUMAN	P14780	LGLGADVAQVTGALR	LGLGADVAQVTGALR	720.912	7.71	7.75	1029.57	y10	0.999	0.0079	133682913280	30937888	9188767	1574625	493175
20200218_SS_MK_EVO_WF_17.raw	17		Impaired	02A-010	2	HYC	sp|P14780|MMP9_HUMAN	P14780	LGLGADVAQVTGALR	LGLGADVAQVTGALR	720.912	7.86	7.75	1029.57	y10	0.9933	0.0098	132295720960	33897336	13410382	2392790	716436
20200218_SS_MK_EVO_WF_29.raw	29		Impaired	02A-010	3	HYC	sp|P14780|MMP9_HUMAN	P14780	LGLGADVAQVTGALR	LGLGADVAQVTGALR	720.912	7.8	7.75	1029.57	y10	0.9972	0.0092	101071847424	33444190	12180044	2273414	601562
20200218_SS_MK_EVO_WF_41.raw	41		Impaired	02A-010	4	HYC	sp|P14780|MMP9_HUMAN	P14780	LGLGADVAQVTGALR	LGLGADVAQVTGALR	720.912	7.65	7.75	1029.57	y10	0.997	0.005	173776863232	12740676	4440206	775545	264162
20200218_SS_MK_EVO_WF_5.raw	5		Impaired	02A-010	1	MEC	sp|P14780|MMP9_HUMAN	P14780	LGLGADVAQVTGALR	LGLGADVAQVTGALR	720.912	7.86	7.75	1029.57	y10	0.9944	0.0075	126970462208	14457557	5581070	973306	289915
20200218_SS_MK_EVO_WF_53.raw	53		Impaired	02A-010	5	HYC	sp|P14780|MMP9_HUMAN	P14780	LGLGADVAQVTGALR	LGLGADVAQVTGALR	720.912	7.59	7.75	1029.57	y10	0.993	0.0056	204824395776	13294503	5066340	897877	289222
20200218_SS_MK_EVO_WF_65.raw	65		Impaired	02A-010	6	HYC	sp|P14780|MMP9_HUMAN	P14780	LGLGADVAQVTGALR	LGLGADVAQVTGALR	720.912	7.74	7.75	1029.57	y10	0.9985	0.0052	93420445696	17905016	5970444	1119114	334532
20200218_SS_MK_EVO_WF_77.raw	77		Impaired	02A-010	7	HYC	sp|P14780|MMP9_HUMAN	P14780	LGLGADVAQVTGALR	LGLGADVAQVTGALR	720.912	7.79	7.75	1029.57	y10	0.9966	0.0044	111586181120	17367290	6124264	1123251	311580
20200218_SS_MK_EVO_WF_18.raw	18		Impaired	02A-013	2	HYC	sp|P14780|MMP9_HUMAN	P14780	LGLGADVAQVTGALR	LGLGADVAQVTGALR	720.912	7.64	7.75	1029.57	y10	0.9987	0.0271	175598796800	45181200	8757151	1371071	456031
20200218_SS_MK_EVO_WF_30.raw	30		Impaired	02A-013	3	HYC	sp|P14780|MMP9_HUMAN	P14780	LGLGADVAQVTGALR	LGLGADVAQVTGALR	720.912	7.92	7.75	1029.57	y10	0.9976	0.0042	37868433408	2814357	1010644	199838	57180
20200218_SS_MK_EVO_WF_42.raw	42		Impaired	02A-013	4	HYC	sp|P14780|MMP9_HUMAN	P14780	LGLGADVAQVTGALR	LGLGADVAQVTGALR	720.912	7.65	7.75	1029.57	y10	0.9994	0.0083	177439752192	29840548	8601289	1454784	567743
20200218_SS_MK_EVO_WF_54.raw	54		Impaired	02A-013	5	HYC	sp|P14780|MMP9_HUMAN	P14780	LGLGADVAQVTGALR	LGLGADVAQVTGALR	720.912	7.62	7.75	1029.57	y10	0.9999	0.0277	180555317248	34028548	8523301	1459073	512564
20200218_SS_MK_EVO_WF_6.raw	6		Impaired	02A-013	1	MEC	sp|P14780|MMP9_HUMAN	P14780	LGLGADVAQVTGALR	LGLGADVAQVTGALR	720.912	7.96	7.75	1029.57	y10	0.9845	0.0126	46729363456	12551701	5931960	1115529	322798
20200218_SS_MK_EVO_WF_66.raw	66		Impaired	02A-013	6	HYC	sp|P14780|MMP9_HUMAN	P14780	LGLGADVAQVTGALR	LGLGADVAQVTGALR	720.912	7.68	7.75	1029.57	y10	0.9997	0.0085	147275710464	26795922	7590804	1334832	502548
20200218_SS_MK_EVO_WF_78.raw	78		Impaired	02A-013	7	HYC	sp|P14780|MMP9_HUMAN	P14780	LGLGADVAQVTGALR	LGLGADVAQVTGALR	720.912	7.66	7.75	1029.57	y10	0.996	0.0523	152481349632	218205600	75944208	14043067	4076266
20200218_SS_MK_EVO_WF_11.raw	11		Impaired	02A-021	1	MEC	sp|P14780|MMP9_HUMAN	P14780	LGLGADVAQVTGALR	LGLGADVAQVTGALR	720.912	7.82	7.75	1029.57	y10	0.9982	0.0042	135423639552	9063742	3112999	554072	169799
20200218_SS_MK_EVO_WF_23.raw	23		Impaired	02A-021	2	HYC	sp|P14780|MMP9_HUMAN	P14780	LGLGADVAQVTGALR	LGLGADVAQVTGALR	720.912	7.72	7.75	1029.57	y10	0.9989	0.0065	151665377280	22009480	6775066	1244754	374223
20200218_SS_MK_EVO_WF_35.raw	35		Impaired	02A-021	3	HYC	sp|P14780|MMP9_HUMAN	P14780	LGLGADVAQVTGALR	LGLGADVAQVTGALR	720.912	7.73	7.75	1029.57	y10	0.1526	0.0007	128880009216	1594184	1594184	293983	87534
20200218_SS_MK_EVO_WF_47.raw	47		Impaired	02A-021	4	HYC	sp|P14780|MMP9_HUMAN	P14780	LGLGADVAQVTGALR	LGLGADVAQVTGALR	720.912	7.63	7.75	1029.57	y10	0.1338	0.0006	167171063808	1195123	1195123	216303	70672
20200218_SS_MK_EVO_WF_59.raw	59		Impaired	02A-021	5	HYC	sp|P14780|MMP9_HUMAN	P14780	LGLGADVAQVTGALR	LGLGADVAQVTGALR	720.912	7.84	7.75	1029.57	y10	0.1485	0.0002	69907767296	1097439	1097439	217756	59210
20200218_SS_MK_EVO_WF_71.raw	71		Impaired	02A-021	6	HYC	sp|P14780|MMP9_HUMAN	P14780	LGLGADVAQVTGALR	LGLGADVAQVTGALR	720.912	7.74	7.75	1029.57	y10	0.9612	0.0011	97329512448	3757782	1930833	361247	107298
20200218_SS_MK_EVO_WF_83.raw	83		Impaired	02A-021	7	HYC	sp|P14780|MMP9_HUMAN	P14780	LGLGADVAQVTGALR	LGLGADVAQVTGALR	720.912	7.81	7.75	1029.57	y10	0.9999	0.001	94609498112	2883744	791225	153958	42876
20200218_SS_MK_EVO_WF_1.raw	1		Impaired	02A-001	1	MEC	sp|P14780|MMP9_HUMAN	P14780	LGLGADVAQVTGALR	LGLGADVAQVTGALR	720.912	7.86	7.75	914.542	y9	0.9765	0.0015	114114707456	5885363	2626392	322204	93732
20200218_SS_MK_EVO_WF_13.raw	13		Impaired	02A-001	2	HYC	sp|P14780|MMP9_HUMAN	P14780	LGLGADVAQVTGALR	LGLGADVAQVTGALR	720.912	7.94	7.75	914.542	y9	0.9938	0.0111	72380194816	42096656	16231697	1921335	555592
20200218_SS_MK_EVO_WF_25.raw	25		Impaired	02A-001	3	HYC	sp|P14780|MMP9_HUMAN	P14780	LGLGADVAQVTGALR	LGLGADVAQVTGALR	720.912	7.9	7.75	914.542	y9	0.9868	0.0065	46524964864	8263846	3700056	426642	119079
20200218_SS_MK_EVO_WF_37.raw	37		Impaired	02A-001	4	HYC	sp|P14780|MMP9_HUMAN	P14780	LGLGADVAQVTGALR	LGLGADVAQVTGALR	720.912	7.74	7.75	914.542	y9	0.9947	0.0092	115247546368	29225186	11006026	1322412	393596
20200218_SS_MK_EVO_WF_49.raw	49		Impaired	02A-001	5	HYC	sp|P14780|MMP9_HUMAN	P14780	LGLGADVAQVTGALR	LGLGADVAQVTGALR	720.912	7.69	7.75	914.542	y9	0.9901	0.005	143289516032	22953624	9152614	1098138	324696
20200218_SS_MK_EVO_WF_61.raw	61		Impaired	02A-001	6	HYC	sp|P14780|MMP9_HUMAN	P14780	LGLGADVAQVTGALR	LGLGADVAQVTGALR	720.912	7.73	7.75	914.542	y9	0.9977	0.0063	111293259776	24592692	8369491	998432	317487
20200218_SS_MK_EVO_WF_73.raw	73		Impaired	02A-001	7	HYC	sp|P14780|MMP9_HUMAN	P14780	LGLGADVAQVTGALR	LGLGADVAQVTGALR	720.912	7.66	7.75	914.542	y9	0.9784	0.0031	142058356736	8904054	4055699	516851	168128
20200218_SS_MK_EVO_WF_14.raw	14		Impaired	02A-002	2	HYC	sp|P14780|MMP9_HUMAN	P14780	LGLGADVAQVTGALR	LGLGADVAQVTGALR	720.912	7.98	7.75	914.542	y9	0.9961	0.0143	100931059712	37991068	14436178	1728218	483973
20200218_SS_MK_EVO_WF_2.raw	2		Impaired	02A-002	1	MEC	sp|P14780|MMP9_HUMAN	P14780	LGLGADVAQVTGALR	LGLGADVAQVTGALR	720.912	7.83	7.75	914.542	y9	0.9815	0.0038	102881370112	10132700	4674531	551729	179862
20200218_SS_MK_EVO_WF_26.raw	26		Impaired	02A-002	3	HYC	sp|P14780|MMP9_HUMAN	P14780	LGLGADVAQVTGALR	LGLGADVAQVTGALR	720.912	7.74	7.75	914.542	y9	0.9938	0.0066	122772733952	25585218	9929424	1179643	390100
20200218_SS_MK_EVO_WF_38.raw	38		Impaired	02A-002	4	HYC	sp|P14780|MMP9_HUMAN	P14780	LGLGADVAQVTGALR	LGLGADVAQVTGALR	720.912	7.59	7.75	914.542	y9	0.9924	0.0203	172328108032	43876000	16882670	2031563	632330
20200218_SS_MK_EVO_WF_50.raw	50		Impaired	02A-002	5	HYC	sp|P14780|MMP9_HUMAN	P14780	LGLGADVAQVTGALR	LGLGADVAQVTGALR	720.912	7.7	7.75	914.542	y9	0.9863	0.0051	144317808640	19312920	8295451	988363	304294
20200218_SS_MK_EVO_WF_62.raw	62		Impaired	02A-002	6	HYC	sp|P14780|MMP9_HUMAN	P14780	LGLGADVAQVTGALR	LGLGADVAQVTGALR	720.912	7.65	7.75	914.542	y9	0.997	0.011	140086083584	22187628	7696918	930691	321904
20200218_SS_MK_EVO_WF_74.raw	74		Impaired	02A-002	7	HYC	sp|P14780|MMP9_HUMAN	P14780	LGLGADVAQVTGALR	LGLGADVAQVTGALR	720.912	7.67	7.75	914.542	y9	0.9975	0.0122	158968758272	31486678	10508839	1243439	401887
20200218_SS_MK_EVO_WF_15.raw	15		Impaired	02A-005	2	HYC	sp|P14780|MMP9_HUMAN	P14780	LGLGADVAQVTGALR	LGLGADVAQVTGALR	720.912	7.89	7.75	914.542	y9	0.9899	0.0085	104038383616	26663410	11128042	1325063	385839
20200218_SS_MK_EVO_WF_27.raw	27		Impaired	02A-005	3	HYC	sp|P14780|MMP9_HUMAN	P14780	LGLGADVAQVTGALR	LGLGADVAQVTGALR	720.912	7.63	7.75	914.542	y9	0.9999	0.0087	131982516224	29488620	7768658	933254	312972
20200218_SS_MK_EVO_WF_3.raw	3		Impaired	02A-005	1	MEC	sp|P14780|MMP9_HUMAN	P14780	LGLGADVAQVTGALR	LGLGADVAQVTGALR	720.912	7.89	7.75	914.542	y9	0.9748	0.0174	58941669376	12338317	6333069	727360	206876
20200218_SS_MK_EVO_WF_39.raw	39		Impaired	02A-005	4	HYC	sp|P14780|MMP9_HUMAN	P14780	LGLGADVAQVTGALR	LGLGADVAQVTGALR	720.912	7.66	7.75	914.542	y9	0.9867	0.0055	120706760704	19129664	7957707	969224	295935
20200218_SS_MK_EVO_WF_51.raw	51		Impaired	02A-005	5	HYC	sp|P14780|MMP9_HUMAN	P14780	LGLGADVAQVTGALR	LGLGADVAQVTGALR	720.912	7.73	7.75	914.542	y9	0.9911	0.0058	120978808832	20688714	8235938	965903	320801
20200218_SS_MK_EVO_WF_63.raw	63		Impaired	02A-005	6	HYC	sp|P14780|MMP9_HUMAN	P14780	LGLGADVAQVTGALR	LGLGADVAQVTGALR	720.912	7.65	7.75	914.542	y9	0.9949	0.0135	161030193152	35062268	12822244	1511346	486072
20200218_SS_MK_EVO_WF_75.raw	75		Impaired	02A-005	7	HYC	sp|P14780|MMP9_HUMAN	P14780	LGLGADVAQVTGALR	LGLGADVAQVTGALR	720.912	7.71	7.75	914.542	y9	0.999	0.0079	133682913280	30937888	9188767	1057085	328409
20200218_SS_MK_EVO_WF_17.raw	17		Impaired	02A-010	2	HYC	sp|P14780|MMP9_HUMAN	P14780	LGLGADVAQVTGALR	LGLGADVAQVTGALR	720.912	7.86	7.75	914.542	y9	0.9933	0.0098	132295720960	33897336	13410382	1612604	490522
20200218_SS_MK_EVO_WF_29.raw	29		Impaired	02A-010	3	HYC	sp|P14780|MMP9_HUMAN	P14780	LGLGADVAQVTGALR	LGLGADVAQVTGALR	720.912	7.8	7.75	914.542	y9	0.9972	0.0092	101071847424	33444190	12180044	1432067	377753
20200218_SS_MK_EVO_WF_41.raw	41		Impaired	02A-010	4	HYC	sp|P14780|MMP9_HUMAN	P14780	LGLGADVAQVTGALR	LGLGADVAQVTGALR	720.912	7.65	7.75	914.542	y9	0.997	0.005	173776863232	12740676	4440206	523602	176840
20200218_SS_MK_EVO_WF_5.raw	5		Impaired	02A-010	1	MEC	sp|P14780|MMP9_HUMAN	P14780	LGLGADVAQVTGALR	LGLGADVAQVTGALR	720.912	7.86	7.75	914.542	y9	0.9944	0.0075	126970462208	14457557	5581070	673560	211011
20200218_SS_MK_EVO_WF_53.raw	53		Impaired	02A-010	5	HYC	sp|P14780|MMP9_HUMAN	P14780	LGLGADVAQVTGALR	LGLGADVAQVTGALR	720.912	7.59	7.75	914.542	y9	0.993	0.0056	204824395776	13294503	5066340	621880	200631
20200218_SS_MK_EVO_WF_65.raw	65		Impaired	02A-010	6	HYC	sp|P14780|MMP9_HUMAN	P14780	LGLGADVAQVTGALR	LGLGADVAQVTGALR	720.912	7.74	7.75	914.542	y9	0.9985	0.0052	93420445696	17905016	5970444	739377	224621
20200218_SS_MK_EVO_WF_77.raw	77		Impaired	02A-010	7	HYC	sp|P14780|MMP9_HUMAN	P14780	LGLGADVAQVTGALR	LGLGADVAQVTGALR	720.912	7.79	7.75	914.542	y9	0.9966	0.0044	111586181120	17367290	6124264	724894	208306
20200218_SS_MK_EVO_WF_18.raw	18		Impaired	02A-013	2	HYC	sp|P14780|MMP9_HUMAN	P14780	LGLGADVAQVTGALR	LGLGADVAQVTGALR	720.912	7.64	7.75	914.542	y9	0.9987	0.0271	175598796800	45181200	8757151	991411	332532
20200218_SS_MK_EVO_WF_30.raw	30		Impaired	02A-013	3	HYC	sp|P14780|MMP9_HUMAN	P14780	LGLGADVAQVTGALR	LGLGADVAQVTGALR	720.912	7.92	7.75	914.542	y9	0.9976	0.0042	37868433408	2814357	1010644	113954	33254
20200218_SS_MK_EVO_WF_42.raw	42		Impaired	02A-013	4	HYC	sp|P14780|MMP9_HUMAN	P14780	LGLGADVAQVTGALR	LGLGADVAQVTGALR	720.912	7.65	7.75	914.542	y9	0.9994	0.0083	177439752192	29840548	8601289	994757	384823
20200218_SS_MK_EVO_WF_54.raw	54		Impaired	02A-013	5	HYC	sp|P14780|MMP9_HUMAN	P14780	LGLGADVAQVTGALR	LGLGADVAQVTGALR	720.912	7.62	7.75	914.542	y9	0.9999	0.0277	180555317248	34028548	8523301	1026985	364150
20200218_SS_MK_EVO_WF_6.raw	6		Impaired	02A-013	1	MEC	sp|P14780|MMP9_HUMAN	P14780	LGLGADVAQVTGALR	LGLGADVAQVTGALR	720.912	7.96	7.75	914.542	y9	0.9845	0.0126	46729363456	12551701	5931960	701348	202541
20200218_SS_MK_EVO_WF_66.raw	66		Impaired	02A-013	6	HYC	sp|P14780|MMP9_HUMAN	P14780	LGLGADVAQVTGALR	LGLGADVAQVTGALR	720.912	7.68	7.75	914.542	y9	0.9997	0.0085	147275710464	26795922	7590804	877283	334985
20200218_SS_MK_EVO_WF_78.raw	78		Impaired	02A-013	7	HYC	sp|P14780|MMP9_HUMAN	P14780	LGLGADVAQVTGALR	LGLGADVAQVTGALR	720.912	7.66	7.75	914.542	y9	0.996	0.0523	152481349632	218205600	75944208	9002601	2561872
20200218_SS_MK_EVO_WF_11.raw	11		Impaired	02A-021	1	MEC	sp|P14780|MMP9_HUMAN	P14780	LGLGADVAQVTGALR	LGLGADVAQVTGALR	720.912	7.82	7.75	914.542	y9	0.9982	0.0042	135423639552	9063742	3112999	381122	119467
20200218_SS_MK_EVO_WF_23.raw	23		Impaired	02A-021	2	HYC	sp|P14780|MMP9_HUMAN	P14780	LGLGADVAQVTGALR	LGLGADVAQVTGALR	720.912	7.72	7.75	914.542	y9	0.9989	0.0065	151665377280	22009480	6775066	800534	251681
20200218_SS_MK_EVO_WF_35.raw	35		Impaired	02A-021	3	HYC	sp|P14780|MMP9_HUMAN	P14780	LGLGADVAQVTGALR	LGLGADVAQVTGALR	720.912	7.73	7.75	914.542	y9	0.1526	0.0007	128880009216	1594184	1594184	194800	58549
20200218_SS_MK_EVO_WF_47.raw	47		Impaired	02A-021	4	HYC	sp|P14780|MMP9_HUMAN	P14780	LGLGADVAQVTGALR	LGLGADVAQVTGALR	720.912	7.63	7.75	914.542	y9	0.1338	0.0006	167171063808	1195123	1195123	146062	47543
20200218_SS_MK_EVO_WF_59.raw	59		Impaired	02A-021	5	HYC	sp|P14780|MMP9_HUMAN	P14780	LGLGADVAQVTGALR	LGLGADVAQVTGALR	720.912	7.84	7.75	914.542	y9	0.1485	0.0002	69907767296	1097439	1097439	128353	34115
20200218_SS_MK_EVO_WF_71.raw	71		Impaired	02A-021	6	HYC	sp|P14780|MMP9_HUMAN	P14780	LGLGADVAQVTGALR	LGLGADVAQVTGALR	720.912	7.74	7.75	914.542	y9	0.9612	0.0011	97329512448	3757782	1930833	232972	65901
20200218_SS_MK_EVO_WF_83.raw	83		Impaired	02A-021	7	HYC	sp|P14780|MMP9_HUMAN	P14780	LGLGADVAQVTGALR	LGLGADVAQVTGALR	720.912	7.81	7.75	914.542	y9	0.9999	0.001	94609498112	2883744	791225	85556	24638
20200218_SS_MK_EVO_WF_1.raw	1		Impaired	02A-001	1	MEC	sp|P14780|MMP9_HUMAN	P14780	LGLGADVAQVTGALR	LGLGADVAQVTGALR	720.912	7.86	7.75	815.473	y8	0.9765	0.0015	114114707456	5885363	2626392	853518	254075
20200218_SS_MK_EVO_WF_13.raw	13		Impaired	02A-001	2	HYC	sp|P14780|MMP9_HUMAN	P14780	LGLGADVAQVTGALR	LGLGADVAQVTGALR	720.912	7.94	7.75	815.473	y8	0.9938	0.0111	72380194816	42096656	16231697	5127849	1449785
20200218_SS_MK_EVO_WF_25.raw	25		Impaired	02A-001	3	HYC	sp|P14780|MMP9_HUMAN	P14780	LGLGADVAQVTGALR	LGLGADVAQVTGALR	720.912	7.9	7.75	815.473	y8	0.9868	0.0065	46524964864	8263846	3700056	1140463	317762
20200218_SS_MK_EVO_WF_37.raw	37		Impaired	02A-001	4	HYC	sp|P14780|MMP9_HUMAN	P14780	LGLGADVAQVTGALR	LGLGADVAQVTGALR	720.912	7.74	7.75	815.473	y8	0.9947	0.0092	115247546368	29225186	11006026	3455253	1068609
20200218_SS_MK_EVO_WF_49.raw	49		Impaired	02A-001	5	HYC	sp|P14780|MMP9_HUMAN	P14780	LGLGADVAQVTGALR	LGLGADVAQVTGALR	720.912	7.69	7.75	815.473	y8	0.9901	0.005	143289516032	22953624	9152614	2868265	830661
20200218_SS_MK_EVO_WF_61.raw	61		Impaired	02A-001	6	HYC	sp|P14780|MMP9_HUMAN	P14780	LGLGADVAQVTGALR	LGLGADVAQVTGALR	720.912	7.73	7.75	815.473	y8	0.9977	0.0063	111293259776	24592692	8369491	2674688	839841
20200218_SS_MK_EVO_WF_73.raw	73		Impaired	02A-001	7	HYC	sp|P14780|MMP9_HUMAN	P14780	LGLGADVAQVTGALR	LGLGADVAQVTGALR	720.912	7.66	7.75	815.473	y8	0.9784	0.0031	142058356736	8904054	4055699	1304083	431825
20200218_SS_MK_EVO_WF_14.raw	14		Impaired	02A-002	2	HYC	sp|P14780|MMP9_HUMAN	P14780	LGLGADVAQVTGALR	LGLGADVAQVTGALR	720.912	7.98	7.75	815.473	y8	0.9961	0.0143	100931059712	37991068	14436178	4478202	1257858
20200218_SS_MK_EVO_WF_2.raw	2		Impaired	02A-002	1	MEC	sp|P14780|MMP9_HUMAN	P14780	LGLGADVAQVTGALR	LGLGADVAQVTGALR	720.912	7.83	7.75	815.473	y8	0.9815	0.0038	102881370112	10132700	4674531	1521783	502985
20200218_SS_MK_EVO_WF_26.raw	26		Impaired	02A-002	3	HYC	sp|P14780|MMP9_HUMAN	P14780	LGLGADVAQVTGALR	LGLGADVAQVTGALR	720.912	7.74	7.75	815.473	y8	0.9938	0.0066	122772733952	25585218	9929424	3147349	1018304
20200218_SS_MK_EVO_WF_38.raw	38		Impaired	02A-002	4	HYC	sp|P14780|MMP9_HUMAN	P14780	LGLGADVAQVTGALR	LGLGADVAQVTGALR	720.912	7.59	7.75	815.473	y8	0.9924	0.0203	172328108032	43876000	16882670	5401683	1701585
20200218_SS_MK_EVO_WF_50.raw	50		Impaired	02A-002	5	HYC	sp|P14780|MMP9_HUMAN	P14780	LGLGADVAQVTGALR	LGLGADVAQVTGALR	720.912	7.7	7.75	815.473	y8	0.9863	0.0051	144317808640	19312920	8295451	2566697	797298
20200218_SS_MK_EVO_WF_62.raw	62		Impaired	02A-002	6	HYC	sp|P14780|MMP9_HUMAN	P14780	LGLGADVAQVTGALR	LGLGADVAQVTGALR	720.912	7.65	7.75	815.473	y8	0.997	0.011	140086083584	22187628	7696918	2481847	875150
20200218_SS_MK_EVO_WF_74.raw	74		Impaired	02A-002	7	HYC	sp|P14780|MMP9_HUMAN	P14780	LGLGADVAQVTGALR	LGLGADVAQVTGALR	720.912	7.67	7.75	815.473	y8	0.9975	0.0122	158968758272	31486678	10508839	3440743	1100290
20200218_SS_MK_EVO_WF_15.raw	15		Impaired	02A-005	2	HYC	sp|P14780|MMP9_HUMAN	P14780	LGLGADVAQVTGALR	LGLGADVAQVTGALR	720.912	7.89	7.75	815.473	y8	0.9899	0.0085	104038383616	26663410	11128042	3493948	1015620
20200218_SS_MK_EVO_WF_27.raw	27		Impaired	02A-005	3	HYC	sp|P14780|MMP9_HUMAN	P14780	LGLGADVAQVTGALR	LGLGADVAQVTGALR	720.912	7.63	7.75	815.473	y8	0.9999	0.0087	131982516224	29488620	7768658	2496560	829510
20200218_SS_MK_EVO_WF_3.raw	3		Impaired	02A-005	1	MEC	sp|P14780|MMP9_HUMAN	P14780	LGLGADVAQVTGALR	LGLGADVAQVTGALR	720.912	7.89	7.75	815.473	y8	0.9748	0.0174	58941669376	12338317	6333069	2030012	563542
20200218_SS_MK_EVO_WF_39.raw	39		Impaired	02A-005	4	HYC	sp|P14780|MMP9_HUMAN	P14780	LGLGADVAQVTGALR	LGLGADVAQVTGALR	720.912	7.66	7.75	815.473	y8	0.9867	0.0055	120706760704	19129664	7957707	2529222	756498
20200218_SS_MK_EVO_WF_51.raw	51		Impaired	02A-005	5	HYC	sp|P14780|MMP9_HUMAN	P14780	LGLGADVAQVTGALR	LGLGADVAQVTGALR	720.912	7.73	7.75	815.473	y8	0.9911	0.0058	120978808832	20688714	8235938	2748827	856444
20200218_SS_MK_EVO_WF_63.raw	63		Impaired	02A-005	6	HYC	sp|P14780|MMP9_HUMAN	P14780	LGLGADVAQVTGALR	LGLGADVAQVTGALR	720.912	7.65	7.75	815.473	y8	0.9949	0.0135	161030193152	35062268	12822244	4309381	1325892
20200218_SS_MK_EVO_WF_75.raw	75		Impaired	02A-005	7	HYC	sp|P14780|MMP9_HUMAN	P14780	LGLGADVAQVTGALR	LGLGADVAQVTGALR	720.912	7.71	7.75	815.473	y8	0.999	0.0079	133682913280	30937888	9188767	3123449	930242
20200218_SS_MK_EVO_WF_17.raw	17		Impaired	02A-010	2	HYC	sp|P14780|MMP9_HUMAN	P14780	LGLGADVAQVTGALR	LGLGADVAQVTGALR	720.912	7.86	7.75	815.473	y8	0.9933	0.0098	132295720960	33897336	13410382	4280801	1269283
20200218_SS_MK_EVO_WF_29.raw	29		Impaired	02A-010	3	HYC	sp|P14780|MMP9_HUMAN	P14780	LGLGADVAQVTGALR	LGLGADVAQVTGALR	720.912	7.8	7.75	815.473	y8	0.9972	0.0092	101071847424	33444190	12180044	3776306	991587
20200218_SS_MK_EVO_WF_41.raw	41		Impaired	02A-010	4	HYC	sp|P14780|MMP9_HUMAN	P14780	LGLGADVAQVTGALR	LGLGADVAQVTGALR	720.912	7.65	7.75	815.473	y8	0.997	0.005	173776863232	12740676	4440206	1430225	489599
20200218_SS_MK_EVO_WF_5.raw	5		Impaired	02A-010	1	MEC	sp|P14780|MMP9_HUMAN	P14780	LGLGADVAQVTGALR	LGLGADVAQVTGALR	720.912	7.86	7.75	815.473	y8	0.9944	0.0075	126970462208	14457557	5581070	1796773	557293
20200218_SS_MK_EVO_WF_53.raw	53		Impaired	02A-010	5	HYC	sp|P14780|MMP9_HUMAN	P14780	LGLGADVAQVTGALR	LGLGADVAQVTGALR	720.912	7.59	7.75	815.473	y8	0.993	0.0056	204824395776	13294503	5066340	1644894	543801
20200218_SS_MK_EVO_WF_65.raw	65		Impaired	02A-010	6	HYC	sp|P14780|MMP9_HUMAN	P14780	LGLGADVAQVTGALR	LGLGADVAQVTGALR	720.912	7.74	7.75	815.473	y8	0.9985	0.0052	93420445696	17905016	5970444	1883552	566871
20200218_SS_MK_EVO_WF_77.raw	77		Impaired	02A-010	7	HYC	sp|P14780|MMP9_HUMAN	P14780	LGLGADVAQVTGALR	LGLGADVAQVTGALR	720.912	7.79	7.75	815.473	y8	0.9966	0.0044	111586181120	17367290	6124264	1920741	539180
20200218_SS_MK_EVO_WF_18.raw	18		Impaired	02A-013	2	HYC	sp|P14780|MMP9_HUMAN	P14780	LGLGADVAQVTGALR	LGLGADVAQVTGALR	720.912	7.64	7.75	815.473	y8	0.9987	0.0271	175598796800	45181200	8757151	2906466	963799
20200218_SS_MK_EVO_WF_30.raw	30		Impaired	02A-013	3	HYC	sp|P14780|MMP9_HUMAN	P14780	LGLGADVAQVTGALR	LGLGADVAQVTGALR	720.912	7.92	7.75	815.473	y8	0.9976	0.0042	37868433408	2814357	1010644	307757	85580
20200218_SS_MK_EVO_WF_42.raw	42		Impaired	02A-013	4	HYC	sp|P14780|MMP9_HUMAN	P14780	LGLGADVAQVTGALR	LGLGADVAQVTGALR	720.912	7.65	7.75	815.473	y8	0.9994	0.0083	177439752192	29840548	8601289	2841948	1085562
20200218_SS_MK_EVO_WF_54.raw	54		Impaired	02A-013	5	HYC	sp|P14780|MMP9_HUMAN	P14780	LGLGADVAQVTGALR	LGLGADVAQVTGALR	720.912	7.62	7.75	815.473	y8	0.9999	0.0277	180555317248	34028548	8523301	2790703	1030182
20200218_SS_MK_EVO_WF_6.raw	6		Impaired	02A-013	1	MEC	sp|P14780|MMP9_HUMAN	P14780	LGLGADVAQVTGALR	LGLGADVAQVTGALR	720.912	7.96	7.75	815.473	y8	0.9845	0.0126	46729363456	12551701	5931960	1905788	540510
20200218_SS_MK_EVO_WF_66.raw	66		Impaired	02A-013	6	HYC	sp|P14780|MMP9_HUMAN	P14780	LGLGADVAQVTGALR	LGLGADVAQVTGALR	720.912	7.68	7.75	815.473	y8	0.9997	0.0085	147275710464	26795922	7590804	2426418	868103
20200218_SS_MK_EVO_WF_78.raw	78		Impaired	02A-013	7	HYC	sp|P14780|MMP9_HUMAN	P14780	LGLGADVAQVTGALR	LGLGADVAQVTGALR	720.912	7.66	7.75	815.473	y8	0.996	0.0523	152481349632	218205600	75944208	23460646	6704081
20200218_SS_MK_EVO_WF_11.raw	11		Impaired	02A-021	1	MEC	sp|P14780|MMP9_HUMAN	P14780	LGLGADVAQVTGALR	LGLGADVAQVTGALR	720.912	7.82	7.75	815.473	y8	0.9982	0.0042	135423639552	9063742	3112999	1008141	321998
20200218_SS_MK_EVO_WF_23.raw	23		Impaired	02A-021	2	HYC	sp|P14780|MMP9_HUMAN	P14780	LGLGADVAQVTGALR	LGLGADVAQVTGALR	720.912	7.72	7.75	815.473	y8	0.9989	0.0065	151665377280	22009480	6775066	2161145	655692
20200218_SS_MK_EVO_WF_35.raw	35		Impaired	02A-021	3	HYC	sp|P14780|MMP9_HUMAN	P14780	LGLGADVAQVTGALR	LGLGADVAQVTGALR	720.912	7.73	7.75	815.473	y8	0.1526	0.0007	128880009216	1594184	1594184	497003	147124
20200218_SS_MK_EVO_WF_47.raw	47		Impaired	02A-021	4	HYC	sp|P14780|MMP9_HUMAN	P14780	LGLGADVAQVTGALR	LGLGADVAQVTGALR	720.912	7.63	7.75	815.473	y8	0.1338	0.0006	167171063808	1195123	1195123	373521	117403
20200218_SS_MK_EVO_WF_59.raw	59		Impaired	02A-021	5	HYC	sp|P14780|MMP9_HUMAN	P14780	LGLGADVAQVTGALR	LGLGADVAQVTGALR	720.912	7.84	7.75	815.473	y8	0.1485	0.0002	69907767296	1097439	1097439	318483	90056
20200218_SS_MK_EVO_WF_71.raw	71		Impaired	02A-021	6	HYC	sp|P14780|MMP9_HUMAN	P14780	LGLGADVAQVTGALR	LGLGADVAQVTGALR	720.912	7.74	7.75	815.473	y8	0.9612	0.0011	97329512448	3757782	1930833	598477	176404
20200218_SS_MK_EVO_WF_83.raw	83		Impaired	02A-021	7	HYC	sp|P14780|MMP9_HUMAN	P14780	LGLGADVAQVTGALR	LGLGADVAQVTGALR	720.912	7.81	7.75	815.473	y8	0.9999	0.001	94609498112	2883744	791225	240454	68420
20200218_SS_MK_EVO_WF_1.raw	1		Impaired	02A-001	1	MEC	sp|P14780|MMP9_HUMAN	P14780	LGLGADVAQVTGALR	LGLGADVAQVTGALR	720.912	7.86	7.75	744.436	y7	0.9765	0.0015	114114707456	5885363	2626392	327798	97687
20200218_SS_MK_EVO_WF_13.raw	13		Impaired	02A-001	2	HYC	sp|P14780|MMP9_HUMAN	P14780	LGLGADVAQVTGALR	LGLGADVAQVTGALR	720.912	7.94	7.75	744.436	y7	0.9938	0.0111	72380194816	42096656	16231697	2031823	590327
20200218_SS_MK_EVO_WF_25.raw	25		Impaired	02A-001	3	HYC	sp|P14780|MMP9_HUMAN	P14780	LGLGADVAQVTGALR	LGLGADVAQVTGALR	720.912	7.9	7.75	744.436	y7	0.9868	0.0065	46524964864	8263846	3700056	466243	129242
20200218_SS_MK_EVO_WF_37.raw	37		Impaired	02A-001	4	HYC	sp|P14780|MMP9_HUMAN	P14780	LGLGADVAQVTGALR	LGLGADVAQVTGALR	720.912	7.74	7.75	744.436	y7	0.9947	0.0092	115247546368	29225186	11006026	1390507	425641
20200218_SS_MK_EVO_WF_49.raw	49		Impaired	02A-001	5	HYC	sp|P14780|MMP9_HUMAN	P14780	LGLGADVAQVTGALR	LGLGADVAQVTGALR	720.912	7.69	7.75	744.436	y7	0.9901	0.005	143289516032	22953624	9152614	1213730	351523
20200218_SS_MK_EVO_WF_61.raw	61		Impaired	02A-001	6	HYC	sp|P14780|MMP9_HUMAN	P14780	LGLGADVAQVTGALR	LGLGADVAQVTGALR	720.912	7.73	7.75	744.436	y7	0.9977	0.0063	111293259776	24592692	8369491	1091854	352839
20200218_SS_MK_EVO_WF_73.raw	73		Impaired	02A-001	7	HYC	sp|P14780|MMP9_HUMAN	P14780	LGLGADVAQVTGALR	LGLGADVAQVTGALR	720.912	7.66	7.75	744.436	y7	0.9784	0.0031	142058356736	8904054	4055699	531729	169186
20200218_SS_MK_EVO_WF_14.raw	14		Impaired	02A-002	2	HYC	sp|P14780|MMP9_HUMAN	P14780	LGLGADVAQVTGALR	LGLGADVAQVTGALR	720.912	7.98	7.75	744.436	y7	0.9961	0.0143	100931059712	37991068	14436178	1857022	515740
20200218_SS_MK_EVO_WF_2.raw	2		Impaired	02A-002	1	MEC	sp|P14780|MMP9_HUMAN	P14780	LGLGADVAQVTGALR	LGLGADVAQVTGALR	720.912	7.83	7.75	744.436	y7	0.9815	0.0038	102881370112	10132700	4674531	629813	206063
20200218_SS_MK_EVO_WF_26.raw	26		Impaired	02A-002	3	HYC	sp|P14780|MMP9_HUMAN	P14780	LGLGADVAQVTGALR	LGLGADVAQVTGALR	720.912	7.74	7.75	744.436	y7	0.9938	0.0066	122772733952	25585218	9929424	1251674	414961
20200218_SS_MK_EVO_WF_38.raw	38		Impaired	02A-002	4	HYC	sp|P14780|MMP9_HUMAN	P14780	LGLGADVAQVTGALR	LGLGADVAQVTGALR	720.912	7.59	7.75	744.436	y7	0.9924	0.0203	172328108032	43876000	16882670	2141674	680646
20200218_SS_MK_EVO_WF_50.raw	50		Impaired	02A-002	5	HYC	sp|P14780|MMP9_HUMAN	P14780	LGLGADVAQVTGALR	LGLGADVAQVTGALR	720.912	7.7	7.75	744.436	y7	0.9863	0.0051	144317808640	19312920	8295451	1080452	324472
20200218_SS_MK_EVO_WF_62.raw	62		Impaired	02A-002	6	HYC	sp|P14780|MMP9_HUMAN	P14780	LGLGADVAQVTGALR	LGLGADVAQVTGALR	720.912	7.65	7.75	744.436	y7	0.997	0.011	140086083584	22187628	7696918	1036429	359107
20200218_SS_MK_EVO_WF_74.raw	74		Impaired	02A-002	7	HYC	sp|P14780|MMP9_HUMAN	P14780	LGLGADVAQVTGALR	LGLGADVAQVTGALR	720.912	7.67	7.75	744.436	y7	0.9975	0.0122	158968758272	31486678	10508839	1415159	446154
20200218_SS_MK_EVO_WF_15.raw	15		Impaired	02A-005	2	HYC	sp|P14780|MMP9_HUMAN	P14780	LGLGADVAQVTGALR	LGLGADVAQVTGALR	720.912	7.89	7.75	744.436	y7	0.9899	0.0085	104038383616	26663410	11128042	1461025	418161
20200218_SS_MK_EVO_WF_27.raw	27		Impaired	02A-005	3	HYC	sp|P14780|MMP9_HUMAN	P14780	LGLGADVAQVTGALR	LGLGADVAQVTGALR	720.912	7.63	7.75	744.436	y7	0.9999	0.0087	131982516224	29488620	7768658	1063754	348675
20200218_SS_MK_EVO_WF_3.raw	3		Impaired	02A-005	1	MEC	sp|P14780|MMP9_HUMAN	P14780	LGLGADVAQVTGALR	LGLGADVAQVTGALR	720.912	7.89	7.75	744.436	y7	0.9748	0.0174	58941669376	12338317	6333069	851383	223604
20200218_SS_MK_EVO_WF_39.raw	39		Impaired	02A-005	4	HYC	sp|P14780|MMP9_HUMAN	P14780	LGLGADVAQVTGALR	LGLGADVAQVTGALR	720.912	7.66	7.75	744.436	y7	0.9867	0.0055	120706760704	19129664	7957707	1031635	306198
20200218_SS_MK_EVO_WF_51.raw	51		Impaired	02A-005	5	HYC	sp|P14780|MMP9_HUMAN	P14780	LGLGADVAQVTGALR	LGLGADVAQVTGALR	720.912	7.73	7.75	744.436	y7	0.9911	0.0058	120978808832	20688714	8235938	1097069	349884
20200218_SS_MK_EVO_WF_63.raw	63		Impaired	02A-005	6	HYC	sp|P14780|MMP9_HUMAN	P14780	LGLGADVAQVTGALR	LGLGADVAQVTGALR	720.912	7.65	7.75	744.436	y7	0.9949	0.0135	161030193152	35062268	12822244	1770270	555556
20200218_SS_MK_EVO_WF_75.raw	75		Impaired	02A-005	7	HYC	sp|P14780|MMP9_HUMAN	P14780	LGLGADVAQVTGALR	LGLGADVAQVTGALR	720.912	7.71	7.75	744.436	y7	0.999	0.0079	133682913280	30937888	9188767	1225202	383674
20200218_SS_MK_EVO_WF_17.raw	17		Impaired	02A-010	2	HYC	sp|P14780|MMP9_HUMAN	P14780	LGLGADVAQVTGALR	LGLGADVAQVTGALR	720.912	7.86	7.75	744.436	y7	0.9933	0.0098	132295720960	33897336	13410382	1777900	527890
20200218_SS_MK_EVO_WF_29.raw	29		Impaired	02A-010	3	HYC	sp|P14780|MMP9_HUMAN	P14780	LGLGADVAQVTGALR	LGLGADVAQVTGALR	720.912	7.8	7.75	744.436	y7	0.9972	0.0092	101071847424	33444190	12180044	1592500	418401
20200218_SS_MK_EVO_WF_41.raw	41		Impaired	02A-010	4	HYC	sp|P14780|MMP9_HUMAN	P14780	LGLGADVAQVTGALR	LGLGADVAQVTGALR	720.912	7.65	7.75	744.436	y7	0.997	0.005	173776863232	12740676	4440206	583183	199273
20200218_SS_MK_EVO_WF_5.raw	5		Impaired	02A-010	1	MEC	sp|P14780|MMP9_HUMAN	P14780	LGLGADVAQVTGALR	LGLGADVAQVTGALR	720.912	7.86	7.75	744.436	y7	0.9944	0.0075	126970462208	14457557	5581070	830670	243594
20200218_SS_MK_EVO_WF_53.raw	53		Impaired	02A-010	5	HYC	sp|P14780|MMP9_HUMAN	P14780	LGLGADVAQVTGALR	LGLGADVAQVTGALR	720.912	7.59	7.75	744.436	y7	0.993	0.0056	204824395776	13294503	5066340	656613	217435
20200218_SS_MK_EVO_WF_65.raw	65		Impaired	02A-010	6	HYC	sp|P14780|MMP9_HUMAN	P14780	LGLGADVAQVTGALR	LGLGADVAQVTGALR	720.912	7.74	7.75	744.436	y7	0.9985	0.0052	93420445696	17905016	5970444	780141	236048
20200218_SS_MK_EVO_WF_77.raw	77		Impaired	02A-010	7	HYC	sp|P14780|MMP9_HUMAN	P14780	LGLGADVAQVTGALR	LGLGADVAQVTGALR	720.912	7.79	7.75	744.436	y7	0.9966	0.0044	111586181120	17367290	6124264	788652	225275
20200218_SS_MK_EVO_WF_18.raw	18		Impaired	02A-013	2	HYC	sp|P14780|MMP9_HUMAN	P14780	LGLGADVAQVTGALR	LGLGADVAQVTGALR	720.912	7.64	7.75	744.436	y7	0.9987	0.0271	175598796800	45181200	8757151	1252832	418766
20200218_SS_MK_EVO_WF_30.raw	30		Impaired	02A-013	3	HYC	sp|P14780|MMP9_HUMAN	P14780	LGLGADVAQVTGALR	LGLGADVAQVTGALR	720.912	7.92	7.75	744.436	y7	0.9976	0.0042	37868433408	2814357	1010644	123420	35399
20200218_SS_MK_EVO_WF_42.raw	42		Impaired	02A-013	4	HYC	sp|P14780|MMP9_HUMAN	P14780	LGLGADVAQVTGALR	LGLGADVAQVTGALR	720.912	7.65	7.75	744.436	y7	0.9994	0.0083	177439752192	29840548	8601289	1174563	454374
20200218_SS_MK_EVO_WF_54.raw	54		Impaired	02A-013	5	HYC	sp|P14780|MMP9_HUMAN	P14780	LGLGADVAQVTGALR	LGLGADVAQVTGALR	720.912	7.62	7.75	744.436	y7	0.9999	0.0277	180555317248	34028548	8523301	1199683	436168
20200218_SS_MK_EVO_WF_6.raw	6		Impaired	02A-013	1	MEC	sp|P14780|MMP9_HUMAN	P14780	LGLGADVAQVTGALR	LGLGADVAQVTGALR	720.912	7.96	7.75	744.436	y7	0.9845	0.0126	46729363456	12551701	5931960	711572	211481
20200218_SS_MK_EVO_WF_66.raw	66		Impaired	02A-013	6	HYC	sp|P14780|MMP9_HUMAN	P14780	LGLGADVAQVTGALR	LGLGADVAQVTGALR	720.912	7.68	7.75	744.436	y7	0.9997	0.0085	147275710464	26795922	7590804	1030804	364188
20200218_SS_MK_EVO_WF_78.raw	78		Impaired	02A-013	7	HYC	sp|P14780|MMP9_HUMAN	P14780	LGLGADVAQVTGALR	LGLGADVAQVTGALR	720.912	7.66	7.75	744.436	y7	0.996	0.0523	152481349632	218205600	75944208	9595980	2724524
20200218_SS_MK_EVO_WF_11.raw	11		Impaired	02A-021	1	MEC	sp|P14780|MMP9_HUMAN	P14780	LGLGADVAQVTGALR	LGLGADVAQVTGALR	720.912	7.82	7.75	744.436	y7	0.9982	0.0042	135423639552	9063742	3112999	428401	134259
20200218_SS_MK_EVO_WF_23.raw	23		Impaired	02A-021	2	HYC	sp|P14780|MMP9_HUMAN	P14780	LGLGADVAQVTGALR	LGLGADVAQVTGALR	720.912	7.72	7.75	744.436	y7	0.9989	0.0065	151665377280	22009480	6775066	892737	268416
20200218_SS_MK_EVO_WF_35.raw	35		Impaired	02A-021	3	HYC	sp|P14780|MMP9_HUMAN	P14780	LGLGADVAQVTGALR	LGLGADVAQVTGALR	720.912	7.73	7.75	744.436	y7	0.1526	0.0007	128880009216	1594184	1594184	199154	56884
20200218_SS_MK_EVO_WF_47.raw	47		Impaired	02A-021	4	HYC	sp|P14780|MMP9_HUMAN	P14780	LGLGADVAQVTGALR	LGLGADVAQVTGALR	720.912	7.63	7.75	744.436	y7	0.1338	0.0006	167171063808	1195123	1195123	144419	48918
20200218_SS_MK_EVO_WF_59.raw	59		Impaired	02A-021	5	HYC	sp|P14780|MMP9_HUMAN	P14780	LGLGADVAQVTGALR	LGLGADVAQVTGALR	720.912	7.84	7.75	744.436	y7	0.1485	0.0002	69907767296	1097439	1097439	147056	38941
20200218_SS_MK_EVO_WF_71.raw	71		Impaired	02A-021	6	HYC	sp|P14780|MMP9_HUMAN	P14780	LGLGADVAQVTGALR	LGLGADVAQVTGALR	720.912	7.74	7.75	744.436	y7	0.9612	0.0011	97329512448	3757782	1930833	239920	69147
20200218_SS_MK_EVO_WF_83.raw	83		Impaired	02A-021	7	HYC	sp|P14780|MMP9_HUMAN	P14780	LGLGADVAQVTGALR	LGLGADVAQVTGALR	720.912	7.81	7.75	744.436	y7	0.9999	0.001	94609498112	2883744	791225	98005	27676
20200218_SS_MK_EVO_WF_1.raw	1		Impaired	02A-001	1	MEC	sp|P14780|MMP9_HUMAN	P14780	LGLGADVAQVTGALR	LGLGADVAQVTGALR	720.912	7.86	7.75	517.309	y5	0.9765	0.0015	114114707456	5885363	2626392	206350	56807
20200218_SS_MK_EVO_WF_13.raw	13		Impaired	02A-001	2	HYC	sp|P14780|MMP9_HUMAN	P14780	LGLGADVAQVTGALR	LGLGADVAQVTGALR	720.912	7.94	7.75	517.309	y5	0.9938	0.0111	72380194816	42096656	16231697	1267213	369223
20200218_SS_MK_EVO_WF_25.raw	25		Impaired	02A-001	3	HYC	sp|P14780|MMP9_HUMAN	P14780	LGLGADVAQVTGALR	LGLGADVAQVTGALR	720.912	7.9	7.75	517.309	y5	0.9868	0.0065	46524964864	8263846	3700056	288691	78146
20200218_SS_MK_EVO_WF_37.raw	37		Impaired	02A-001	4	HYC	sp|P14780|MMP9_HUMAN	P14780	LGLGADVAQVTGALR	LGLGADVAQVTGALR	720.912	7.74	7.75	517.309	y5	0.9947	0.0092	115247546368	29225186	11006026	885237	266191
20200218_SS_MK_EVO_WF_49.raw	49		Impaired	02A-001	5	HYC	sp|P14780|MMP9_HUMAN	P14780	LGLGADVAQVTGALR	LGLGADVAQVTGALR	720.912	7.69	7.75	517.309	y5	0.9901	0.005	143289516032	22953624	9152614	708186	206623
20200218_SS_MK_EVO_WF_61.raw	61		Impaired	02A-001	6	HYC	sp|P14780|MMP9_HUMAN	P14780	LGLGADVAQVTGALR	LGLGADVAQVTGALR	720.912	7.73	7.75	517.309	y5	0.9977	0.0063	111293259776	24592692	8369491	647628	203870
20200218_SS_MK_EVO_WF_73.raw	73		Impaired	02A-001	7	HYC	sp|P14780|MMP9_HUMAN	P14780	LGLGADVAQVTGALR	LGLGADVAQVTGALR	720.912	7.66	7.75	517.309	y5	0.9784	0.0031	142058356736	8904054	4055699	304622	97715
20200218_SS_MK_EVO_WF_14.raw	14		Impaired	02A-002	2	HYC	sp|P14780|MMP9_HUMAN	P14780	LGLGADVAQVTGALR	LGLGADVAQVTGALR	720.912	7.98	7.75	517.309	y5	0.9961	0.0143	100931059712	37991068	14436178	1144852	323928
20200218_SS_MK_EVO_WF_2.raw	2		Impaired	02A-002	1	MEC	sp|P14780|MMP9_HUMAN	P14780	LGLGADVAQVTGALR	LGLGADVAQVTGALR	720.912	7.83	7.75	517.309	y5	0.9815	0.0038	102881370112	10132700	4674531	354732	120240
20200218_SS_MK_EVO_WF_26.raw	26		Impaired	02A-002	3	HYC	sp|P14780|MMP9_HUMAN	P14780	LGLGADVAQVTGALR	LGLGADVAQVTGALR	720.912	7.74	7.75	517.309	y5	0.9938	0.0066	122772733952	25585218	9929424	775520	256132
20200218_SS_MK_EVO_WF_38.raw	38		Impaired	02A-002	4	HYC	sp|P14780|MMP9_HUMAN	P14780	LGLGADVAQVTGALR	LGLGADVAQVTGALR	720.912	7.59	7.75	517.309	y5	0.9924	0.0203	172328108032	43876000	16882670	1389467	429498
20200218_SS_MK_EVO_WF_50.raw	50		Impaired	02A-002	5	HYC	sp|P14780|MMP9_HUMAN	P14780	LGLGADVAQVTGALR	LGLGADVAQVTGALR	720.912	7.7	7.75	517.309	y5	0.9863	0.0051	144317808640	19312920	8295451	634833	196123
20200218_SS_MK_EVO_WF_62.raw	62		Impaired	02A-002	6	HYC	sp|P14780|MMP9_HUMAN	P14780	LGLGADVAQVTGALR	LGLGADVAQVTGALR	720.912	7.65	7.75	517.309	y5	0.997	0.011	140086083584	22187628	7696918	609225	212368
20200218_SS_MK_EVO_WF_74.raw	74		Impaired	02A-002	7	HYC	sp|P14780|MMP9_HUMAN	P14780	LGLGADVAQVTGALR	LGLGADVAQVTGALR	720.912	7.67	7.75	517.309	y5	0.9975	0.0122	158968758272	31486678	10508839	927306	302775
20200218_SS_MK_EVO_WF_15.raw	15		Impaired	02A-005	2	HYC	sp|P14780|MMP9_HUMAN	P14780	LGLGADVAQVTGALR	LGLGADVAQVTGALR	720.912	7.89	7.75	517.309	y5	0.9899	0.0085	104038383616	26663410	11128042	814391	237460
20200218_SS_MK_EVO_WF_27.raw	27		Impaired	02A-005	3	HYC	sp|P14780|MMP9_HUMAN	P14780	LGLGADVAQVTGALR	LGLGADVAQVTGALR	720.912	7.63	7.75	517.309	y5	0.9999	0.0087	131982516224	29488620	7768658	654533	201387
20200218_SS_MK_EVO_WF_3.raw	3		Impaired	02A-005	1	MEC	sp|P14780|MMP9_HUMAN	P14780	LGLGADVAQVTGALR	LGLGADVAQVTGALR	720.912	7.89	7.75	517.309	y5	0.9748	0.0174	58941669376	12338317	6333069	531002	150845
20200218_SS_MK_EVO_WF_39.raw	39		Impaired	02A-005	4	HYC	sp|P14780|MMP9_HUMAN	P14780	LGLGADVAQVTGALR	LGLGADVAQVTGALR	720.912	7.66	7.75	517.309	y5	0.9867	0.0055	120706760704	19129664	7957707	583649	190811
20200218_SS_MK_EVO_WF_51.raw	51		Impaired	02A-005	5	HYC	sp|P14780|MMP9_HUMAN	P14780	LGLGADVAQVTGALR	LGLGADVAQVTGALR	720.912	7.73	7.75	517.309	y5	0.9911	0.0058	120978808832	20688714	8235938	641984	201688
20200218_SS_MK_EVO_WF_63.raw	63		Impaired	02A-005	6	HYC	sp|P14780|MMP9_HUMAN	P14780	LGLGADVAQVTGALR	LGLGADVAQVTGALR	720.912	7.65	7.75	517.309	y5	0.9949	0.0135	161030193152	35062268	12822244	1209813	364694
20200218_SS_MK_EVO_WF_75.raw	75		Impaired	02A-005	7	HYC	sp|P14780|MMP9_HUMAN	P14780	LGLGADVAQVTGALR	LGLGADVAQVTGALR	720.912	7.71	7.75	517.309	y5	0.999	0.0079	133682913280	30937888	9188767	754259	230787
20200218_SS_MK_EVO_WF_17.raw	17		Impaired	02A-010	2	HYC	sp|P14780|MMP9_HUMAN	P14780	LGLGADVAQVTGALR	LGLGADVAQVTGALR	720.912	7.86	7.75	517.309	y5	0.9933	0.0098	132295720960	33897336	13410382	1138262	329708
20200218_SS_MK_EVO_WF_29.raw	29		Impaired	02A-010	3	HYC	sp|P14780|MMP9_HUMAN	P14780	LGLGADVAQVTGALR	LGLGADVAQVTGALR	720.912	7.8	7.75	517.309	y5	0.9972	0.0092	101071847424	33444190	12180044	994332	260117
20200218_SS_MK_EVO_WF_41.raw	41		Impaired	02A-010	4	HYC	sp|P14780|MMP9_HUMAN	P14780	LGLGADVAQVTGALR	LGLGADVAQVTGALR	720.912	7.65	7.75	517.309	y5	0.997	0.005	173776863232	12740676	4440206	429451	131633
20200218_SS_MK_EVO_WF_5.raw	5		Impaired	02A-010	1	MEC	sp|P14780|MMP9_HUMAN	P14780	LGLGADVAQVTGALR	LGLGADVAQVTGALR	720.912	7.86	7.75	517.309	y5	0.9944	0.0075	126970462208	14457557	5581070	459697	144031
20200218_SS_MK_EVO_WF_53.raw	53		Impaired	02A-010	5	HYC	sp|P14780|MMP9_HUMAN	P14780	LGLGADVAQVTGALR	LGLGADVAQVTGALR	720.912	7.59	7.75	517.309	y5	0.993	0.0056	204824395776	13294503	5066340	441735	148211
20200218_SS_MK_EVO_WF_65.raw	65		Impaired	02A-010	6	HYC	sp|P14780|MMP9_HUMAN	P14780	LGLGADVAQVTGALR	LGLGADVAQVTGALR	720.912	7.74	7.75	517.309	y5	0.9985	0.0052	93420445696	17905016	5970444	467001	143088
20200218_SS_MK_EVO_WF_77.raw	77		Impaired	02A-010	7	HYC	sp|P14780|MMP9_HUMAN	P14780	LGLGADVAQVTGALR	LGLGADVAQVTGALR	720.912	7.79	7.75	517.309	y5	0.9966	0.0044	111586181120	17367290	6124264	497754	137265
20200218_SS_MK_EVO_WF_18.raw	18		Impaired	02A-013	2	HYC	sp|P14780|MMP9_HUMAN	P14780	LGLGADVAQVTGALR	LGLGADVAQVTGALR	720.912	7.64	7.75	517.309	y5	0.9987	0.0271	175598796800	45181200	8757151	1044169	359176
20200218_SS_MK_EVO_WF_30.raw	30		Impaired	02A-013	3	HYC	sp|P14780|MMP9_HUMAN	P14780	LGLGADVAQVTGALR	LGLGADVAQVTGALR	720.912	7.92	7.75	517.309	y5	0.9976	0.0042	37868433408	2814357	1010644	79902	21121
20200218_SS_MK_EVO_WF_42.raw	42		Impaired	02A-013	4	HYC	sp|P14780|MMP9_HUMAN	P14780	LGLGADVAQVTGALR	LGLGADVAQVTGALR	720.912	7.65	7.75	517.309	y5	0.9994	0.0083	177439752192	29840548	8601289	869610	299413
20200218_SS_MK_EVO_WF_54.raw	54		Impaired	02A-013	5	HYC	sp|P14780|MMP9_HUMAN	P14780	LGLGADVAQVTGALR	LGLGADVAQVTGALR	720.912	7.62	7.75	517.309	y5	0.9999	0.0277	180555317248	34028548	8523301	785903	307016
20200218_SS_MK_EVO_WF_6.raw	6		Impaired	02A-013	1	MEC	sp|P14780|MMP9_HUMAN	P14780	LGLGADVAQVTGALR	LGLGADVAQVTGALR	720.912	7.96	7.75	517.309	y5	0.9845	0.0126	46729363456	12551701	5931960	462449	138376
20200218_SS_MK_EVO_WF_66.raw	66		Impaired	02A-013	6	HYC	sp|P14780|MMP9_HUMAN	P14780	LGLGADVAQVTGALR	LGLGADVAQVTGALR	720.912	7.68	7.75	517.309	y5	0.9997	0.0085	147275710464	26795922	7590804	704172	235306
20200218_SS_MK_EVO_WF_78.raw	78		Impaired	02A-013	7	HYC	sp|P14780|MMP9_HUMAN	P14780	LGLGADVAQVTGALR	LGLGADVAQVTGALR	720.912	7.66	7.75	517.309	y5	0.996	0.0523	152481349632	218205600	75944208	5926321	1682477
20200218_SS_MK_EVO_WF_11.raw	11		Impaired	02A-021	1	MEC	sp|P14780|MMP9_HUMAN	P14780	LGLGADVAQVTGALR	LGLGADVAQVTGALR	720.912	7.82	7.75	517.309	y5	0.9982	0.0042	135423639552	9063742	3112999	263167	78437
20200218_SS_MK_EVO_WF_23.raw	23		Impaired	02A-021	2	HYC	sp|P14780|MMP9_HUMAN	P14780	LGLGADVAQVTGALR	LGLGADVAQVTGALR	720.912	7.72	7.75	517.309	y5	0.9989	0.0065	151665377280	22009480	6775066	497904	150916
20200218_SS_MK_EVO_WF_35.raw	35		Impaired	02A-021	3	HYC	sp|P14780|MMP9_HUMAN	P14780	LGLGADVAQVTGALR	LGLGADVAQVTGALR	720.912	7.73	7.75	517.309	y5	0.1526	0.0007	128880009216	1594184	1594184	130801	34460
20200218_SS_MK_EVO_WF_47.raw	47		Impaired	02A-021	4	HYC	sp|P14780|MMP9_HUMAN	P14780	LGLGADVAQVTGALR	LGLGADVAQVTGALR	720.912	7.63	7.75	517.309	y5	0.1338	0.0006	167171063808	1195123	1195123	133968	35607
20200218_SS_MK_EVO_WF_59.raw	59		Impaired	02A-021	5	HYC	sp|P14780|MMP9_HUMAN	P14780	LGLGADVAQVTGALR	LGLGADVAQVTGALR	720.912	7.84	7.75	517.309	y5	0.1485	0.0002	69907767296	1097439	1097439	74130	21684
20200218_SS_MK_EVO_WF_71.raw	71		Impaired	02A-021	6	HYC	sp|P14780|MMP9_HUMAN	P14780	LGLGADVAQVTGALR	LGLGADVAQVTGALR	720.912	7.74	7.75	517.309	y5	0.9612	0.0011	97329512448	3757782	1930833	148832	38848
20200218_SS_MK_EVO_WF_83.raw	83		Impaired	02A-021	7	HYC	sp|P14780|MMP9_HUMAN	P14780	LGLGADVAQVTGALR	LGLGADVAQVTGALR	720.912	7.81	7.75	517.309	y5	0.9999	0.001	94609498112	2883744	791225	70699	17047
20200218_SS_MK_EVO_WF_1.raw	1		Impaired	02A-001	1	MEC	sp|P14780|MMP9_HUMAN	P14780	LGLGADVAQVTGALR	LGLGADVAQVTGALR	725.916	7.86	7.75	725.916	precursor	0.9765	0.0015	114114707456	3989122304	925371008	3063751168	895552384
20200218_SS_MK_EVO_WF_13.raw	13		Impaired	02A-001	2	HYC	sp|P14780|MMP9_HUMAN	P14780	LGLGADVAQVTGALR	LGLGADVAQVTGALR	725.916	7.94	7.75	725.916	precursor	0.9938	0.0111	72380194816	3791635200	1043601600	2748033536	726399808
20200218_SS_MK_EVO_WF_25.raw	25		Impaired	02A-001	3	HYC	sp|P14780|MMP9_HUMAN	P14780	LGLGADVAQVTGALR	LGLGADVAQVTGALR	725.916	7.9	7.75	725.916	precursor	0.9868	0.0065	46524964864	1274306304	383140896	891165376	241999952
20200218_SS_MK_EVO_WF_37.raw	37		Impaired	02A-001	4	HYC	sp|P14780|MMP9_HUMAN	P14780	LGLGADVAQVTGALR	LGLGADVAQVTGALR	725.916	7.74	7.75	725.916	precursor	0.9947	0.0092	115247546368	3174290432	860399872	2313890560	789985344
20200218_SS_MK_EVO_WF_49.raw	49		Impaired	02A-001	5	HYC	sp|P14780|MMP9_HUMAN	P14780	LGLGADVAQVTGALR	LGLGADVAQVTGALR	725.916	7.69	7.75	725.916	precursor	0.9901	0.005	143289516032	4624633856	1174810496	3449822976	1171893248
20200218_SS_MK_EVO_WF_61.raw	61		Impaired	02A-001	6	HYC	sp|P14780|MMP9_HUMAN	P14780	LGLGADVAQVTGALR	LGLGADVAQVTGALR	725.916	7.73	7.75	725.916	precursor	0.9977	0.0063	111293259776	3931478528	1063419200	2868059648	853461504
20200218_SS_MK_EVO_WF_73.raw	73		Impaired	02A-001	7	HYC	sp|P14780|MMP9_HUMAN	P14780	LGLGADVAQVTGALR	LGLGADVAQVTGALR	725.916	7.66	7.75	725.916	precursor	0.9784	0.0031	142058356736	2889708032	749266368	2140441344	698774272
20200218_SS_MK_EVO_WF_14.raw	14		Impaired	02A-002	2	HYC	sp|P14780|MMP9_HUMAN	P14780	LGLGADVAQVTGALR	LGLGADVAQVTGALR	725.916	7.98	7.75	725.916	precursor	0.9961	0.0143	100931059712	2661482496	779993408	1881489280	520893408
20200218_SS_MK_EVO_WF_2.raw	2		Impaired	02A-002	1	MEC	sp|P14780|MMP9_HUMAN	P14780	LGLGADVAQVTGALR	LGLGADVAQVTGALR	725.916	7.83	7.75	725.916	precursor	0.9815	0.0038	102881370112	2664455168	774183360	1890272128	604757824
20200218_SS_MK_EVO_WF_26.raw	26		Impaired	02A-002	3	HYC	sp|P14780|MMP9_HUMAN	P14780	LGLGADVAQVTGALR	LGLGADVAQVTGALR	725.916	7.74	7.75	725.916	precursor	0.9938	0.0066	122772733952	3904070144	1085703296	2818366976	804868160
20200218_SS_MK_EVO_WF_38.raw	38		Impaired	02A-002	4	HYC	sp|P14780|MMP9_HUMAN	P14780	LGLGADVAQVTGALR	LGLGADVAQVTGALR	725.916	7.59	7.75	725.916	precursor	0.9924	0.0203	172328108032	2165765376	558501440	1607264128	510939392
20200218_SS_MK_EVO_WF_50.raw	50		Impaired	02A-002	5	HYC	sp|P14780|MMP9_HUMAN	P14780	LGLGADVAQVTGALR	LGLGADVAQVTGALR	725.916	7.7	7.75	725.916	precursor	0.9863	0.0051	144317808640	3775444992	1014708800	2760736256	818902016
20200218_SS_MK_EVO_WF_62.raw	62		Impaired	02A-002	6	HYC	sp|P14780|MMP9_HUMAN	P14780	LGLGADVAQVTGALR	LGLGADVAQVTGALR	725.916	7.65	7.75	725.916	precursor	0.997	0.011	140086083584	2024513536	540681216	1483832192	484033920
20200218_SS_MK_EVO_WF_74.raw	74		Impaired	02A-002	7	HYC	sp|P14780|MMP9_HUMAN	P14780	LGLGADVAQVTGALR	LGLGADVAQVTGALR	725.916	7.67	7.75	725.916	precursor	0.9975	0.0122	158968758272	2581359360	666958784	1914400768	705604928
20200218_SS_MK_EVO_WF_15.raw	15		Impaired	02A-005	2	HYC	sp|P14780|MMP9_HUMAN	P14780	LGLGADVAQVTGALR	LGLGADVAQVTGALR	725.916	7.89	7.75	725.916	precursor	0.9899	0.0085	104038383616	3127935488	879815680	2248119808	628925120
20200218_SS_MK_EVO_WF_27.raw	27		Impaired	02A-005	3	HYC	sp|P14780|MMP9_HUMAN	P14780	LGLGADVAQVTGALR	LGLGADVAQVTGALR	725.916	7.63	7.75	725.916	precursor	0.9999	0.0087	131982516224	3407705344	887060544	2520644864	791051904
20200218_SS_MK_EVO_WF_3.raw	3		Impaired	02A-005	1	MEC	sp|P14780|MMP9_HUMAN	P14780	LGLGADVAQVTGALR	LGLGADVAQVTGALR	725.916	7.89	7.75	725.916	precursor	0.9748	0.0174	58941669376	707889920	237477008	470412864	139003856
20200218_SS_MK_EVO_WF_39.raw	39		Impaired	02A-005	4	HYC	sp|P14780|MMP9_HUMAN	P14780	LGLGADVAQVTGALR	LGLGADVAQVTGALR	725.916	7.66	7.75	725.916	precursor	0.9867	0.0055	120706760704	3457945344	874287936	2583657728	854220480
20200218_SS_MK_EVO_WF_51.raw	51		Impaired	02A-005	5	HYC	sp|P14780|MMP9_HUMAN	P14780	LGLGADVAQVTGALR	LGLGADVAQVTGALR	725.916	7.73	7.75	725.916	precursor	0.9911	0.0058	120978808832	3560682752	961441408	2599241472	749218816
20200218_SS_MK_EVO_WF_63.raw	63		Impaired	02A-005	6	HYC	sp|P14780|MMP9_HUMAN	P14780	LGLGADVAQVTGALR	LGLGADVAQVTGALR	725.916	7.65	7.75	725.916	precursor	0.9949	0.0135	161030193152	2600428544	684427008	1916001536	629670336
20200218_SS_MK_EVO_WF_75.raw	75		Impaired	02A-005	7	HYC	sp|P14780|MMP9_HUMAN	P14780	LGLGADVAQVTGALR	LGLGADVAQVTGALR	725.916	7.71	7.75	725.916	precursor	0.999	0.0079	133682913280	3921073152	997072256	2924001024	848796672
20200218_SS_MK_EVO_WF_17.raw	17		Impaired	02A-010	2	HYC	sp|P14780|MMP9_HUMAN	P14780	LGLGADVAQVTGALR	LGLGADVAQVTGALR	725.916	7.86	7.75	725.916	precursor	0.9933	0.0098	132295720960	3472260096	980891264	2491368704	794607168
20200218_SS_MK_EVO_WF_29.raw	29		Impaired	02A-010	3	HYC	sp|P14780|MMP9_HUMAN	P14780	LGLGADVAQVTGALR	LGLGADVAQVTGALR	725.916	7.8	7.75	725.916	precursor	0.9972	0.0092	101071847424	3624770560	1044402304	2580368128	780800000
20200218_SS_MK_EVO_WF_41.raw	41		Impaired	02A-010	4	HYC	sp|P14780|MMP9_HUMAN	P14780	LGLGADVAQVTGALR	LGLGADVAQVTGALR	725.916	7.65	7.75	725.916	precursor	0.997	0.005	173776863232	2527189248	674313600	1852875392	577682560
20200218_SS_MK_EVO_WF_5.raw	5		Impaired	02A-010	1	MEC	sp|P14780|MMP9_HUMAN	P14780	LGLGADVAQVTGALR	LGLGADVAQVTGALR	725.916	7.86	7.75	725.916	precursor	0.9944	0.0075	126970462208	1926422016	543487232	1382934656	470173792
20200218_SS_MK_EVO_WF_53.raw	53		Impaired	02A-010	5	HYC	sp|P14780|MMP9_HUMAN	P14780	LGLGADVAQVTGALR	LGLGADVAQVTGALR	725.916	7.59	7.75	725.916	precursor	0.993	0.0056	204824395776	2385901824	617552704	1768348928	545535488
20200218_SS_MK_EVO_WF_65.raw	65		Impaired	02A-010	6	HYC	sp|P14780|MMP9_HUMAN	P14780	LGLGADVAQVTGALR	LGLGADVAQVTGALR	725.916	7.74	7.75	725.916	precursor	0.9985	0.0052	93420445696	3461601536	965018112	2496583424	702392896
20200218_SS_MK_EVO_WF_77.raw	77		Impaired	02A-010	7	HYC	sp|P14780|MMP9_HUMAN	P14780	LGLGADVAQVTGALR	LGLGADVAQVTGALR	725.916	7.79	7.75	725.916	precursor	0.9966	0.0044	111586181120	3932353280	1043482752	2888870400	790016064
20200218_SS_MK_EVO_WF_18.raw	18		Impaired	02A-013	2	HYC	sp|P14780|MMP9_HUMAN	P14780	LGLGADVAQVTGALR	LGLGADVAQVTGALR	725.916	7.64	7.75	725.916	precursor	0.9987	0.0271	175598796800	1669762304	440626976	1229135360	441545056
20200218_SS_MK_EVO_WF_30.raw	30		Impaired	02A-013	3	HYC	sp|P14780|MMP9_HUMAN	P14780	LGLGADVAQVTGALR	LGLGADVAQVTGALR	725.916	7.92	7.75	725.916	precursor	0.9976	0.0042	37868433408	670546560	195938880	474607680	139879040
20200218_SS_MK_EVO_WF_42.raw	42		Impaired	02A-013	4	HYC	sp|P14780|MMP9_HUMAN	P14780	LGLGADVAQVTGALR	LGLGADVAQVTGALR	725.916	7.65	7.75	725.916	precursor	0.9994	0.0083	177439752192	3601888256	910973568	2690914560	892139776
20200218_SS_MK_EVO_WF_54.raw	54		Impaired	02A-013	5	HYC	sp|P14780|MMP9_HUMAN	P14780	LGLGADVAQVTGALR	LGLGADVAQVTGALR	725.916	7.62	7.75	725.916	precursor	0.9999	0.0277	180555317248	1229609472	316290048	913319552	301866624
20200218_SS_MK_EVO_WF_6.raw	6		Impaired	02A-013	1	MEC	sp|P14780|MMP9_HUMAN	P14780	LGLGADVAQVTGALR	LGLGADVAQVTGALR	725.916	7.96	7.75	725.916	precursor	0.9845	0.0126	46729363456	997552128	326481664	671070528	195383152
20200218_SS_MK_EVO_WF_66.raw	66		Impaired	02A-013	6	HYC	sp|P14780|MMP9_HUMAN	P14780	LGLGADVAQVTGALR	LGLGADVAQVTGALR	725.916	7.68	7.75	725.916	precursor	0.9997	0.0085	147275710464	3168161024	818636544	2349524992	796027712
20200218_SS_MK_EVO_WF_78.raw	78		Impaired	02A-013	7	HYC	sp|P14780|MMP9_HUMAN	P14780	LGLGADVAQVTGALR	LGLGADVAQVTGALR	725.916	7.66	7.75	725.916	precursor	0.996	0.0523	152481349632	4170547200	1042508352	3128038912	875185600
20200218_SS_MK_EVO_WF_11.raw	11		Impaired	02A-021	1	MEC	sp|P14780|MMP9_HUMAN	P14780	LGLGADVAQVTGALR	LGLGADVAQVTGALR	725.916	7.82	7.75	725.916	precursor	0.9982	0.0042	135423639552	2176514304	618875712	1557638528	511662272
20200218_SS_MK_EVO_WF_23.raw	23		Impaired	02A-021	2	HYC	sp|P14780|MMP9_HUMAN	P14780	LGLGADVAQVTGALR	LGLGADVAQVTGALR	725.916	7.72	7.75	725.916	precursor	0.9989	0.0065	151665377280	3402028544	881740096	2520288512	787750720
20200218_SS_MK_EVO_WF_35.raw	35		Impaired	02A-021	3	HYC	sp|P14780|MMP9_HUMAN	P14780	LGLGADVAQVTGALR	LGLGADVAQVTGALR	725.916	7.73	7.75	725.916	precursor	0.1526	0.0007	128880009216	2363005952	616184000	1746821632	538007424
20200218_SS_MK_EVO_WF_47.raw	47		Impaired	02A-021	4	HYC	sp|P14780|MMP9_HUMAN	P14780	LGLGADVAQVTGALR	LGLGADVAQVTGALR	725.916	7.63	7.75	725.916	precursor	0.1338	0.0006	167171063808	2166675968	511450048	1655225728	527651904
20200218_SS_MK_EVO_WF_59.raw	59		Impaired	02A-021	5	HYC	sp|P14780|MMP9_HUMAN	P14780	LGLGADVAQVTGALR	LGLGADVAQVTGALR	725.916	7.84	7.75	725.916	precursor	0.1485	0.0002	69907767296	4623578112	1185937664	3437640448	968500544
20200218_SS_MK_EVO_WF_71.raw	71		Impaired	02A-021	6	HYC	sp|P14780|MMP9_HUMAN	P14780	LGLGADVAQVTGALR	LGLGADVAQVTGALR	725.916	7.74	7.75	725.916	precursor	0.9612	0.0011	97329512448	3537960960	962923840	2575037184	715534464
20200218_SS_MK_EVO_WF_83.raw	83		Impaired	02A-021	7	HYC	sp|P14780|MMP9_HUMAN	P14780	LGLGADVAQVTGALR	LGLGADVAQVTGALR	725.916	7.81	7.75	725.916	precursor	0.9999	0.001	94609498112	2764774912	785390528	1979384192	560023552
20200218_SS_MK_EVO_WF_1.raw	1		Impaired	02A-001	1	MEC	sp|P14780|MMP9_HUMAN	P14780	LGLGADVAQVTGALR	LGLGADVAQVTGALR	725.916	7.86	7.75	1167.64	y12	0.9765	0.0015	114114707456	3989122304	925371008	165457904	48133272
20200218_SS_MK_EVO_WF_13.raw	13		Impaired	02A-001	2	HYC	sp|P14780|MMP9_HUMAN	P14780	LGLGADVAQVTGALR	LGLGADVAQVTGALR	725.916	7.94	7.75	1167.64	y12	0.9938	0.0111	72380194816	3791635200	1043601600	183197792	48952216
20200218_SS_MK_EVO_WF_25.raw	25		Impaired	02A-001	3	HYC	sp|P14780|MMP9_HUMAN	P14780	LGLGADVAQVTGALR	LGLGADVAQVTGALR	725.916	7.9	7.75	1167.64	y12	0.9868	0.0065	46524964864	1274306304	383140896	67053904	17262232
20200218_SS_MK_EVO_WF_37.raw	37		Impaired	02A-001	4	HYC	sp|P14780|MMP9_HUMAN	P14780	LGLGADVAQVTGALR	LGLGADVAQVTGALR	725.916	7.74	7.75	1167.64	y12	0.9947	0.0092	115247546368	3174290432	860399872	151217120	46027832
20200218_SS_MK_EVO_WF_49.raw	49		Impaired	02A-001	5	HYC	sp|P14780|MMP9_HUMAN	P14780	LGLGADVAQVTGALR	LGLGADVAQVTGALR	725.916	7.69	7.75	1167.64	y12	0.9901	0.005	143289516032	4624633856	1174810496	203831120	59958420
20200218_SS_MK_EVO_WF_61.raw	61		Impaired	02A-001	6	HYC	sp|P14780|MMP9_HUMAN	P14780	LGLGADVAQVTGALR	LGLGADVAQVTGALR	725.916	7.73	7.75	1167.64	y12	0.9977	0.0063	111293259776	3931478528	1063419200	189863248	57078112
20200218_SS_MK_EVO_WF_73.raw	73		Impaired	02A-001	7	HYC	sp|P14780|MMP9_HUMAN	P14780	LGLGADVAQVTGALR	LGLGADVAQVTGALR	725.916	7.66	7.75	1167.64	y12	0.9784	0.0031	142058356736	2889708032	749266368	131743136	43226296
20200218_SS_MK_EVO_WF_14.raw	14		Impaired	02A-002	2	HYC	sp|P14780|MMP9_HUMAN	P14780	LGLGADVAQVTGALR	LGLGADVAQVTGALR	725.916	7.98	7.75	1167.64	y12	0.9961	0.0143	100931059712	2661482496	779993408	135860608	36806572
20200218_SS_MK_EVO_WF_2.raw	2		Impaired	02A-002	1	MEC	sp|P14780|MMP9_HUMAN	P14780	LGLGADVAQVTGALR	LGLGADVAQVTGALR	725.916	7.83	7.75	1167.64	y12	0.9815	0.0038	102881370112	2664455168	774183360	137501360	45666240
20200218_SS_MK_EVO_WF_26.raw	26		Impaired	02A-002	3	HYC	sp|P14780|MMP9_HUMAN	P14780	LGLGADVAQVTGALR	LGLGADVAQVTGALR	725.916	7.74	7.75	1167.64	y12	0.9938	0.0066	122772733952	3904070144	1085703296	188627888	57612172
20200218_SS_MK_EVO_WF_38.raw	38		Impaired	02A-002	4	HYC	sp|P14780|MMP9_HUMAN	P14780	LGLGADVAQVTGALR	LGLGADVAQVTGALR	725.916	7.59	7.75	1167.64	y12	0.9924	0.0203	172328108032	2165765376	558501440	99971256	30471428
20200218_SS_MK_EVO_WF_50.raw	50		Impaired	02A-002	5	HYC	sp|P14780|MMP9_HUMAN	P14780	LGLGADVAQVTGALR	LGLGADVAQVTGALR	725.916	7.7	7.75	1167.64	y12	0.9863	0.0051	144317808640	3775444992	1014708800	180731008	51730664
20200218_SS_MK_EVO_WF_62.raw	62		Impaired	02A-002	6	HYC	sp|P14780|MMP9_HUMAN	P14780	LGLGADVAQVTGALR	LGLGADVAQVTGALR	725.916	7.65	7.75	1167.64	y12	0.997	0.011	140086083584	2024513536	540681216	96564184	32112796
20200218_SS_MK_EVO_WF_74.raw	74		Impaired	02A-002	7	HYC	sp|P14780|MMP9_HUMAN	P14780	LGLGADVAQVTGALR	LGLGADVAQVTGALR	725.916	7.67	7.75	1167.64	y12	0.9975	0.0122	158968758272	2581359360	666958784	118087536	38270648
20200218_SS_MK_EVO_WF_15.raw	15		Impaired	02A-005	2	HYC	sp|P14780|MMP9_HUMAN	P14780	LGLGADVAQVTGALR	LGLGADVAQVTGALR	725.916	7.89	7.75	1167.64	y12	0.9899	0.0085	104038383616	3127935488	879815680	155088912	42386336
20200218_SS_MK_EVO_WF_27.raw	27		Impaired	02A-005	3	HYC	sp|P14780|MMP9_HUMAN	P14780	LGLGADVAQVTGALR	LGLGADVAQVTGALR	725.916	7.63	7.75	1167.64	y12	0.9999	0.0087	131982516224	3407705344	887060544	155385936	44532524
20200218_SS_MK_EVO_WF_3.raw	3		Impaired	02A-005	1	MEC	sp|P14780|MMP9_HUMAN	P14780	LGLGADVAQVTGALR	LGLGADVAQVTGALR	725.916	7.89	7.75	1167.64	y12	0.9748	0.0174	58941669376	707889920	237477008	40408380	11178313
20200218_SS_MK_EVO_WF_39.raw	39		Impaired	02A-005	4	HYC	sp|P14780|MMP9_HUMAN	P14780	LGLGADVAQVTGALR	LGLGADVAQVTGALR	725.916	7.66	7.75	1167.64	y12	0.9867	0.0055	120706760704	3457945344	874287936	154982000	48418344
20200218_SS_MK_EVO_WF_51.raw	51		Impaired	02A-005	5	HYC	sp|P14780|MMP9_HUMAN	P14780	LGLGADVAQVTGALR	LGLGADVAQVTGALR	725.916	7.73	7.75	1167.64	y12	0.9911	0.0058	120978808832	3560682752	961441408	171753456	49907244
20200218_SS_MK_EVO_WF_63.raw	63		Impaired	02A-005	6	HYC	sp|P14780|MMP9_HUMAN	P14780	LGLGADVAQVTGALR	LGLGADVAQVTGALR	725.916	7.65	7.75	1167.64	y12	0.9949	0.0135	161030193152	2600428544	684427008	121150600	38338068
20200218_SS_MK_EVO_WF_75.raw	75		Impaired	02A-005	7	HYC	sp|P14780|MMP9_HUMAN	P14780	LGLGADVAQVTGALR	LGLGADVAQVTGALR	725.916	7.71	7.75	1167.64	y12	0.999	0.0079	133682913280	3921073152	997072256	176168464	54332764
20200218_SS_MK_EVO_WF_17.raw	17		Impaired	02A-010	2	HYC	sp|P14780|MMP9_HUMAN	P14780	LGLGADVAQVTGALR	LGLGADVAQVTGALR	725.916	7.86	7.75	1167.64	y12	0.9933	0.0098	132295720960	3472260096	980891264	174835728	50156916
20200218_SS_MK_EVO_WF_29.raw	29		Impaired	02A-010	3	HYC	sp|P14780|MMP9_HUMAN	P14780	LGLGADVAQVTGALR	LGLGADVAQVTGALR	725.916	7.8	7.75	1167.64	y12	0.9972	0.0092	101071847424	3624770560	1044402304	182395168	53406964
20200218_SS_MK_EVO_WF_41.raw	41		Impaired	02A-010	4	HYC	sp|P14780|MMP9_HUMAN	P14780	LGLGADVAQVTGALR	LGLGADVAQVTGALR	725.916	7.65	7.75	1167.64	y12	0.997	0.005	173776863232	2527189248	674313600	119127864	37973580
20200218_SS_MK_EVO_WF_5.raw	5		Impaired	02A-010	1	MEC	sp|P14780|MMP9_HUMAN	P14780	LGLGADVAQVTGALR	LGLGADVAQVTGALR	725.916	7.86	7.75	1167.64	y12	0.9944	0.0075	126970462208	1926422016	543487232	95771480	33200008
20200218_SS_MK_EVO_WF_53.raw	53		Impaired	02A-010	5	HYC	sp|P14780|MMP9_HUMAN	P14780	LGLGADVAQVTGALR	LGLGADVAQVTGALR	725.916	7.59	7.75	1167.64	y12	0.993	0.0056	204824395776	2385901824	617552704	110658536	38906560
20200218_SS_MK_EVO_WF_65.raw	65		Impaired	02A-010	6	HYC	sp|P14780|MMP9_HUMAN	P14780	LGLGADVAQVTGALR	LGLGADVAQVTGALR	725.916	7.74	7.75	1167.64	y12	0.9985	0.0052	93420445696	3461601536	965018112	170117872	48878884
20200218_SS_MK_EVO_WF_77.raw	77		Impaired	02A-010	7	HYC	sp|P14780|MMP9_HUMAN	P14780	LGLGADVAQVTGALR	LGLGADVAQVTGALR	725.916	7.79	7.75	1167.64	y12	0.9966	0.0044	111586181120	3932353280	1043482752	182658448	47262392
20200218_SS_MK_EVO_WF_18.raw	18		Impaired	02A-013	2	HYC	sp|P14780|MMP9_HUMAN	P14780	LGLGADVAQVTGALR	LGLGADVAQVTGALR	725.916	7.64	7.75	1167.64	y12	0.9987	0.0271	175598796800	1669762304	440626976	78536008	24839558
20200218_SS_MK_EVO_WF_30.raw	30		Impaired	02A-013	3	HYC	sp|P14780|MMP9_HUMAN	P14780	LGLGADVAQVTGALR	LGLGADVAQVTGALR	725.916	7.92	7.75	1167.64	y12	0.9976	0.0042	37868433408	670546560	195938880	34038340	9854234
20200218_SS_MK_EVO_WF_42.raw	42		Impaired	02A-013	4	HYC	sp|P14780|MMP9_HUMAN	P14780	LGLGADVAQVTGALR	LGLGADVAQVTGALR	725.916	7.65	7.75	1167.64	y12	0.9994	0.0083	177439752192	3601888256	910973568	160186016	48629872
20200218_SS_MK_EVO_WF_54.raw	54		Impaired	02A-013	5	HYC	sp|P14780|MMP9_HUMAN	P14780	LGLGADVAQVTGALR	LGLGADVAQVTGALR	725.916	7.62	7.75	1167.64	y12	0.9999	0.0277	180555317248	1229609472	316290048	57138580	19787476
20200218_SS_MK_EVO_WF_6.raw	6		Impaired	02A-013	1	MEC	sp|P14780|MMP9_HUMAN	P14780	LGLGADVAQVTGALR	LGLGADVAQVTGALR	725.916	7.96	7.75	1167.64	y12	0.9845	0.0126	46729363456	997552128	326481664	56398504	16134327
20200218_SS_MK_EVO_WF_66.raw	66		Impaired	02A-013	6	HYC	sp|P14780|MMP9_HUMAN	P14780	LGLGADVAQVTGALR	LGLGADVAQVTGALR	725.916	7.68	7.75	1167.64	y12	0.9997	0.0085	147275710464	3168161024	818636544	145963856	42192408
20200218_SS_MK_EVO_WF_78.raw	78		Impaired	02A-013	7	HYC	sp|P14780|MMP9_HUMAN	P14780	LGLGADVAQVTGALR	LGLGADVAQVTGALR	725.916	7.66	7.75	1167.64	y12	0.996	0.0523	152481349632	4170547200	1042508352	184454464	54827104
20200218_SS_MK_EVO_WF_11.raw	11		Impaired	02A-021	1	MEC	sp|P14780|MMP9_HUMAN	P14780	LGLGADVAQVTGALR	LGLGADVAQVTGALR	725.916	7.82	7.75	1167.64	y12	0.9982	0.0042	135423639552	2176514304	618875712	108836752	35547068
20200218_SS_MK_EVO_WF_23.raw	23		Impaired	02A-021	2	HYC	sp|P14780|MMP9_HUMAN	P14780	LGLGADVAQVTGALR	LGLGADVAQVTGALR	725.916	7.72	7.75	1167.64	y12	0.9989	0.0065	151665377280	3402028544	881740096	157715088	50623340
20200218_SS_MK_EVO_WF_35.raw	35		Impaired	02A-021	3	HYC	sp|P14780|MMP9_HUMAN	P14780	LGLGADVAQVTGALR	LGLGADVAQVTGALR	725.916	7.73	7.75	1167.64	y12	0.1526	0.0007	128880009216	2363005952	616184000	111104704	33810464
20200218_SS_MK_EVO_WF_47.raw	47		Impaired	02A-021	4	HYC	sp|P14780|MMP9_HUMAN	P14780	LGLGADVAQVTGALR	LGLGADVAQVTGALR	725.916	7.63	7.75	1167.64	y12	0.1338	0.0006	167171063808	2166675968	511450048	91702984	30598722
20200218_SS_MK_EVO_WF_59.raw	59		Impaired	02A-021	5	HYC	sp|P14780|MMP9_HUMAN	P14780	LGLGADVAQVTGALR	LGLGADVAQVTGALR	725.916	7.84	7.75	1167.64	y12	0.1485	0.0002	69907767296	4623578112	1185937664	208776464	54412636
20200218_SS_MK_EVO_WF_71.raw	71		Impaired	02A-021	6	HYC	sp|P14780|MMP9_HUMAN	P14780	LGLGADVAQVTGALR	LGLGADVAQVTGALR	725.916	7.74	7.75	1167.64	y12	0.9612	0.0011	97329512448	3537960960	962923840	169552640	47613364
20200218_SS_MK_EVO_WF_83.raw	83		Impaired	02A-021	7	HYC	sp|P14780|MMP9_HUMAN	P14780	LGLGADVAQVTGALR	LGLGADVAQVTGALR	725.916	7.81	7.75	1167.64	y12	0.9999	0.001	94609498112	2764774912	785390528	137964304	38443324
20200218_SS_MK_EVO_WF_1.raw	1		Impaired	02A-001	1	MEC	sp|P14780|MMP9_HUMAN	P14780	LGLGADVAQVTGALR	LGLGADVAQVTGALR	725.916	7.86	7.75	1039.58	y10	0.9765	0.0015	114114707456	3989122304	925371008	160494976	46684856
20200218_SS_MK_EVO_WF_13.raw	13		Impaired	02A-001	2	HYC	sp|P14780|MMP9_HUMAN	P14780	LGLGADVAQVTGALR	LGLGADVAQVTGALR	725.916	7.94	7.75	1039.58	y10	0.9938	0.0111	72380194816	3791635200	1043601600	181700016	48465172
20200218_SS_MK_EVO_WF_25.raw	25		Impaired	02A-001	3	HYC	sp|P14780|MMP9_HUMAN	P14780	LGLGADVAQVTGALR	LGLGADVAQVTGALR	725.916	7.9	7.75	1039.58	y10	0.9868	0.0065	46524964864	1274306304	383140896	66293940	17555946
20200218_SS_MK_EVO_WF_37.raw	37		Impaired	02A-001	4	HYC	sp|P14780|MMP9_HUMAN	P14780	LGLGADVAQVTGALR	LGLGADVAQVTGALR	725.916	7.74	7.75	1039.58	y10	0.9947	0.0092	115247546368	3174290432	860399872	149260064	45284168
20200218_SS_MK_EVO_WF_49.raw	49		Impaired	02A-001	5	HYC	sp|P14780|MMP9_HUMAN	P14780	LGLGADVAQVTGALR	LGLGADVAQVTGALR	725.916	7.69	7.75	1039.58	y10	0.9901	0.005	143289516032	4624633856	1174810496	206937520	62196308
20200218_SS_MK_EVO_WF_61.raw	61		Impaired	02A-001	6	HYC	sp|P14780|MMP9_HUMAN	P14780	LGLGADVAQVTGALR	LGLGADVAQVTGALR	725.916	7.73	7.75	1039.58	y10	0.9977	0.0063	111293259776	3931478528	1063419200	183814448	56716124
20200218_SS_MK_EVO_WF_73.raw	73		Impaired	02A-001	7	HYC	sp|P14780|MMP9_HUMAN	P14780	LGLGADVAQVTGALR	LGLGADVAQVTGALR	725.916	7.66	7.75	1039.58	y10	0.9784	0.0031	142058356736	2889708032	749266368	128899152	42807940
20200218_SS_MK_EVO_WF_14.raw	14		Impaired	02A-002	2	HYC	sp|P14780|MMP9_HUMAN	P14780	LGLGADVAQVTGALR	LGLGADVAQVTGALR	725.916	7.98	7.75	1039.58	y10	0.9961	0.0143	100931059712	2661482496	779993408	135710304	36971500
20200218_SS_MK_EVO_WF_2.raw	2		Impaired	02A-002	1	MEC	sp|P14780|MMP9_HUMAN	P14780	LGLGADVAQVTGALR	LGLGADVAQVTGALR	725.916	7.83	7.75	1039.58	y10	0.9815	0.0038	102881370112	2664455168	774183360	134044800	44578744
20200218_SS_MK_EVO_WF_26.raw	26		Impaired	02A-002	3	HYC	sp|P14780|MMP9_HUMAN	P14780	LGLGADVAQVTGALR	LGLGADVAQVTGALR	725.916	7.74	7.75	1039.58	y10	0.9938	0.0066	122772733952	3904070144	1085703296	190294336	59402088
20200218_SS_MK_EVO_WF_38.raw	38		Impaired	02A-002	4	HYC	sp|P14780|MMP9_HUMAN	P14780	LGLGADVAQVTGALR	LGLGADVAQVTGALR	725.916	7.59	7.75	1039.58	y10	0.9924	0.0203	172328108032	2165765376	558501440	97603448	29956014
20200218_SS_MK_EVO_WF_50.raw	50		Impaired	02A-002	5	HYC	sp|P14780|MMP9_HUMAN	P14780	LGLGADVAQVTGALR	LGLGADVAQVTGALR	725.916	7.7	7.75	1039.58	y10	0.9863	0.0051	144317808640	3775444992	1014708800	176604272	50834324
20200218_SS_MK_EVO_WF_62.raw	62		Impaired	02A-002	6	HYC	sp|P14780|MMP9_HUMAN	P14780	LGLGADVAQVTGALR	LGLGADVAQVTGALR	725.916	7.65	7.75	1039.58	y10	0.997	0.011	140086083584	2024513536	540681216	93952080	30904948
20200218_SS_MK_EVO_WF_74.raw	74		Impaired	02A-002	7	HYC	sp|P14780|MMP9_HUMAN	P14780	LGLGADVAQVTGALR	LGLGADVAQVTGALR	725.916	7.67	7.75	1039.58	y10	0.9975	0.0122	158968758272	2581359360	666958784	114613432	37790304
20200218_SS_MK_EVO_WF_15.raw	15		Impaired	02A-005	2	HYC	sp|P14780|MMP9_HUMAN	P14780	LGLGADVAQVTGALR	LGLGADVAQVTGALR	725.916	7.89	7.75	1039.58	y10	0.9899	0.0085	104038383616	3127935488	879815680	152519344	41090712
20200218_SS_MK_EVO_WF_27.raw	27		Impaired	02A-005	3	HYC	sp|P14780|MMP9_HUMAN	P14780	LGLGADVAQVTGALR	LGLGADVAQVTGALR	725.916	7.63	7.75	1039.58	y10	0.9999	0.0087	131982516224	3407705344	887060544	153581680	44791988
20200218_SS_MK_EVO_WF_3.raw	3		Impaired	02A-005	1	MEC	sp|P14780|MMP9_HUMAN	P14780	LGLGADVAQVTGALR	LGLGADVAQVTGALR	725.916	7.89	7.75	1039.58	y10	0.9748	0.0174	58941669376	707889920	237477008	42021140	11342290
20200218_SS_MK_EVO_WF_39.raw	39		Impaired	02A-005	4	HYC	sp|P14780|MMP9_HUMAN	P14780	LGLGADVAQVTGALR	LGLGADVAQVTGALR	725.916	7.66	7.75	1039.58	y10	0.9867	0.0055	120706760704	3457945344	874287936	151155808	47147356
20200218_SS_MK_EVO_WF_51.raw	51		Impaired	02A-005	5	HYC	sp|P14780|MMP9_HUMAN	P14780	LGLGADVAQVTGALR	LGLGADVAQVTGALR	725.916	7.73	7.75	1039.58	y10	0.9911	0.0058	120978808832	3560682752	961441408	166926432	49123296
20200218_SS_MK_EVO_WF_63.raw	63		Impaired	02A-005	6	HYC	sp|P14780|MMP9_HUMAN	P14780	LGLGADVAQVTGALR	LGLGADVAQVTGALR	725.916	7.65	7.75	1039.58	y10	0.9949	0.0135	161030193152	2600428544	684427008	117680904	37092372
20200218_SS_MK_EVO_WF_75.raw	75		Impaired	02A-005	7	HYC	sp|P14780|MMP9_HUMAN	P14780	LGLGADVAQVTGALR	LGLGADVAQVTGALR	725.916	7.71	7.75	1039.58	y10	0.999	0.0079	133682913280	3921073152	997072256	173916992	52809380
20200218_SS_MK_EVO_WF_17.raw	17		Impaired	02A-010	2	HYC	sp|P14780|MMP9_HUMAN	P14780	LGLGADVAQVTGALR	LGLGADVAQVTGALR	725.916	7.86	7.75	1039.58	y10	0.9933	0.0098	132295720960	3472260096	980891264	172770368	49526612
20200218_SS_MK_EVO_WF_29.raw	29		Impaired	02A-010	3	HYC	sp|P14780|MMP9_HUMAN	P14780	LGLGADVAQVTGALR	LGLGADVAQVTGALR	725.916	7.8	7.75	1039.58	y10	0.9972	0.0092	101071847424	3624770560	1044402304	178581984	51183144
20200218_SS_MK_EVO_WF_41.raw	41		Impaired	02A-010	4	HYC	sp|P14780|MMP9_HUMAN	P14780	LGLGADVAQVTGALR	LGLGADVAQVTGALR	725.916	7.65	7.75	1039.58	y10	0.997	0.005	173776863232	2527189248	674313600	116626272	36980096
20200218_SS_MK_EVO_WF_5.raw	5		Impaired	02A-010	1	MEC	sp|P14780|MMP9_HUMAN	P14780	LGLGADVAQVTGALR	LGLGADVAQVTGALR	725.916	7.86	7.75	1039.58	y10	0.9944	0.0075	126970462208	1926422016	543487232	94154720	31992486
20200218_SS_MK_EVO_WF_53.raw	53		Impaired	02A-010	5	HYC	sp|P14780|MMP9_HUMAN	P14780	LGLGADVAQVTGALR	LGLGADVAQVTGALR	725.916	7.59	7.75	1039.58	y10	0.993	0.0056	204824395776	2385901824	617552704	106959864	36579644
20200218_SS_MK_EVO_WF_65.raw	65		Impaired	02A-010	6	HYC	sp|P14780|MMP9_HUMAN	P14780	LGLGADVAQVTGALR	LGLGADVAQVTGALR	725.916	7.74	7.75	1039.58	y10	0.9985	0.0052	93420445696	3461601536	965018112	165365232	47827336
20200218_SS_MK_EVO_WF_77.raw	77		Impaired	02A-010	7	HYC	sp|P14780|MMP9_HUMAN	P14780	LGLGADVAQVTGALR	LGLGADVAQVTGALR	725.916	7.79	7.75	1039.58	y10	0.9966	0.0044	111586181120	3932353280	1043482752	178428144	46271184
20200218_SS_MK_EVO_WF_18.raw	18		Impaired	02A-013	2	HYC	sp|P14780|MMP9_HUMAN	P14780	LGLGADVAQVTGALR	LGLGADVAQVTGALR	725.916	7.64	7.75	1039.58	y10	0.9987	0.0271	175598796800	1669762304	440626976	76525752	24245642
20200218_SS_MK_EVO_WF_30.raw	30		Impaired	02A-013	3	HYC	sp|P14780|MMP9_HUMAN	P14780	LGLGADVAQVTGALR	LGLGADVAQVTGALR	725.916	7.92	7.75	1039.58	y10	0.9976	0.0042	37868433408	670546560	195938880	33817092	10182696
20200218_SS_MK_EVO_WF_42.raw	42		Impaired	02A-013	4	HYC	sp|P14780|MMP9_HUMAN	P14780	LGLGADVAQVTGALR	LGLGADVAQVTGALR	725.916	7.65	7.75	1039.58	y10	0.9994	0.0083	177439752192	3601888256	910973568	158525648	48341988
20200218_SS_MK_EVO_WF_54.raw	54		Impaired	02A-013	5	HYC	sp|P14780|MMP9_HUMAN	P14780	LGLGADVAQVTGALR	LGLGADVAQVTGALR	725.916	7.62	7.75	1039.58	y10	0.9999	0.0277	180555317248	1229609472	316290048	54325320	18732736
20200218_SS_MK_EVO_WF_6.raw	6		Impaired	02A-013	1	MEC	sp|P14780|MMP9_HUMAN	P14780	LGLGADVAQVTGALR	LGLGADVAQVTGALR	725.916	7.96	7.75	1039.58	y10	0.9845	0.0126	46729363456	997552128	326481664	55796936	16143198
20200218_SS_MK_EVO_WF_66.raw	66		Impaired	02A-013	6	HYC	sp|P14780|MMP9_HUMAN	P14780	LGLGADVAQVTGALR	LGLGADVAQVTGALR	725.916	7.68	7.75	1039.58	y10	0.9997	0.0085	147275710464	3168161024	818636544	142909536	41533360
20200218_SS_MK_EVO_WF_78.raw	78		Impaired	02A-013	7	HYC	sp|P14780|MMP9_HUMAN	P14780	LGLGADVAQVTGALR	LGLGADVAQVTGALR	725.916	7.66	7.75	1039.58	y10	0.996	0.0523	152481349632	4170547200	1042508352	180059152	54202724
20200218_SS_MK_EVO_WF_11.raw	11		Impaired	02A-021	1	MEC	sp|P14780|MMP9_HUMAN	P14780	LGLGADVAQVTGALR	LGLGADVAQVTGALR	725.916	7.82	7.75	1039.58	y10	0.9982	0.0042	135423639552	2176514304	618875712	107599824	35091452
20200218_SS_MK_EVO_WF_23.raw	23		Impaired	02A-021	2	HYC	sp|P14780|MMP9_HUMAN	P14780	LGLGADVAQVTGALR	LGLGADVAQVTGALR	725.916	7.72	7.75	1039.58	y10	0.9989	0.0065	151665377280	3402028544	881740096	152606560	48091696
20200218_SS_MK_EVO_WF_35.raw	35		Impaired	02A-021	3	HYC	sp|P14780|MMP9_HUMAN	P14780	LGLGADVAQVTGALR	LGLGADVAQVTGALR	725.916	7.73	7.75	1039.58	y10	0.1526	0.0007	128880009216	2363005952	616184000	107406552	32504374
20200218_SS_MK_EVO_WF_47.raw	47		Impaired	02A-021	4	HYC	sp|P14780|MMP9_HUMAN	P14780	LGLGADVAQVTGALR	LGLGADVAQVTGALR	725.916	7.63	7.75	1039.58	y10	0.1338	0.0006	167171063808	2166675968	511450048	89228672	29185408
20200218_SS_MK_EVO_WF_59.raw	59		Impaired	02A-021	5	HYC	sp|P14780|MMP9_HUMAN	P14780	LGLGADVAQVTGALR	LGLGADVAQVTGALR	725.916	7.84	7.75	1039.58	y10	0.1485	0.0002	69907767296	4623578112	1185937664	209134544	54527108
20200218_SS_MK_EVO_WF_71.raw	71		Impaired	02A-021	6	HYC	sp|P14780|MMP9_HUMAN	P14780	LGLGADVAQVTGALR	LGLGADVAQVTGALR	725.916	7.74	7.75	1039.58	y10	0.9612	0.0011	97329512448	3537960960	962923840	167419904	46466176
20200218_SS_MK_EVO_WF_83.raw	83		Impaired	02A-021	7	HYC	sp|P14780|MMP9_HUMAN	P14780	LGLGADVAQVTGALR	LGLGADVAQVTGALR	725.916	7.81	7.75	1039.58	y10	0.9999	0.001	94609498112	2764774912	785390528	135935040	37956040
20200218_SS_MK_EVO_WF_1.raw	1		Impaired	02A-001	1	MEC	sp|P14780|MMP9_HUMAN	P14780	LGLGADVAQVTGALR	LGLGADVAQVTGALR	725.916	7.86	7.75	924.55	y9	0.9765	0.0015	114114707456	3989122304	925371008	108885200	31597952
20200218_SS_MK_EVO_WF_13.raw	13		Impaired	02A-001	2	HYC	sp|P14780|MMP9_HUMAN	P14780	LGLGADVAQVTGALR	LGLGADVAQVTGALR	725.916	7.94	7.75	924.55	y9	0.9938	0.0111	72380194816	3791635200	1043601600	123141984	32995974
20200218_SS_MK_EVO_WF_25.raw	25		Impaired	02A-001	3	HYC	sp|P14780|MMP9_HUMAN	P14780	LGLGADVAQVTGALR	LGLGADVAQVTGALR	725.916	7.9	7.75	924.55	y9	0.9868	0.0065	46524964864	1274306304	383140896	45015192	11755284
20200218_SS_MK_EVO_WF_37.raw	37		Impaired	02A-001	4	HYC	sp|P14780|MMP9_HUMAN	P14780	LGLGADVAQVTGALR	LGLGADVAQVTGALR	725.916	7.74	7.75	924.55	y9	0.9947	0.0092	115247546368	3174290432	860399872	102794312	31660930
20200218_SS_MK_EVO_WF_49.raw	49		Impaired	02A-001	5	HYC	sp|P14780|MMP9_HUMAN	P14780	LGLGADVAQVTGALR	LGLGADVAQVTGALR	725.916	7.69	7.75	924.55	y9	0.9901	0.005	143289516032	4624633856	1174810496	138764256	40522384
20200218_SS_MK_EVO_WF_61.raw	61		Impaired	02A-001	6	HYC	sp|P14780|MMP9_HUMAN	P14780	LGLGADVAQVTGALR	LGLGADVAQVTGALR	725.916	7.73	7.75	924.55	y9	0.9977	0.0063	111293259776	3931478528	1063419200	123221848	36976332
20200218_SS_MK_EVO_WF_73.raw	73		Impaired	02A-001	7	HYC	sp|P14780|MMP9_HUMAN	P14780	LGLGADVAQVTGALR	LGLGADVAQVTGALR	725.916	7.66	7.75	924.55	y9	0.9784	0.0031	142058356736	2889708032	749266368	89444760	29380218
20200218_SS_MK_EVO_WF_14.raw	14		Impaired	02A-002	2	HYC	sp|P14780|MMP9_HUMAN	P14780	LGLGADVAQVTGALR	LGLGADVAQVTGALR	725.916	7.98	7.75	924.55	y9	0.9961	0.0143	100931059712	2661482496	779993408	91979416	24671494
20200218_SS_MK_EVO_WF_2.raw	2		Impaired	02A-002	1	MEC	sp|P14780|MMP9_HUMAN	P14780	LGLGADVAQVTGALR	LGLGADVAQVTGALR	725.916	7.83	7.75	924.55	y9	0.9815	0.0038	102881370112	2664455168	774183360	89986416	29672770
20200218_SS_MK_EVO_WF_26.raw	26		Impaired	02A-002	3	HYC	sp|P14780|MMP9_HUMAN	P14780	LGLGADVAQVTGALR	LGLGADVAQVTGALR	725.916	7.74	7.75	924.55	y9	0.9938	0.0066	122772733952	3904070144	1085703296	128253760	39536332
20200218_SS_MK_EVO_WF_38.raw	38		Impaired	02A-002	4	HYC	sp|P14780|MMP9_HUMAN	P14780	LGLGADVAQVTGALR	LGLGADVAQVTGALR	725.916	7.59	7.75	924.55	y9	0.9924	0.0203	172328108032	2165765376	558501440	65709844	19927870
20200218_SS_MK_EVO_WF_50.raw	50		Impaired	02A-002	5	HYC	sp|P14780|MMP9_HUMAN	P14780	LGLGADVAQVTGALR	LGLGADVAQVTGALR	725.916	7.7	7.75	924.55	y9	0.9863	0.0051	144317808640	3775444992	1014708800	118800560	34312104
20200218_SS_MK_EVO_WF_62.raw	62		Impaired	02A-002	6	HYC	sp|P14780|MMP9_HUMAN	P14780	LGLGADVAQVTGALR	LGLGADVAQVTGALR	725.916	7.65	7.75	924.55	y9	0.997	0.011	140086083584	2024513536	540681216	63640780	20955346
20200218_SS_MK_EVO_WF_74.raw	74		Impaired	02A-002	7	HYC	sp|P14780|MMP9_HUMAN	P14780	LGLGADVAQVTGALR	LGLGADVAQVTGALR	725.916	7.67	7.75	924.55	y9	0.9975	0.0122	158968758272	2581359360	666958784	77120336	24328112
20200218_SS_MK_EVO_WF_15.raw	15		Impaired	02A-005	2	HYC	sp|P14780|MMP9_HUMAN	P14780	LGLGADVAQVTGALR	LGLGADVAQVTGALR	725.916	7.89	7.75	924.55	y9	0.9899	0.0085	104038383616	3127935488	879815680	102548272	27540228
20200218_SS_MK_EVO_WF_27.raw	27		Impaired	02A-005	3	HYC	sp|P14780|MMP9_HUMAN	P14780	LGLGADVAQVTGALR	LGLGADVAQVTGALR	725.916	7.63	7.75	924.55	y9	0.9999	0.0087	131982516224	3407705344	887060544	104698168	30269342
20200218_SS_MK_EVO_WF_3.raw	3		Impaired	02A-005	1	MEC	sp|P14780|MMP9_HUMAN	P14780	LGLGADVAQVTGALR	LGLGADVAQVTGALR	725.916	7.89	7.75	924.55	y9	0.9748	0.0174	58941669376	707889920	237477008	27538272	7570857
20200218_SS_MK_EVO_WF_39.raw	39		Impaired	02A-005	4	HYC	sp|P14780|MMP9_HUMAN	P14780	LGLGADVAQVTGALR	LGLGADVAQVTGALR	725.916	7.66	7.75	924.55	y9	0.9867	0.0055	120706760704	3457945344	874287936	103942528	32313222
20200218_SS_MK_EVO_WF_51.raw	51		Impaired	02A-005	5	HYC	sp|P14780|MMP9_HUMAN	P14780	LGLGADVAQVTGALR	LGLGADVAQVTGALR	725.916	7.73	7.75	924.55	y9	0.9911	0.0058	120978808832	3560682752	961441408	112097824	32359440
20200218_SS_MK_EVO_WF_63.raw	63		Impaired	02A-005	6	HYC	sp|P14780|MMP9_HUMAN	P14780	LGLGADVAQVTGALR	LGLGADVAQVTGALR	725.916	7.65	7.75	924.55	y9	0.9949	0.0135	161030193152	2600428544	684427008	79980976	24602180
20200218_SS_MK_EVO_WF_75.raw	75		Impaired	02A-005	7	HYC	sp|P14780|MMP9_HUMAN	P14780	LGLGADVAQVTGALR	LGLGADVAQVTGALR	725.916	7.71	7.75	924.55	y9	0.999	0.0079	133682913280	3921073152	997072256	117377360	35829328
20200218_SS_MK_EVO_WF_17.raw	17		Impaired	02A-010	2	HYC	sp|P14780|MMP9_HUMAN	P14780	LGLGADVAQVTGALR	LGLGADVAQVTGALR	725.916	7.86	7.75	924.55	y9	0.9933	0.0098	132295720960	3472260096	980891264	112615448	32628472
20200218_SS_MK_EVO_WF_29.raw	29		Impaired	02A-010	3	HYC	sp|P14780|MMP9_HUMAN	P14780	LGLGADVAQVTGALR	LGLGADVAQVTGALR	725.916	7.8	7.75	924.55	y9	0.9972	0.0092	101071847424	3624770560	1044402304	122111672	35092660
20200218_SS_MK_EVO_WF_41.raw	41		Impaired	02A-010	4	HYC	sp|P14780|MMP9_HUMAN	P14780	LGLGADVAQVTGALR	LGLGADVAQVTGALR	725.916	7.65	7.75	924.55	y9	0.997	0.005	173776863232	2527189248	674313600	78812336	24715912
20200218_SS_MK_EVO_WF_5.raw	5		Impaired	02A-010	1	MEC	sp|P14780|MMP9_HUMAN	P14780	LGLGADVAQVTGALR	LGLGADVAQVTGALR	725.916	7.86	7.75	924.55	y9	0.9944	0.0075	126970462208	1926422016	543487232	63756028	21692490
20200218_SS_MK_EVO_WF_53.raw	53		Impaired	02A-010	5	HYC	sp|P14780|MMP9_HUMAN	P14780	LGLGADVAQVTGALR	LGLGADVAQVTGALR	725.916	7.59	7.75	924.55	y9	0.993	0.0056	204824395776	2385901824	617552704	72435400	24647772
20200218_SS_MK_EVO_WF_65.raw	65		Impaired	02A-010	6	HYC	sp|P14780|MMP9_HUMAN	P14780	LGLGADVAQVTGALR	LGLGADVAQVTGALR	725.916	7.74	7.75	924.55	y9	0.9985	0.0052	93420445696	3461601536	965018112	112153048	32560458
20200218_SS_MK_EVO_WF_77.raw	77		Impaired	02A-010	7	HYC	sp|P14780|MMP9_HUMAN	P14780	LGLGADVAQVTGALR	LGLGADVAQVTGALR	725.916	7.79	7.75	924.55	y9	0.9966	0.0044	111586181120	3932353280	1043482752	121725712	31106056
20200218_SS_MK_EVO_WF_18.raw	18		Impaired	02A-013	2	HYC	sp|P14780|MMP9_HUMAN	P14780	LGLGADVAQVTGALR	LGLGADVAQVTGALR	725.916	7.64	7.75	924.55	y9	0.9987	0.0271	175598796800	1669762304	440626976	53020772	16697779
20200218_SS_MK_EVO_WF_30.raw	30		Impaired	02A-013	3	HYC	sp|P14780|MMP9_HUMAN	P14780	LGLGADVAQVTGALR	LGLGADVAQVTGALR	725.916	7.92	7.75	924.55	y9	0.9976	0.0042	37868433408	670546560	195938880	22767204	6619192
20200218_SS_MK_EVO_WF_42.raw	42		Impaired	02A-013	4	HYC	sp|P14780|MMP9_HUMAN	P14780	LGLGADVAQVTGALR	LGLGADVAQVTGALR	725.916	7.65	7.75	924.55	y9	0.9994	0.0083	177439752192	3601888256	910973568	107792416	32772312
20200218_SS_MK_EVO_WF_54.raw	54		Impaired	02A-013	5	HYC	sp|P14780|MMP9_HUMAN	P14780	LGLGADVAQVTGALR	LGLGADVAQVTGALR	725.916	7.62	7.75	924.55	y9	0.9999	0.0277	180555317248	1229609472	316290048	37444668	12642083
20200218_SS_MK_EVO_WF_6.raw	6		Impaired	02A-013	1	MEC	sp|P14780|MMP9_HUMAN	P14780	LGLGADVAQVTGALR	LGLGADVAQVTGALR	725.916	7.96	7.75	924.55	y9	0.9845	0.0126	46729363456	997552128	326481664	38510088	11171754
20200218_SS_MK_EVO_WF_66.raw	66		Impaired	02A-013	6	HYC	sp|P14780|MMP9_HUMAN	P14780	LGLGADVAQVTGALR	LGLGADVAQVTGALR	725.916	7.68	7.75	924.55	y9	0.9997	0.0085	147275710464	3168161024	818636544	95603568	27357272
20200218_SS_MK_EVO_WF_78.raw	78		Impaired	02A-013	7	HYC	sp|P14780|MMP9_HUMAN	P14780	LGLGADVAQVTGALR	LGLGADVAQVTGALR	725.916	7.66	7.75	924.55	y9	0.996	0.0523	152481349632	4170547200	1042508352	121768208	36570820
20200218_SS_MK_EVO_WF_11.raw	11		Impaired	02A-021	1	MEC	sp|P14780|MMP9_HUMAN	P14780	LGLGADVAQVTGALR	LGLGADVAQVTGALR	725.916	7.82	7.75	924.55	y9	0.9982	0.0042	135423639552	2176514304	618875712	72570848	23737272
20200218_SS_MK_EVO_WF_23.raw	23		Impaired	02A-021	2	HYC	sp|P14780|MMP9_HUMAN	P14780	LGLGADVAQVTGALR	LGLGADVAQVTGALR	725.916	7.72	7.75	924.55	y9	0.9989	0.0065	151665377280	3402028544	881740096	104801328	33584732
20200218_SS_MK_EVO_WF_35.raw	35		Impaired	02A-021	3	HYC	sp|P14780|MMP9_HUMAN	P14780	LGLGADVAQVTGALR	LGLGADVAQVTGALR	725.916	7.73	7.75	924.55	y9	0.1526	0.0007	128880009216	2363005952	616184000	72509872	21734454
20200218_SS_MK_EVO_WF_47.raw	47		Impaired	02A-021	4	HYC	sp|P14780|MMP9_HUMAN	P14780	LGLGADVAQVTGALR	LGLGADVAQVTGALR	725.916	7.63	7.75	924.55	y9	0.1338	0.0006	167171063808	2166675968	511450048	61422868	20681244
20200218_SS_MK_EVO_WF_59.raw	59		Impaired	02A-021	5	HYC	sp|P14780|MMP9_HUMAN	P14780	LGLGADVAQVTGALR	LGLGADVAQVTGALR	725.916	7.84	7.75	924.55	y9	0.1485	0.0002	69907767296	4623578112	1185937664	140112608	36612356
20200218_SS_MK_EVO_WF_71.raw	71		Impaired	02A-021	6	HYC	sp|P14780|MMP9_HUMAN	P14780	LGLGADVAQVTGALR	LGLGADVAQVTGALR	725.916	7.74	7.75	924.55	y9	0.9612	0.0011	97329512448	3537960960	962923840	113739824	31497528
20200218_SS_MK_EVO_WF_83.raw	83		Impaired	02A-021	7	HYC	sp|P14780|MMP9_HUMAN	P14780	LGLGADVAQVTGALR	LGLGADVAQVTGALR	725.916	7.81	7.75	924.55	y9	0.9999	0.001	94609498112	2764774912	785390528	93051840	25531818
20200218_SS_MK_EVO_WF_1.raw	1		Impaired	02A-001	1	MEC	sp|P14780|MMP9_HUMAN	P14780	LGLGADVAQVTGALR	LGLGADVAQVTGALR	725.916	7.86	7.75	825.482	y8	0.9765	0.0015	114114707456	3989122304	925371008	279004384	81448272
20200218_SS_MK_EVO_WF_13.raw	13		Impaired	02A-001	2	HYC	sp|P14780|MMP9_HUMAN	P14780	LGLGADVAQVTGALR	LGLGADVAQVTGALR	725.916	7.94	7.75	825.482	y8	0.9938	0.0111	72380194816	3791635200	1043601600	310907072	82897680
20200218_SS_MK_EVO_WF_25.raw	25		Impaired	02A-001	3	HYC	sp|P14780|MMP9_HUMAN	P14780	LGLGADVAQVTGALR	LGLGADVAQVTGALR	725.916	7.9	7.75	825.482	y8	0.9868	0.0065	46524964864	1274306304	383140896	114972776	30132302
20200218_SS_MK_EVO_WF_37.raw	37		Impaired	02A-001	4	HYC	sp|P14780|MMP9_HUMAN	P14780	LGLGADVAQVTGALR	LGLGADVAQVTGALR	725.916	7.74	7.75	825.482	y8	0.9947	0.0092	115247546368	3174290432	860399872	259085568	78545680
20200218_SS_MK_EVO_WF_49.raw	49		Impaired	02A-001	5	HYC	sp|P14780|MMP9_HUMAN	P14780	LGLGADVAQVTGALR	LGLGADVAQVTGALR	725.916	7.69	7.75	825.482	y8	0.9901	0.005	143289516032	4624633856	1174810496	351522592	103486928
20200218_SS_MK_EVO_WF_61.raw	61		Impaired	02A-001	6	HYC	sp|P14780|MMP9_HUMAN	P14780	LGLGADVAQVTGALR	LGLGADVAQVTGALR	725.916	7.73	7.75	825.482	y8	0.9977	0.0063	111293259776	3931478528	1063419200	319844096	95543496
20200218_SS_MK_EVO_WF_73.raw	73		Impaired	02A-001	7	HYC	sp|P14780|MMP9_HUMAN	P14780	LGLGADVAQVTGALR	LGLGADVAQVTGALR	725.916	7.66	7.75	825.482	y8	0.9784	0.0031	142058356736	2889708032	749266368	225200304	74460088
20200218_SS_MK_EVO_WF_14.raw	14		Impaired	02A-002	2	HYC	sp|P14780|MMP9_HUMAN	P14780	LGLGADVAQVTGALR	LGLGADVAQVTGALR	725.916	7.98	7.75	825.482	y8	0.9961	0.0143	100931059712	2661482496	779993408	233949232	63544972
20200218_SS_MK_EVO_WF_2.raw	2		Impaired	02A-002	1	MEC	sp|P14780|MMP9_HUMAN	P14780	LGLGADVAQVTGALR	LGLGADVAQVTGALR	725.916	7.83	7.75	825.482	y8	0.9815	0.0038	102881370112	2664455168	774183360	231874720	77022840
20200218_SS_MK_EVO_WF_26.raw	26		Impaired	02A-002	3	HYC	sp|P14780|MMP9_HUMAN	P14780	LGLGADVAQVTGALR	LGLGADVAQVTGALR	725.916	7.74	7.75	825.482	y8	0.9938	0.0066	122772733952	3904070144	1085703296	325708384	101671696
20200218_SS_MK_EVO_WF_38.raw	38		Impaired	02A-002	4	HYC	sp|P14780|MMP9_HUMAN	P14780	LGLGADVAQVTGALR	LGLGADVAQVTGALR	725.916	7.59	7.75	825.482	y8	0.9924	0.0203	172328108032	2165765376	558501440	166241984	50613056
20200218_SS_MK_EVO_WF_50.raw	50		Impaired	02A-002	5	HYC	sp|P14780|MMP9_HUMAN	P14780	LGLGADVAQVTGALR	LGLGADVAQVTGALR	725.916	7.7	7.75	825.482	y8	0.9863	0.0051	144317808640	3775444992	1014708800	302410720	86654496
20200218_SS_MK_EVO_WF_62.raw	62		Impaired	02A-002	6	HYC	sp|P14780|MMP9_HUMAN	P14780	LGLGADVAQVTGALR	LGLGADVAQVTGALR	725.916	7.65	7.75	825.482	y8	0.997	0.011	140086083584	2024513536	540681216	161543360	53561892
20200218_SS_MK_EVO_WF_74.raw	74		Impaired	02A-002	7	HYC	sp|P14780|MMP9_HUMAN	P14780	LGLGADVAQVTGALR	LGLGADVAQVTGALR	725.916	7.67	7.75	825.482	y8	0.9975	0.0122	158968758272	2581359360	666958784	201929264	67265400
20200218_SS_MK_EVO_WF_15.raw	15		Impaired	02A-005	2	HYC	sp|P14780|MMP9_HUMAN	P14780	LGLGADVAQVTGALR	LGLGADVAQVTGALR	725.916	7.89	7.75	825.482	y8	0.9899	0.0085	104038383616	3127935488	879815680	262685088	71132536
20200218_SS_MK_EVO_WF_27.raw	27		Impaired	02A-005	3	HYC	sp|P14780|MMP9_HUMAN	P14780	LGLGADVAQVTGALR	LGLGADVAQVTGALR	725.916	7.63	7.75	825.482	y8	0.9999	0.0087	131982516224	3407705344	887060544	267113120	76727696
20200218_SS_MK_EVO_WF_3.raw	3		Impaired	02A-005	1	MEC	sp|P14780|MMP9_HUMAN	P14780	LGLGADVAQVTGALR	LGLGADVAQVTGALR	725.916	7.89	7.75	825.482	y8	0.9748	0.0174	58941669376	707889920	237477008	71323832	19339400
20200218_SS_MK_EVO_WF_39.raw	39		Impaired	02A-005	4	HYC	sp|P14780|MMP9_HUMAN	P14780	LGLGADVAQVTGALR	LGLGADVAQVTGALR	725.916	7.66	7.75	825.482	y8	0.9867	0.0055	120706760704	3457945344	874287936	262132704	80917616
20200218_SS_MK_EVO_WF_51.raw	51		Impaired	02A-005	5	HYC	sp|P14780|MMP9_HUMAN	P14780	LGLGADVAQVTGALR	LGLGADVAQVTGALR	725.916	7.73	7.75	825.482	y8	0.9911	0.0058	120978808832	3560682752	961441408	284684704	82876088
20200218_SS_MK_EVO_WF_63.raw	63		Impaired	02A-005	6	HYC	sp|P14780|MMP9_HUMAN	P14780	LGLGADVAQVTGALR	LGLGADVAQVTGALR	725.916	7.65	7.75	825.482	y8	0.9949	0.0135	161030193152	2600428544	684427008	206627424	64799600
20200218_SS_MK_EVO_WF_75.raw	75		Impaired	02A-005	7	HYC	sp|P14780|MMP9_HUMAN	P14780	LGLGADVAQVTGALR	LGLGADVAQVTGALR	725.916	7.71	7.75	825.482	y8	0.999	0.0079	133682913280	3921073152	997072256	298120704	90223568
20200218_SS_MK_EVO_WF_17.raw	17		Impaired	02A-010	2	HYC	sp|P14780|MMP9_HUMAN	P14780	LGLGADVAQVTGALR	LGLGADVAQVTGALR	725.916	7.86	7.75	825.482	y8	0.9933	0.0098	132295720960	3472260096	980891264	291189312	82554608
20200218_SS_MK_EVO_WF_29.raw	29		Impaired	02A-010	3	HYC	sp|P14780|MMP9_HUMAN	P14780	LGLGADVAQVTGALR	LGLGADVAQVTGALR	725.916	7.8	7.75	825.482	y8	0.9972	0.0092	101071847424	3624770560	1044402304	317644704	91536664
20200218_SS_MK_EVO_WF_41.raw	41		Impaired	02A-010	4	HYC	sp|P14780|MMP9_HUMAN	P14780	LGLGADVAQVTGALR	LGLGADVAQVTGALR	725.916	7.65	7.75	825.482	y8	0.997	0.005	173776863232	2527189248	674313600	201457568	63351872
20200218_SS_MK_EVO_WF_5.raw	5		Impaired	02A-010	1	MEC	sp|P14780|MMP9_HUMAN	P14780	LGLGADVAQVTGALR	LGLGADVAQVTGALR	725.916	7.86	7.75	825.482	y8	0.9944	0.0075	126970462208	1926422016	543487232	164302336	56556308
20200218_SS_MK_EVO_WF_53.raw	53		Impaired	02A-010	5	HYC	sp|P14780|MMP9_HUMAN	P14780	LGLGADVAQVTGALR	LGLGADVAQVTGALR	725.916	7.59	7.75	825.482	y8	0.993	0.0056	204824395776	2385901824	617552704	185534464	64613424
20200218_SS_MK_EVO_WF_65.raw	65		Impaired	02A-010	6	HYC	sp|P14780|MMP9_HUMAN	P14780	LGLGADVAQVTGALR	LGLGADVAQVTGALR	725.916	7.74	7.75	825.482	y8	0.9985	0.0052	93420445696	3461601536	965018112	291497184	83714408
20200218_SS_MK_EVO_WF_77.raw	77		Impaired	02A-010	7	HYC	sp|P14780|MMP9_HUMAN	P14780	LGLGADVAQVTGALR	LGLGADVAQVTGALR	725.916	7.79	7.75	825.482	y8	0.9966	0.0044	111586181120	3932353280	1043482752	316985408	82172192
20200218_SS_MK_EVO_WF_18.raw	18		Impaired	02A-013	2	HYC	sp|P14780|MMP9_HUMAN	P14780	LGLGADVAQVTGALR	LGLGADVAQVTGALR	725.916	7.64	7.75	825.482	y8	0.9987	0.0271	175598796800	1669762304	440626976	132037424	41462316
20200218_SS_MK_EVO_WF_30.raw	30		Impaired	02A-013	3	HYC	sp|P14780|MMP9_HUMAN	P14780	LGLGADVAQVTGALR	LGLGADVAQVTGALR	725.916	7.92	7.75	825.482	y8	0.9976	0.0042	37868433408	670546560	195938880	58957980	17430078
20200218_SS_MK_EVO_WF_42.raw	42		Impaired	02A-013	4	HYC	sp|P14780|MMP9_HUMAN	P14780	LGLGADVAQVTGALR	LGLGADVAQVTGALR	725.916	7.65	7.75	825.482	y8	0.9994	0.0083	177439752192	3601888256	910973568	273166496	83061456
20200218_SS_MK_EVO_WF_54.raw	54		Impaired	02A-013	5	HYC	sp|P14780|MMP9_HUMAN	P14780	LGLGADVAQVTGALR	LGLGADVAQVTGALR	725.916	7.62	7.75	825.482	y8	0.9999	0.0277	180555317248	1229609472	316290048	94172832	32073526
20200218_SS_MK_EVO_WF_6.raw	6		Impaired	02A-013	1	MEC	sp|P14780|MMP9_HUMAN	P14780	LGLGADVAQVTGALR	LGLGADVAQVTGALR	725.916	7.96	7.75	825.482	y8	0.9845	0.0126	46729363456	997552128	326481664	98002776	28242402
20200218_SS_MK_EVO_WF_66.raw	66		Impaired	02A-013	6	HYC	sp|P14780|MMP9_HUMAN	P14780	LGLGADVAQVTGALR	LGLGADVAQVTGALR	725.916	7.68	7.75	825.482	y8	0.9997	0.0085	147275710464	3168161024	818636544	243993216	70199576
20200218_SS_MK_EVO_WF_78.raw	78		Impaired	02A-013	7	HYC	sp|P14780|MMP9_HUMAN	P14780	LGLGADVAQVTGALR	LGLGADVAQVTGALR	725.916	7.66	7.75	825.482	y8	0.996	0.0523	152481349632	4170547200	1042508352	315878560	93853792
20200218_SS_MK_EVO_WF_11.raw	11		Impaired	02A-021	1	MEC	sp|P14780|MMP9_HUMAN	P14780	LGLGADVAQVTGALR	LGLGADVAQVTGALR	725.916	7.82	7.75	825.482	y8	0.9982	0.0042	135423639552	2176514304	618875712	185339872	60530968
20200218_SS_MK_EVO_WF_23.raw	23		Impaired	02A-021	2	HYC	sp|P14780|MMP9_HUMAN	P14780	LGLGADVAQVTGALR	LGLGADVAQVTGALR	725.916	7.72	7.75	825.482	y8	0.9989	0.0065	151665377280	3402028544	881740096	264605728	83944072
20200218_SS_MK_EVO_WF_35.raw	35		Impaired	02A-021	3	HYC	sp|P14780|MMP9_HUMAN	P14780	LGLGADVAQVTGALR	LGLGADVAQVTGALR	725.916	7.73	7.75	825.482	y8	0.1526	0.0007	128880009216	2363005952	616184000	184084752	56023100
20200218_SS_MK_EVO_WF_47.raw	47		Impaired	02A-021	4	HYC	sp|P14780|MMP9_HUMAN	P14780	LGLGADVAQVTGALR	LGLGADVAQVTGALR	725.916	7.63	7.75	825.482	y8	0.1338	0.0006	167171063808	2166675968	511450048	152429296	50918328
20200218_SS_MK_EVO_WF_59.raw	59		Impaired	02A-021	5	HYC	sp|P14780|MMP9_HUMAN	P14780	LGLGADVAQVTGALR	LGLGADVAQVTGALR	725.916	7.84	7.75	825.482	y8	0.1485	0.0002	69907767296	4623578112	1185937664	352672512	91185256
20200218_SS_MK_EVO_WF_71.raw	71		Impaired	02A-021	6	HYC	sp|P14780|MMP9_HUMAN	P14780	LGLGADVAQVTGALR	LGLGADVAQVTGALR	725.916	7.74	7.75	825.482	y8	0.9612	0.0011	97329512448	3537960960	962923840	289423712	81492728
20200218_SS_MK_EVO_WF_83.raw	83		Impaired	02A-021	7	HYC	sp|P14780|MMP9_HUMAN	P14780	LGLGADVAQVTGALR	LGLGADVAQVTGALR	725.916	7.81	7.75	825.482	y8	0.9999	0.001	94609498112	2764774912	785390528	235753936	65392672
20200218_SS_MK_EVO_WF_1.raw	1		Impaired	02A-001	1	MEC	sp|P14780|MMP9_HUMAN	P14780	LGLGADVAQVTGALR	LGLGADVAQVTGALR	725.916	7.86	7.75	754.445	y7	0.9765	0.0015	114114707456	3989122304	925371008	115818592	33406874
20200218_SS_MK_EVO_WF_13.raw	13		Impaired	02A-001	2	HYC	sp|P14780|MMP9_HUMAN	P14780	LGLGADVAQVTGALR	LGLGADVAQVTGALR	725.916	7.94	7.75	754.445	y7	0.9938	0.0111	72380194816	3791635200	1043601600	132752656	35544996
20200218_SS_MK_EVO_WF_25.raw	25		Impaired	02A-001	3	HYC	sp|P14780|MMP9_HUMAN	P14780	LGLGADVAQVTGALR	LGLGADVAQVTGALR	725.916	7.9	7.75	754.445	y7	0.9868	0.0065	46524964864	1274306304	383140896	48903248	12646635
20200218_SS_MK_EVO_WF_37.raw	37		Impaired	02A-001	4	HYC	sp|P14780|MMP9_HUMAN	P14780	LGLGADVAQVTGALR	LGLGADVAQVTGALR	725.916	7.74	7.75	754.445	y7	0.9947	0.0092	115247546368	3174290432	860399872	108094664	32599466
20200218_SS_MK_EVO_WF_49.raw	49		Impaired	02A-001	5	HYC	sp|P14780|MMP9_HUMAN	P14780	LGLGADVAQVTGALR	LGLGADVAQVTGALR	725.916	7.69	7.75	754.445	y7	0.9901	0.005	143289516032	4624633856	1174810496	149808400	43729240
20200218_SS_MK_EVO_WF_61.raw	61		Impaired	02A-001	6	HYC	sp|P14780|MMP9_HUMAN	P14780	LGLGADVAQVTGALR	LGLGADVAQVTGALR	725.916	7.73	7.75	754.445	y7	0.9977	0.0063	111293259776	3931478528	1063419200	133302136	39970636
20200218_SS_MK_EVO_WF_73.raw	73		Impaired	02A-001	7	HYC	sp|P14780|MMP9_HUMAN	P14780	LGLGADVAQVTGALR	LGLGADVAQVTGALR	725.916	7.66	7.75	754.445	y7	0.9784	0.0031	142058356736	2889708032	749266368	94376344	30562750
20200218_SS_MK_EVO_WF_14.raw	14		Impaired	02A-002	2	HYC	sp|P14780|MMP9_HUMAN	P14780	LGLGADVAQVTGALR	LGLGADVAQVTGALR	725.916	7.98	7.75	754.445	y7	0.9961	0.0143	100931059712	2661482496	779993408	98345000	26586832
20200218_SS_MK_EVO_WF_2.raw	2		Impaired	02A-002	1	MEC	sp|P14780|MMP9_HUMAN	P14780	LGLGADVAQVTGALR	LGLGADVAQVTGALR	725.916	7.83	7.75	754.445	y7	0.9815	0.0038	102881370112	2664455168	774183360	98969144	32266782
20200218_SS_MK_EVO_WF_26.raw	26		Impaired	02A-002	3	HYC	sp|P14780|MMP9_HUMAN	P14780	LGLGADVAQVTGALR	LGLGADVAQVTGALR	725.916	7.74	7.75	754.445	y7	0.9938	0.0066	122772733952	3904070144	1085703296	137379520	42758748
20200218_SS_MK_EVO_WF_38.raw	38		Impaired	02A-002	4	HYC	sp|P14780|MMP9_HUMAN	P14780	LGLGADVAQVTGALR	LGLGADVAQVTGALR	725.916	7.59	7.75	754.445	y7	0.9924	0.0203	172328108032	2165765376	558501440	70772128	21615084
20200218_SS_MK_EVO_WF_50.raw	50		Impaired	02A-002	5	HYC	sp|P14780|MMP9_HUMAN	P14780	LGLGADVAQVTGALR	LGLGADVAQVTGALR	725.916	7.7	7.75	754.445	y7	0.9863	0.0051	144317808640	3775444992	1014708800	127596080	36540212
20200218_SS_MK_EVO_WF_62.raw	62		Impaired	02A-002	6	HYC	sp|P14780|MMP9_HUMAN	P14780	LGLGADVAQVTGALR	LGLGADVAQVTGALR	725.916	7.65	7.75	754.445	y7	0.997	0.011	140086083584	2024513536	540681216	67888016	22811872
20200218_SS_MK_EVO_WF_74.raw	74		Impaired	02A-002	7	HYC	sp|P14780|MMP9_HUMAN	P14780	LGLGADVAQVTGALR	LGLGADVAQVTGALR	725.916	7.67	7.75	754.445	y7	0.9975	0.0122	158968758272	2581359360	666958784	85161232	27806258
20200218_SS_MK_EVO_WF_15.raw	15		Impaired	02A-005	2	HYC	sp|P14780|MMP9_HUMAN	P14780	LGLGADVAQVTGALR	LGLGADVAQVTGALR	725.916	7.89	7.75	754.445	y7	0.9899	0.0085	104038383616	3127935488	879815680	112492624	30243798
20200218_SS_MK_EVO_WF_27.raw	27		Impaired	02A-005	3	HYC	sp|P14780|MMP9_HUMAN	P14780	LGLGADVAQVTGALR	LGLGADVAQVTGALR	725.916	7.63	7.75	754.445	y7	0.9999	0.0087	131982516224	3407705344	887060544	111426080	31989612
20200218_SS_MK_EVO_WF_3.raw	3		Impaired	02A-005	1	MEC	sp|P14780|MMP9_HUMAN	P14780	LGLGADVAQVTGALR	LGLGADVAQVTGALR	725.916	7.89	7.75	754.445	y7	0.9748	0.0174	58941669376	707889920	237477008	30428800	8433943
20200218_SS_MK_EVO_WF_39.raw	39		Impaired	02A-005	4	HYC	sp|P14780|MMP9_HUMAN	P14780	LGLGADVAQVTGALR	LGLGADVAQVTGALR	725.916	7.66	7.75	754.445	y7	0.9867	0.0055	120706760704	3457945344	874287936	109728240	33156770
20200218_SS_MK_EVO_WF_51.raw	51		Impaired	02A-005	5	HYC	sp|P14780|MMP9_HUMAN	P14780	LGLGADVAQVTGALR	LGLGADVAQVTGALR	725.916	7.73	7.75	754.445	y7	0.9911	0.0058	120978808832	3560682752	961441408	122231600	35678312
20200218_SS_MK_EVO_WF_63.raw	63		Impaired	02A-005	6	HYC	sp|P14780|MMP9_HUMAN	P14780	LGLGADVAQVTGALR	LGLGADVAQVTGALR	725.916	7.65	7.75	754.445	y7	0.9949	0.0135	161030193152	2600428544	684427008	86139328	26952062
20200218_SS_MK_EVO_WF_75.raw	75		Impaired	02A-005	7	HYC	sp|P14780|MMP9_HUMAN	P14780	LGLGADVAQVTGALR	LGLGADVAQVTGALR	725.916	7.71	7.75	754.445	y7	0.999	0.0079	133682913280	3921073152	997072256	124664616	37630792
20200218_SS_MK_EVO_WF_17.raw	17		Impaired	02A-010	2	HYC	sp|P14780|MMP9_HUMAN	P14780	LGLGADVAQVTGALR	LGLGADVAQVTGALR	725.916	7.86	7.75	754.445	y7	0.9933	0.0098	132295720960	3472260096	980891264	123872408	35628620
20200218_SS_MK_EVO_WF_29.raw	29		Impaired	02A-010	3	HYC	sp|P14780|MMP9_HUMAN	P14780	LGLGADVAQVTGALR	LGLGADVAQVTGALR	725.916	7.8	7.75	754.445	y7	0.9972	0.0092	101071847424	3624770560	1044402304	132156200	38114004
20200218_SS_MK_EVO_WF_41.raw	41		Impaired	02A-010	4	HYC	sp|P14780|MMP9_HUMAN	P14780	LGLGADVAQVTGALR	LGLGADVAQVTGALR	725.916	7.65	7.75	754.445	y7	0.997	0.005	173776863232	2527189248	674313600	86672080	27617600
20200218_SS_MK_EVO_WF_5.raw	5		Impaired	02A-010	1	MEC	sp|P14780|MMP9_HUMAN	P14780	LGLGADVAQVTGALR	LGLGADVAQVTGALR	725.916	7.86	7.75	754.445	y7	0.9944	0.0075	126970462208	1926422016	543487232	68573560	23632044
20200218_SS_MK_EVO_WF_53.raw	53		Impaired	02A-010	5	HYC	sp|P14780|MMP9_HUMAN	P14780	LGLGADVAQVTGALR	LGLGADVAQVTGALR	725.916	7.59	7.75	754.445	y7	0.993	0.0056	204824395776	2385901824	617552704	77138568	26266906
20200218_SS_MK_EVO_WF_65.raw	65		Impaired	02A-010	6	HYC	sp|P14780|MMP9_HUMAN	P14780	LGLGADVAQVTGALR	LGLGADVAQVTGALR	725.916	7.74	7.75	754.445	y7	0.9985	0.0052	93420445696	3461601536	965018112	122897976	35232620
20200218_SS_MK_EVO_WF_77.raw	77		Impaired	02A-010	7	HYC	sp|P14780|MMP9_HUMAN	P14780	LGLGADVAQVTGALR	LGLGADVAQVTGALR	725.916	7.79	7.75	754.445	y7	0.9966	0.0044	111586181120	3932353280	1043482752	133318792	34732264
20200218_SS_MK_EVO_WF_18.raw	18		Impaired	02A-013	2	HYC	sp|P14780|MMP9_HUMAN	P14780	LGLGADVAQVTGALR	LGLGADVAQVTGALR	725.916	7.64	7.75	754.445	y7	0.9987	0.0271	175598796800	1669762304	440626976	54564072	17038596
20200218_SS_MK_EVO_WF_30.raw	30		Impaired	02A-013	3	HYC	sp|P14780|MMP9_HUMAN	P14780	LGLGADVAQVTGALR	LGLGADVAQVTGALR	725.916	7.92	7.75	754.445	y7	0.9976	0.0042	37868433408	670546560	195938880	25085346	7512891
20200218_SS_MK_EVO_WF_42.raw	42		Impaired	02A-013	4	HYC	sp|P14780|MMP9_HUMAN	P14780	LGLGADVAQVTGALR	LGLGADVAQVTGALR	725.916	7.65	7.75	754.445	y7	0.9994	0.0083	177439752192	3601888256	910973568	114982824	35428528
20200218_SS_MK_EVO_WF_54.raw	54		Impaired	02A-013	5	HYC	sp|P14780|MMP9_HUMAN	P14780	LGLGADVAQVTGALR	LGLGADVAQVTGALR	725.916	7.62	7.75	754.445	y7	0.9999	0.0277	180555317248	1229609472	316290048	40111008	13707254
20200218_SS_MK_EVO_WF_6.raw	6		Impaired	02A-013	1	MEC	sp|P14780|MMP9_HUMAN	P14780	LGLGADVAQVTGALR	LGLGADVAQVTGALR	725.916	7.96	7.75	754.445	y7	0.9845	0.0126	46729363456	997552128	326481664	42219480	12118450
20200218_SS_MK_EVO_WF_66.raw	66		Impaired	02A-013	6	HYC	sp|P14780|MMP9_HUMAN	P14780	LGLGADVAQVTGALR	LGLGADVAQVTGALR	725.916	7.68	7.75	754.445	y7	0.9997	0.0085	147275710464	3168161024	818636544	103359600	29591686
20200218_SS_MK_EVO_WF_78.raw	78		Impaired	02A-013	7	HYC	sp|P14780|MMP9_HUMAN	P14780	LGLGADVAQVTGALR	LGLGADVAQVTGALR	725.916	7.66	7.75	754.445	y7	0.996	0.0523	152481349632	4170547200	1042508352	131527376	39673168
20200218_SS_MK_EVO_WF_11.raw	11		Impaired	02A-021	1	MEC	sp|P14780|MMP9_HUMAN	P14780	LGLGADVAQVTGALR	LGLGADVAQVTGALR	725.916	7.82	7.75	754.445	y7	0.9982	0.0042	135423639552	2176514304	618875712	79133616	26207826
20200218_SS_MK_EVO_WF_23.raw	23		Impaired	02A-021	2	HYC	sp|P14780|MMP9_HUMAN	P14780	LGLGADVAQVTGALR	LGLGADVAQVTGALR	725.916	7.72	7.75	754.445	y7	0.9989	0.0065	151665377280	3402028544	881740096	110354896	34398488
20200218_SS_MK_EVO_WF_35.raw	35		Impaired	02A-021	3	HYC	sp|P14780|MMP9_HUMAN	P14780	LGLGADVAQVTGALR	LGLGADVAQVTGALR	725.916	7.73	7.75	754.445	y7	0.1526	0.0007	128880009216	2363005952	616184000	77389464	23380242
20200218_SS_MK_EVO_WF_47.raw	47		Impaired	02A-021	4	HYC	sp|P14780|MMP9_HUMAN	P14780	LGLGADVAQVTGALR	LGLGADVAQVTGALR	725.916	7.63	7.75	754.445	y7	0.1338	0.0006	167171063808	2166675968	511450048	64248916	21442476
20200218_SS_MK_EVO_WF_59.raw	59		Impaired	02A-021	5	HYC	sp|P14780|MMP9_HUMAN	P14780	LGLGADVAQVTGALR	LGLGADVAQVTGALR	725.916	7.84	7.75	754.445	y7	0.1485	0.0002	69907767296	4623578112	1185937664	150294672	39194672
20200218_SS_MK_EVO_WF_71.raw	71		Impaired	02A-021	6	HYC	sp|P14780|MMP9_HUMAN	P14780	LGLGADVAQVTGALR	LGLGADVAQVTGALR	725.916	7.74	7.75	754.445	y7	0.9612	0.0011	97329512448	3537960960	962923840	121618520	33248972
20200218_SS_MK_EVO_WF_83.raw	83		Impaired	02A-021	7	HYC	sp|P14780|MMP9_HUMAN	P14780	LGLGADVAQVTGALR	LGLGADVAQVTGALR	725.916	7.81	7.75	754.445	y7	0.9999	0.001	94609498112	2764774912	785390528	99310424	27145512
20200218_SS_MK_EVO_WF_1.raw	1		Impaired	02A-001	1	MEC	sp|P14780|MMP9_HUMAN	P14780	LGLGADVAQVTGALR	LGLGADVAQVTGALR	725.916	7.86	7.75	527.318	y5	0.9765	0.0015	114114707456	3989122304	925371008	95709928	28399242
20200218_SS_MK_EVO_WF_13.raw	13		Impaired	02A-001	2	HYC	sp|P14780|MMP9_HUMAN	P14780	LGLGADVAQVTGALR	LGLGADVAQVTGALR	725.916	7.94	7.75	527.318	y5	0.9938	0.0111	72380194816	3791635200	1043601600	111902136	29427520
20200218_SS_MK_EVO_WF_25.raw	25		Impaired	02A-001	3	HYC	sp|P14780|MMP9_HUMAN	P14780	LGLGADVAQVTGALR	LGLGADVAQVTGALR	725.916	7.9	7.75	527.318	y5	0.9868	0.0065	46524964864	1274306304	383140896	40901868	10897650
20200218_SS_MK_EVO_WF_37.raw	37		Impaired	02A-001	4	HYC	sp|P14780|MMP9_HUMAN	P14780	LGLGADVAQVTGALR	LGLGADVAQVTGALR	725.916	7.74	7.75	527.318	y5	0.9947	0.0092	115247546368	3174290432	860399872	89948184	26712010
20200218_SS_MK_EVO_WF_49.raw	49		Impaired	02A-001	5	HYC	sp|P14780|MMP9_HUMAN	P14780	LGLGADVAQVTGALR	LGLGADVAQVTGALR	725.916	7.69	7.75	527.318	y5	0.9901	0.005	143289516032	4624633856	1174810496	123946664	37369620
20200218_SS_MK_EVO_WF_61.raw	61		Impaired	02A-001	6	HYC	sp|P14780|MMP9_HUMAN	P14780	LGLGADVAQVTGALR	LGLGADVAQVTGALR	725.916	7.73	7.75	527.318	y5	0.9977	0.0063	111293259776	3931478528	1063419200	113373376	34304064
20200218_SS_MK_EVO_WF_73.raw	73		Impaired	02A-001	7	HYC	sp|P14780|MMP9_HUMAN	P14780	LGLGADVAQVTGALR	LGLGADVAQVTGALR	725.916	7.66	7.75	527.318	y5	0.9784	0.0031	142058356736	2889708032	749266368	79602688	26671304
20200218_SS_MK_EVO_WF_14.raw	14		Impaired	02A-002	2	HYC	sp|P14780|MMP9_HUMAN	P14780	LGLGADVAQVTGALR	LGLGADVAQVTGALR	725.916	7.98	7.75	527.318	y5	0.9961	0.0143	100931059712	2661482496	779993408	84148776	23298726
20200218_SS_MK_EVO_WF_2.raw	2		Impaired	02A-002	1	MEC	sp|P14780|MMP9_HUMAN	P14780	LGLGADVAQVTGALR	LGLGADVAQVTGALR	725.916	7.83	7.75	527.318	y5	0.9815	0.0038	102881370112	2664455168	774183360	81806872	26713554
20200218_SS_MK_EVO_WF_26.raw	26		Impaired	02A-002	3	HYC	sp|P14780|MMP9_HUMAN	P14780	LGLGADVAQVTGALR	LGLGADVAQVTGALR	725.916	7.74	7.75	527.318	y5	0.9938	0.0066	122772733952	3904070144	1085703296	115439424	36083096
20200218_SS_MK_EVO_WF_38.raw	38		Impaired	02A-002	4	HYC	sp|P14780|MMP9_HUMAN	P14780	LGLGADVAQVTGALR	LGLGADVAQVTGALR	725.916	7.59	7.75	527.318	y5	0.9924	0.0203	172328108032	2165765376	558501440	58202772	17760560
20200218_SS_MK_EVO_WF_50.raw	50		Impaired	02A-002	5	HYC	sp|P14780|MMP9_HUMAN	P14780	LGLGADVAQVTGALR	LGLGADVAQVTGALR	725.916	7.7	7.75	527.318	y5	0.9863	0.0051	144317808640	3775444992	1014708800	108566144	31317950
20200218_SS_MK_EVO_WF_62.raw	62		Impaired	02A-002	6	HYC	sp|P14780|MMP9_HUMAN	P14780	LGLGADVAQVTGALR	LGLGADVAQVTGALR	725.916	7.65	7.75	527.318	y5	0.997	0.011	140086083584	2024513536	540681216	57092780	19218630
20200218_SS_MK_EVO_WF_74.raw	74		Impaired	02A-002	7	HYC	sp|P14780|MMP9_HUMAN	P14780	LGLGADVAQVTGALR	LGLGADVAQVTGALR	725.916	7.67	7.75	527.318	y5	0.9975	0.0122	158968758272	2581359360	666958784	70046968	22813950
20200218_SS_MK_EVO_WF_15.raw	15		Impaired	02A-005	2	HYC	sp|P14780|MMP9_HUMAN	P14780	LGLGADVAQVTGALR	LGLGADVAQVTGALR	725.916	7.89	7.75	527.318	y5	0.9899	0.0085	104038383616	3127935488	879815680	94481488	25515628
20200218_SS_MK_EVO_WF_27.raw	27		Impaired	02A-005	3	HYC	sp|P14780|MMP9_HUMAN	P14780	LGLGADVAQVTGALR	LGLGADVAQVTGALR	725.916	7.63	7.75	527.318	y5	0.9999	0.0087	131982516224	3407705344	887060544	94855624	27483806
20200218_SS_MK_EVO_WF_3.raw	3		Impaired	02A-005	1	MEC	sp|P14780|MMP9_HUMAN	P14780	LGLGADVAQVTGALR	LGLGADVAQVTGALR	725.916	7.89	7.75	527.318	y5	0.9748	0.0174	58941669376	707889920	237477008	25756586	7168439
20200218_SS_MK_EVO_WF_39.raw	39		Impaired	02A-005	4	HYC	sp|P14780|MMP9_HUMAN	P14780	LGLGADVAQVTGALR	LGLGADVAQVTGALR	725.916	7.66	7.75	527.318	y5	0.9867	0.0055	120706760704	3457945344	874287936	92346704	27724612
20200218_SS_MK_EVO_WF_51.raw	51		Impaired	02A-005	5	HYC	sp|P14780|MMP9_HUMAN	P14780	LGLGADVAQVTGALR	LGLGADVAQVTGALR	725.916	7.73	7.75	527.318	y5	0.9911	0.0058	120978808832	3560682752	961441408	103747360	30275892
20200218_SS_MK_EVO_WF_63.raw	63		Impaired	02A-005	6	HYC	sp|P14780|MMP9_HUMAN	P14780	LGLGADVAQVTGALR	LGLGADVAQVTGALR	725.916	7.65	7.75	527.318	y5	0.9949	0.0135	161030193152	2600428544	684427008	72847728	22945816
20200218_SS_MK_EVO_WF_75.raw	75		Impaired	02A-005	7	HYC	sp|P14780|MMP9_HUMAN	P14780	LGLGADVAQVTGALR	LGLGADVAQVTGALR	725.916	7.71	7.75	527.318	y5	0.999	0.0079	133682913280	3921073152	997072256	106824120	33114652
20200218_SS_MK_EVO_WF_17.raw	17		Impaired	02A-010	2	HYC	sp|P14780|MMP9_HUMAN	P14780	LGLGADVAQVTGALR	LGLGADVAQVTGALR	725.916	7.86	7.75	527.318	y5	0.9933	0.0098	132295720960	3472260096	980891264	105608072	30699530
20200218_SS_MK_EVO_WF_29.raw	29		Impaired	02A-010	3	HYC	sp|P14780|MMP9_HUMAN	P14780	LGLGADVAQVTGALR	LGLGADVAQVTGALR	725.916	7.8	7.75	527.318	y5	0.9972	0.0092	101071847424	3624770560	1044402304	111512480	32400152
20200218_SS_MK_EVO_WF_41.raw	41		Impaired	02A-010	4	HYC	sp|P14780|MMP9_HUMAN	P14780	LGLGADVAQVTGALR	LGLGADVAQVTGALR	725.916	7.65	7.75	527.318	y5	0.997	0.005	173776863232	2527189248	674313600	71617456	22473174
20200218_SS_MK_EVO_WF_5.raw	5		Impaired	02A-010	1	MEC	sp|P14780|MMP9_HUMAN	P14780	LGLGADVAQVTGALR	LGLGADVAQVTGALR	725.916	7.86	7.75	527.318	y5	0.9944	0.0075	126970462208	1926422016	543487232	56929116	19430508
20200218_SS_MK_EVO_WF_53.raw	53		Impaired	02A-010	5	HYC	sp|P14780|MMP9_HUMAN	P14780	LGLGADVAQVTGALR	LGLGADVAQVTGALR	725.916	7.59	7.75	527.318	y5	0.993	0.0056	204824395776	2385901824	617552704	64825832	22121700
20200218_SS_MK_EVO_WF_65.raw	65		Impaired	02A-010	6	HYC	sp|P14780|MMP9_HUMAN	P14780	LGLGADVAQVTGALR	LGLGADVAQVTGALR	725.916	7.74	7.75	527.318	y5	0.9985	0.0052	93420445696	3461601536	965018112	102986808	29303062
20200218_SS_MK_EVO_WF_77.raw	77		Impaired	02A-010	7	HYC	sp|P14780|MMP9_HUMAN	P14780	LGLGADVAQVTGALR	LGLGADVAQVTGALR	725.916	7.79	7.75	527.318	y5	0.9966	0.0044	111586181120	3932353280	1043482752	110366248	28696732
20200218_SS_MK_EVO_WF_18.raw	18		Impaired	02A-013	2	HYC	sp|P14780|MMP9_HUMAN	P14780	LGLGADVAQVTGALR	LGLGADVAQVTGALR	725.916	7.64	7.75	527.318	y5	0.9987	0.0271	175598796800	1669762304	440626976	45942976	14519546
20200218_SS_MK_EVO_WF_30.raw	30		Impaired	02A-013	3	HYC	sp|P14780|MMP9_HUMAN	P14780	LGLGADVAQVTGALR	LGLGADVAQVTGALR	725.916	7.92	7.75	527.318	y5	0.9976	0.0042	37868433408	670546560	195938880	21272920	6244218
20200218_SS_MK_EVO_WF_42.raw	42		Impaired	02A-013	4	HYC	sp|P14780|MMP9_HUMAN	P14780	LGLGADVAQVTGALR	LGLGADVAQVTGALR	725.916	7.65	7.75	527.318	y5	0.9994	0.0083	177439752192	3601888256	910973568	96320120	29063754
20200218_SS_MK_EVO_WF_54.raw	54		Impaired	02A-013	5	HYC	sp|P14780|MMP9_HUMAN	P14780	LGLGADVAQVTGALR	LGLGADVAQVTGALR	725.916	7.62	7.75	527.318	y5	0.9999	0.0277	180555317248	1229609472	316290048	33097644	11366634
20200218_SS_MK_EVO_WF_6.raw	6		Impaired	02A-013	1	MEC	sp|P14780|MMP9_HUMAN	P14780	LGLGADVAQVTGALR	LGLGADVAQVTGALR	725.916	7.96	7.75	527.318	y5	0.9845	0.0126	46729363456	997552128	326481664	35553856	10428387
20200218_SS_MK_EVO_WF_66.raw	66		Impaired	02A-013	6	HYC	sp|P14780|MMP9_HUMAN	P14780	LGLGADVAQVTGALR	LGLGADVAQVTGALR	725.916	7.68	7.75	527.318	y5	0.9997	0.0085	147275710464	3168161024	818636544	86806720	25444316
20200218_SS_MK_EVO_WF_78.raw	78		Impaired	02A-013	7	HYC	sp|P14780|MMP9_HUMAN	P14780	LGLGADVAQVTGALR	LGLGADVAQVTGALR	725.916	7.66	7.75	527.318	y5	0.996	0.0523	152481349632	4170547200	1042508352	108820584	31880788
20200218_SS_MK_EVO_WF_11.raw	11		Impaired	02A-021	1	MEC	sp|P14780|MMP9_HUMAN	P14780	LGLGADVAQVTGALR	LGLGADVAQVTGALR	725.916	7.82	7.75	527.318	y5	0.9982	0.0042	135423639552	2176514304	618875712	65394836	21800828
20200218_SS_MK_EVO_WF_23.raw	23		Impaired	02A-021	2	HYC	sp|P14780|MMP9_HUMAN	P14780	LGLGADVAQVTGALR	LGLGADVAQVTGALR	725.916	7.72	7.75	527.318	y5	0.9989	0.0065	151665377280	3402028544	881740096	91656424	29010122
20200218_SS_MK_EVO_WF_35.raw	35		Impaired	02A-021	3	HYC	sp|P14780|MMP9_HUMAN	P14780	LGLGADVAQVTGALR	LGLGADVAQVTGALR	725.916	7.73	7.75	527.318	y5	0.1526	0.0007	128880009216	2363005952	616184000	63688720	19077016
20200218_SS_MK_EVO_WF_47.raw	47		Impaired	02A-021	4	HYC	sp|P14780|MMP9_HUMAN	P14780	LGLGADVAQVTGALR	LGLGADVAQVTGALR	725.916	7.63	7.75	527.318	y5	0.1338	0.0006	167171063808	2166675968	511450048	52417312	17725008
20200218_SS_MK_EVO_WF_59.raw	59		Impaired	02A-021	5	HYC	sp|P14780|MMP9_HUMAN	P14780	LGLGADVAQVTGALR	LGLGADVAQVTGALR	725.916	7.84	7.75	527.318	y5	0.1485	0.0002	69907767296	4623578112	1185937664	124946880	32313814
20200218_SS_MK_EVO_WF_71.raw	71		Impaired	02A-021	6	HYC	sp|P14780|MMP9_HUMAN	P14780	LGLGADVAQVTGALR	LGLGADVAQVTGALR	725.916	7.74	7.75	527.318	y5	0.9612	0.0011	97329512448	3537960960	962923840	101169288	28182148
20200218_SS_MK_EVO_WF_83.raw	83		Impaired	02A-021	7	HYC	sp|P14780|MMP9_HUMAN	P14780	LGLGADVAQVTGALR	LGLGADVAQVTGALR	725.916	7.81	7.75	527.318	y5	0.9999	0.001	94609498112	2764774912	785390528	83375032	22923312
20200218_SS_MK_EVO_WF_1.raw	1		Impaired	02A-001	1	MEC	sp|P08246|ELNE_HUMAN	P08246	VVLGAHNLSR	VVLGAHNLSR	355.877	3.05	2.99	355.877	precursor	0.9966	0.0177	114114707456	40003516	13969056	26034460	6829705
20200218_SS_MK_EVO_WF_13.raw	13		Impaired	02A-001	2	HYC	sp|P08246|ELNE_HUMAN	P08246	VVLGAHNLSR	VVLGAHNLSR	355.877	3.04	2.99	355.877	precursor	0.9955	0.0658	72380194816	116622216	40299112	76323104	19694604
20200218_SS_MK_EVO_WF_25.raw	25		Impaired	02A-001	3	HYC	sp|P08246|ELNE_HUMAN	P08246	VVLGAHNLSR	VVLGAHNLSR	355.877	3.06	2.99	355.877	precursor	0.9968	0.0216	46524964864	13542381	4180724	9361658	1881232
20200218_SS_MK_EVO_WF_37.raw	37		Impaired	02A-001	4	HYC	sp|P08246|ELNE_HUMAN	P08246	VVLGAHNLSR	VVLGAHNLSR	355.877	3	2.99	355.877	precursor	0.9916	0.0116	115247546368	5905223	2272006	3633217	1032904
20200218_SS_MK_EVO_WF_49.raw	49		Impaired	02A-001	5	HYC	sp|P08246|ELNE_HUMAN	P08246	VVLGAHNLSR	VVLGAHNLSR	355.877	2.95	2.99	355.877	precursor	0.9976	0.0087	143289516032	13320027	4115385	9204641	2907300
20200218_SS_MK_EVO_WF_61.raw	61		Impaired	02A-001	6	HYC	sp|P08246|ELNE_HUMAN	P08246	VVLGAHNLSR	VVLGAHNLSR	355.877	2.94	2.99	355.877	precursor	0.9992	0.0216	111293259776	36040332	10921549	25118784	9344196
20200218_SS_MK_EVO_WF_73.raw	73		Impaired	02A-001	7	HYC	sp|P08246|ELNE_HUMAN	P08246	VVLGAHNLSR	VVLGAHNLSR	355.877	2.97	2.99	355.877	precursor	0.9853	0.0007	142058356736	1207806	528722	679084	514002
20200218_SS_MK_EVO_WF_14.raw	14		Impaired	02A-002	2	HYC	sp|P08246|ELNE_HUMAN	P08246	VVLGAHNLSR	VVLGAHNLSR	355.877	3.08	2.99	355.877	precursor	0.9978	0.0097	100931059712	12696358	3916088	8780270	2688280
20200218_SS_MK_EVO_WF_2.raw	2		Impaired	02A-002	1	MEC	sp|P08246|ELNE_HUMAN	P08246	VVLGAHNLSR	VVLGAHNLSR	355.877	3.04	2.99	355.877	precursor	0.9926	0.0608	102881370112	72634872	27371988	45262888	13192894
20200218_SS_MK_EVO_WF_26.raw	26		Impaired	02A-002	3	HYC	sp|P08246|ELNE_HUMAN	P08246	VVLGAHNLSR	VVLGAHNLSR	355.877	2.97	2.99	355.877	precursor	0.9997	0.013	122772733952	19901558	5194078	14707480	4137501
20200218_SS_MK_EVO_WF_38.raw	38		Impaired	02A-002	4	HYC	sp|P08246|ELNE_HUMAN	P08246	VVLGAHNLSR	VVLGAHNLSR	355.877	2.95	2.99	355.877	precursor	0.9903	0.0045	172328108032	5153781	1917995	3235786	1447154
20200218_SS_MK_EVO_WF_50.raw	50		Impaired	02A-002	5	HYC	sp|P08246|ELNE_HUMAN	P08246	VVLGAHNLSR	VVLGAHNLSR	355.877	2.98	2.99	355.877	precursor	0.9998	0.0042	144317808640	5469469	1252435	4217034	1352924
20200218_SS_MK_EVO_WF_62.raw	62		Impaired	02A-002	6	HYC	sp|P08246|ELNE_HUMAN	P08246	VVLGAHNLSR	VVLGAHNLSR	355.877	2.91	2.99	355.877	precursor	0.9885	0.0016	140086083584	3098664	1256516	1842148	880070
20200218_SS_MK_EVO_WF_74.raw	74		Impaired	02A-002	7	HYC	sp|P08246|ELNE_HUMAN	P08246	VVLGAHNLSR	VVLGAHNLSR	355.877	3	2.99	355.877	precursor	0.9984	0.0026	158968758272	4851935	1438943	3412992	1371642
20200218_SS_MK_EVO_WF_15.raw	15		Impaired	02A-005	2	HYC	sp|P08246|ELNE_HUMAN	P08246	VVLGAHNLSR	VVLGAHNLSR	355.877	3	2.99	355.877	precursor	0.9995	0.0027	104038383616	5656318	1496009	4160309	1293822
20200218_SS_MK_EVO_WF_27.raw	27		Impaired	02A-005	3	HYC	sp|P08246|ELNE_HUMAN	P08246	VVLGAHNLSR	VVLGAHNLSR	355.877	2.9	2.99	355.877	precursor	0.9989	0.01	131982516224	16843906	4501745	12342160	2406559
20200218_SS_MK_EVO_WF_3.raw	3		Impaired	02A-005	1	MEC	sp|P08246|ELNE_HUMAN	P08246	VVLGAHNLSR	VVLGAHNLSR	355.877	3.08	2.99	355.877	precursor	0.9982	0.1498	58941669376	44028676	13651476	30377202	7398091
20200218_SS_MK_EVO_WF_39.raw	39		Impaired	02A-005	4	HYC	sp|P08246|ELNE_HUMAN	P08246	VVLGAHNLSR	VVLGAHNLSR	355.877	2.92	2.99	355.877	precursor	0.9993	0.0083	120706760704	5577268	1305675	4271593	1441877
20200218_SS_MK_EVO_WF_51.raw	51		Impaired	02A-005	5	HYC	sp|P08246|ELNE_HUMAN	P08246	VVLGAHNLSR	VVLGAHNLSR	355.877	2.95	2.99	355.877	precursor	0.9922	0.0032	120978808832	3251890	1171971	2079919	752484
20200218_SS_MK_EVO_WF_63.raw	63		Impaired	02A-005	6	HYC	sp|P08246|ELNE_HUMAN	P08246	VVLGAHNLSR	VVLGAHNLSR	355.877	2.97	2.99	355.877	precursor	0.996	0.0215	161030193152	18079040	5840218	12238820	2317533
20200218_SS_MK_EVO_WF_75.raw	75		Impaired	02A-005	7	HYC	sp|P08246|ELNE_HUMAN	P08246	VVLGAHNLSR	VVLGAHNLSR	355.877	2.94	2.99	355.877	precursor	0.9984	0.0127	133682913280	13673420	3783880	9889542	2997000
20200218_SS_MK_EVO_WF_17.raw	17		Impaired	02A-010	2	HYC	sp|P08246|ELNE_HUMAN	P08246	VVLGAHNLSR	VVLGAHNLSR	355.877	3.03	2.99	355.877	precursor	0.9968	0.0116	132295720960	19591924	6470905	13121018	3418539
20200218_SS_MK_EVO_WF_29.raw	29		Impaired	02A-010	3	HYC	sp|P08246|ELNE_HUMAN	P08246	VVLGAHNLSR	VVLGAHNLSR	355.877	3.03	2.99	355.877	precursor	0.9993	0.0196	101071847424	35794496	10251839	25542656	7463079
20200218_SS_MK_EVO_WF_41.raw	41		Impaired	02A-010	4	HYC	sp|P08246|ELNE_HUMAN	P08246	VVLGAHNLSR	VVLGAHNLSR	355.877	2.91	2.99	355.877	precursor	0.9996	0.0022	173776863232	3127276	846808	2280468	610413
20200218_SS_MK_EVO_WF_5.raw	5		Impaired	02A-010	1	MEC	sp|P08246|ELNE_HUMAN	P08246	VVLGAHNLSR	VVLGAHNLSR	355.877	3.03	2.99	355.877	precursor	0.9921	0.0588	126970462208	80003336	29353680	50649656	13816657
20200218_SS_MK_EVO_WF_53.raw	53		Impaired	02A-010	5	HYC	sp|P08246|ELNE_HUMAN	P08246	VVLGAHNLSR	VVLGAHNLSR	355.877	2.94	2.99	355.877	precursor	0.995	0.0033	204824395776	4934631	1775989	3158642	1067162
20200218_SS_MK_EVO_WF_65.raw	65		Impaired	02A-010	6	HYC	sp|P08246|ELNE_HUMAN	P08246	VVLGAHNLSR	VVLGAHNLSR	355.877	2.95	2.99	355.877	precursor	0.9998	0.004	93420445696	7385588	1845965	5539624	1398171
20200218_SS_MK_EVO_WF_77.raw	77		Impaired	02A-010	7	HYC	sp|P08246|ELNE_HUMAN	P08246	VVLGAHNLSR	VVLGAHNLSR	355.877	3.02	2.99	355.877	precursor	0.9997	0.0026	111586181120	2730789	596220	2134569	421251
20200218_SS_MK_EVO_WF_18.raw	18		Impaired	02A-013	2	HYC	sp|P08246|ELNE_HUMAN	P08246	VVLGAHNLSR	VVLGAHNLSR	355.877	2.95	2.99	355.877	precursor	0.9979	0.008	175598796800	11265038	3581479	7683559	2038500
20200218_SS_MK_EVO_WF_30.raw	30		Impaired	02A-013	3	HYC	sp|P08246|ELNE_HUMAN	P08246	VVLGAHNLSR	VVLGAHNLSR	355.877	3.05	2.99	355.877	precursor	0.1364	0.0002	37868433408	29528	29528	0	0
20200218_SS_MK_EVO_WF_42.raw	42		Impaired	02A-013	4	HYC	sp|P08246|ELNE_HUMAN	P08246	VVLGAHNLSR	VVLGAHNLSR	355.877	2.92	2.99	355.877	precursor	0.9996	0.0015	177439752192	3277091	876002	2401089	1052047
20200218_SS_MK_EVO_WF_54.raw	54		Impaired	02A-013	5	HYC	sp|P08246|ELNE_HUMAN	P08246	VVLGAHNLSR	VVLGAHNLSR	355.877	2.93	2.99	355.877	precursor	0.1698	0.001	180555317248	761505	761505	0	0
20200218_SS_MK_EVO_WF_6.raw	6		Impaired	02A-013	1	MEC	sp|P08246|ELNE_HUMAN	P08246	VVLGAHNLSR	VVLGAHNLSR	355.877	3.09	2.99	355.877	precursor	0.9926	0.0921	46729363456	46483108	17871404	28611702	7877780
20200218_SS_MK_EVO_WF_66.raw	66		Impaired	02A-013	6	HYC	sp|P08246|ELNE_HUMAN	P08246	VVLGAHNLSR	VVLGAHNLSR	355.877	2.97	2.99	355.877	precursor	0.9998	0.0009	147275710464	1561482	349997	1211485	990863
20200218_SS_MK_EVO_WF_78.raw	78		Impaired	02A-013	7	HYC	sp|P08246|ELNE_HUMAN	P08246	VVLGAHNLSR	VVLGAHNLSR	355.877	2.95	2.99	355.877	precursor	0.9973	0.0046	152481349632	4039645	1184833	2854812	1690866
20200218_SS_MK_EVO_WF_11.raw	11		Impaired	02A-021	1	MEC	sp|P08246|ELNE_HUMAN	P08246	VVLGAHNLSR	VVLGAHNLSR	355.877	3.04	2.99	355.877	precursor	0.998	0.1367	135423639552	94464640	27095730	67368912	18128534
20200218_SS_MK_EVO_WF_23.raw	23		Impaired	02A-021	2	HYC	sp|P08246|ELNE_HUMAN	P08246	VVLGAHNLSR	VVLGAHNLSR	355.877	2.99	2.99	355.877	precursor	0.9998	0.0192	151665377280	30228342	7941879	22286464	5490179
20200218_SS_MK_EVO_WF_35.raw	35		Impaired	02A-021	3	HYC	sp|P08246|ELNE_HUMAN	P08246	VVLGAHNLSR	VVLGAHNLSR	355.877	2.99	2.99	355.877	precursor	0.9991	0.0021	128880009216	3457205	954507	2502698	1219522
20200218_SS_MK_EVO_WF_47.raw	47		Impaired	02A-021	4	HYC	sp|P08246|ELNE_HUMAN	P08246	VVLGAHNLSR	VVLGAHNLSR	355.877	2.96	2.99	355.877	precursor	0.8865	0.0011	167171063808	1569713	951774	617938	469676
20200218_SS_MK_EVO_WF_59.raw	59		Impaired	02A-021	5	HYC	sp|P08246|ELNE_HUMAN	P08246	VVLGAHNLSR	VVLGAHNLSR	355.877	3.02	2.99	355.877	precursor	0.9999	0.0011	69907767296	2515754	544985	1970769	540211
20200218_SS_MK_EVO_WF_71.raw	71		Impaired	02A-021	6	HYC	sp|P08246|ELNE_HUMAN	P08246	VVLGAHNLSR	VVLGAHNLSR	355.877	2.97	2.99	355.877	precursor	0.9998	0.0037	97329512448	8993414	1983118	7010295	2024226
20200218_SS_MK_EVO_WF_83.raw	83		Impaired	02A-021	7	HYC	sp|P08246|ELNE_HUMAN	P08246	VVLGAHNLSR	VVLGAHNLSR	355.877	2.99	2.99	355.877	precursor	0.9996	0.0007	94609498112	1328601	279792	1048809	378160
20200218_SS_MK_EVO_WF_1.raw	1		Impaired	02A-001	1	MEC	sp|P08246|ELNE_HUMAN	P08246	VVLGAHNLSR	VVLGAHNLSR	355.877	3.05	2.99	754.395	y7	0.9966	0.0177	114114707456	40003516	13969056	2855973	836819
20200218_SS_MK_EVO_WF_13.raw	13		Impaired	02A-001	2	HYC	sp|P08246|ELNE_HUMAN	P08246	VVLGAHNLSR	VVLGAHNLSR	355.877	3.04	2.99	754.395	y7	0.9955	0.0658	72380194816	116622216	40299112	7904536	2127198
20200218_SS_MK_EVO_WF_25.raw	25		Impaired	02A-001	3	HYC	sp|P08246|ELNE_HUMAN	P08246	VVLGAHNLSR	VVLGAHNLSR	355.877	3.06	2.99	754.395	y7	0.9968	0.0216	46524964864	13542381	4180724	529313	160759
20200218_SS_MK_EVO_WF_37.raw	37		Impaired	02A-001	4	HYC	sp|P08246|ELNE_HUMAN	P08246	VVLGAHNLSR	VVLGAHNLSR	355.877	3	2.99	754.395	y7	0.9916	0.0116	115247546368	5905223	2272006	452693	120394
20200218_SS_MK_EVO_WF_49.raw	49		Impaired	02A-001	5	HYC	sp|P08246|ELNE_HUMAN	P08246	VVLGAHNLSR	VVLGAHNLSR	355.877	2.95	2.99	754.395	y7	0.9976	0.0087	143289516032	13320027	4115385	780113	203711
20200218_SS_MK_EVO_WF_61.raw	61		Impaired	02A-001	6	HYC	sp|P08246|ELNE_HUMAN	P08246	VVLGAHNLSR	VVLGAHNLSR	355.877	2.94	2.99	754.395	y7	0.9992	0.0216	111293259776	36040332	10921549	2165130	599484
20200218_SS_MK_EVO_WF_73.raw	73		Impaired	02A-001	7	HYC	sp|P08246|ELNE_HUMAN	P08246	VVLGAHNLSR	VVLGAHNLSR	355.877	2.97	2.99	754.395	y7	0.9853	0.0007	142058356736	1207806	528722	103951	27094
20200218_SS_MK_EVO_WF_14.raw	14		Impaired	02A-002	2	HYC	sp|P08246|ELNE_HUMAN	P08246	VVLGAHNLSR	VVLGAHNLSR	355.877	3.08	2.99	754.395	y7	0.9978	0.0097	100931059712	12696358	3916088	703539	183241
20200218_SS_MK_EVO_WF_2.raw	2		Impaired	02A-002	1	MEC	sp|P08246|ELNE_HUMAN	P08246	VVLGAHNLSR	VVLGAHNLSR	355.877	3.04	2.99	754.395	y7	0.9926	0.0608	102881370112	72634872	27371988	5243271	1568533
20200218_SS_MK_EVO_WF_26.raw	26		Impaired	02A-002	3	HYC	sp|P08246|ELNE_HUMAN	P08246	VVLGAHNLSR	VVLGAHNLSR	355.877	2.97	2.99	754.395	y7	0.9997	0.013	122772733952	19901558	5194078	1056935	303950
20200218_SS_MK_EVO_WF_38.raw	38		Impaired	02A-002	4	HYC	sp|P08246|ELNE_HUMAN	P08246	VVLGAHNLSR	VVLGAHNLSR	355.877	2.95	2.99	754.395	y7	0.9903	0.0045	172328108032	5153781	1917995	400902	84740
20200218_SS_MK_EVO_WF_50.raw	50		Impaired	02A-002	5	HYC	sp|P08246|ELNE_HUMAN	P08246	VVLGAHNLSR	VVLGAHNLSR	355.877	2.98	2.99	754.395	y7	0.9998	0.0042	144317808640	5469469	1252435	242983	58679
20200218_SS_MK_EVO_WF_62.raw	62		Impaired	02A-002	6	HYC	sp|P08246|ELNE_HUMAN	P08246	VVLGAHNLSR	VVLGAHNLSR	355.877	2.91	2.99	754.395	y7	0.9885	0.0016	140086083584	3098664	1256516	249613	59601
20200218_SS_MK_EVO_WF_74.raw	74		Impaired	02A-002	7	HYC	sp|P08246|ELNE_HUMAN	P08246	VVLGAHNLSR	VVLGAHNLSR	355.877	3	2.99	754.395	y7	0.9984	0.0026	158968758272	4851935	1438943	261516	67008
20200218_SS_MK_EVO_WF_15.raw	15		Impaired	02A-005	2	HYC	sp|P08246|ELNE_HUMAN	P08246	VVLGAHNLSR	VVLGAHNLSR	355.877	3	2.99	754.395	y7	0.9995	0.0027	104038383616	5656318	1496009	279732	61897
20200218_SS_MK_EVO_WF_27.raw	27		Impaired	02A-005	3	HYC	sp|P08246|ELNE_HUMAN	P08246	VVLGAHNLSR	VVLGAHNLSR	355.877	2.9	2.99	754.395	y7	0.9989	0.01	131982516224	16843906	4501745	987865	221378
20200218_SS_MK_EVO_WF_3.raw	3		Impaired	02A-005	1	MEC	sp|P08246|ELNE_HUMAN	P08246	VVLGAHNLSR	VVLGAHNLSR	355.877	3.08	2.99	754.395	y7	0.9982	0.1498	58941669376	44028676	13651476	1919031	711712
20200218_SS_MK_EVO_WF_39.raw	39		Impaired	02A-005	4	HYC	sp|P08246|ELNE_HUMAN	P08246	VVLGAHNLSR	VVLGAHNLSR	355.877	2.92	2.99	754.395	y7	0.9993	0.0083	120706760704	5577268	1305675	290632	66217
20200218_SS_MK_EVO_WF_51.raw	51		Impaired	02A-005	5	HYC	sp|P08246|ELNE_HUMAN	P08246	VVLGAHNLSR	VVLGAHNLSR	355.877	2.95	2.99	754.395	y7	0.9922	0.0032	120978808832	3251890	1171971	257647	62421
20200218_SS_MK_EVO_WF_63.raw	63		Impaired	02A-005	6	HYC	sp|P08246|ELNE_HUMAN	P08246	VVLGAHNLSR	VVLGAHNLSR	355.877	2.97	2.99	754.395	y7	0.996	0.0215	161030193152	18079040	5840218	1320445	306620
20200218_SS_MK_EVO_WF_75.raw	75		Impaired	02A-005	7	HYC	sp|P08246|ELNE_HUMAN	P08246	VVLGAHNLSR	VVLGAHNLSR	355.877	2.94	2.99	754.395	y7	0.9984	0.0127	133682913280	13673420	3783880	827283	205573
20200218_SS_MK_EVO_WF_17.raw	17		Impaired	02A-010	2	HYC	sp|P08246|ELNE_HUMAN	P08246	VVLGAHNLSR	VVLGAHNLSR	355.877	3.03	2.99	754.395	y7	0.9968	0.0116	132295720960	19591924	6470905	1245371	324028
20200218_SS_MK_EVO_WF_29.raw	29		Impaired	02A-010	3	HYC	sp|P08246|ELNE_HUMAN	P08246	VVLGAHNLSR	VVLGAHNLSR	355.877	3.03	2.99	754.395	y7	0.9993	0.0196	101071847424	35794496	10251839	2003126	619407
20200218_SS_MK_EVO_WF_41.raw	41		Impaired	02A-010	4	HYC	sp|P08246|ELNE_HUMAN	P08246	VVLGAHNLSR	VVLGAHNLSR	355.877	2.91	2.99	754.395	y7	0.9996	0.0022	173776863232	3127276	846808	150613	36008
20200218_SS_MK_EVO_WF_5.raw	5		Impaired	02A-010	1	MEC	sp|P08246|ELNE_HUMAN	P08246	VVLGAHNLSR	VVLGAHNLSR	355.877	3.03	2.99	754.395	y7	0.9921	0.0588	126970462208	80003336	29353680	5539432	1633430
20200218_SS_MK_EVO_WF_53.raw	53		Impaired	02A-010	5	HYC	sp|P08246|ELNE_HUMAN	P08246	VVLGAHNLSR	VVLGAHNLSR	355.877	2.94	2.99	754.395	y7	0.995	0.0033	204824395776	4934631	1775989	364091	88778
20200218_SS_MK_EVO_WF_65.raw	65		Impaired	02A-010	6	HYC	sp|P08246|ELNE_HUMAN	P08246	VVLGAHNLSR	VVLGAHNLSR	355.877	2.95	2.99	754.395	y7	0.9998	0.004	93420445696	7385588	1845965	309742	102281
20200218_SS_MK_EVO_WF_77.raw	77		Impaired	02A-010	7	HYC	sp|P08246|ELNE_HUMAN	P08246	VVLGAHNLSR	VVLGAHNLSR	355.877	3.02	2.99	754.395	y7	0.9997	0.0026	111586181120	2730789	596220	110959	27292
20200218_SS_MK_EVO_WF_18.raw	18		Impaired	02A-013	2	HYC	sp|P08246|ELNE_HUMAN	P08246	VVLGAHNLSR	VVLGAHNLSR	355.877	2.95	2.99	754.395	y7	0.9979	0.008	175598796800	11265038	3581479	849527	165037
20200218_SS_MK_EVO_WF_30.raw	30		Impaired	02A-013	3	HYC	sp|P08246|ELNE_HUMAN	P08246	VVLGAHNLSR	VVLGAHNLSR	355.877	3.05	2.99	754.395	y7	0.1364	0.0002	37868433408	29528	29528	4992	1386
20200218_SS_MK_EVO_WF_42.raw	42		Impaired	02A-013	4	HYC	sp|P08246|ELNE_HUMAN	P08246	VVLGAHNLSR	VVLGAHNLSR	355.877	2.92	2.99	754.395	y7	0.9996	0.0015	177439752192	3277091	876002	183940	42283
20200218_SS_MK_EVO_WF_54.raw	54		Impaired	02A-013	5	HYC	sp|P08246|ELNE_HUMAN	P08246	VVLGAHNLSR	VVLGAHNLSR	355.877	2.93	2.99	754.395	y7	0.1698	0.001	180555317248	761505	761505	148861	38931
20200218_SS_MK_EVO_WF_6.raw	6		Impaired	02A-013	1	MEC	sp|P08246|ELNE_HUMAN	P08246	VVLGAHNLSR	VVLGAHNLSR	355.877	3.09	2.99	754.395	y7	0.9926	0.0921	46729363456	46483108	17871404	3884157	1098742
20200218_SS_MK_EVO_WF_66.raw	66		Impaired	02A-013	6	HYC	sp|P08246|ELNE_HUMAN	P08246	VVLGAHNLSR	VVLGAHNLSR	355.877	2.97	2.99	754.395	y7	0.9998	0.0009	147275710464	1561482	349997	70646	14636
20200218_SS_MK_EVO_WF_78.raw	78		Impaired	02A-013	7	HYC	sp|P08246|ELNE_HUMAN	P08246	VVLGAHNLSR	VVLGAHNLSR	355.877	2.95	2.99	754.395	y7	0.9973	0.0046	152481349632	4039645	1184833	234267	66277
20200218_SS_MK_EVO_WF_11.raw	11		Impaired	02A-021	1	MEC	sp|P08246|ELNE_HUMAN	P08246	VVLGAHNLSR	VVLGAHNLSR	355.877	3.04	2.99	754.395	y7	0.998	0.1367	135423639552	94464640	27095730	4933027	1569387
20200218_SS_MK_EVO_WF_23.raw	23		Impaired	02A-021	2	HYC	sp|P08246|ELNE_HUMAN	P08246	VVLGAHNLSR	VVLGAHNLSR	355.877	2.99	2.99	754.395	y7	0.9998	0.0192	151665377280	30228342	7941879	1489499	418876
20200218_SS_MK_EVO_WF_35.raw	35		Impaired	02A-021	3	HYC	sp|P08246|ELNE_HUMAN	P08246	VVLGAHNLSR	VVLGAHNLSR	355.877	2.99	2.99	754.395	y7	0.9991	0.0021	128880009216	3457205	954507	121805	39508
20200218_SS_MK_EVO_WF_47.raw	47		Impaired	02A-021	4	HYC	sp|P08246|ELNE_HUMAN	P08246	VVLGAHNLSR	VVLGAHNLSR	355.877	2.96	2.99	754.395	y7	0.8865	0.0011	167171063808	1569713	951774	119558	39813
20200218_SS_MK_EVO_WF_59.raw	59		Impaired	02A-021	5	HYC	sp|P08246|ELNE_HUMAN	P08246	VVLGAHNLSR	VVLGAHNLSR	355.877	3.02	2.99	754.395	y7	0.9999	0.0011	69907767296	2515754	544985	79266	20445
20200218_SS_MK_EVO_WF_71.raw	71		Impaired	02A-021	6	HYC	sp|P08246|ELNE_HUMAN	P08246	VVLGAHNLSR	VVLGAHNLSR	355.877	2.97	2.99	754.395	y7	0.9998	0.0037	97329512448	8993414	1983118	242637	79226
20200218_SS_MK_EVO_WF_83.raw	83		Impaired	02A-021	7	HYC	sp|P08246|ELNE_HUMAN	P08246	VVLGAHNLSR	VVLGAHNLSR	355.877	2.99	2.99	754.395	y7	0.9996	0.0007	94609498112	1328601	279792	51449	17182
20200218_SS_MK_EVO_WF_1.raw	1		Impaired	02A-001	1	MEC	sp|P08246|ELNE_HUMAN	P08246	VVLGAHNLSR	VVLGAHNLSR	355.877	3.05	2.99	626.337	y5	0.9966	0.0177	114114707456	40003516	13969056	1330789	402896
20200218_SS_MK_EVO_WF_13.raw	13		Impaired	02A-001	2	HYC	sp|P08246|ELNE_HUMAN	P08246	VVLGAHNLSR	VVLGAHNLSR	355.877	3.04	2.99	626.337	y5	0.9955	0.0658	72380194816	116622216	40299112	3842497	1009691
20200218_SS_MK_EVO_WF_25.raw	25		Impaired	02A-001	3	HYC	sp|P08246|ELNE_HUMAN	P08246	VVLGAHNLSR	VVLGAHNLSR	355.877	3.06	2.99	626.337	y5	0.9968	0.0216	46524964864	13542381	4180724	461758	103432
20200218_SS_MK_EVO_WF_37.raw	37		Impaired	02A-001	4	HYC	sp|P08246|ELNE_HUMAN	P08246	VVLGAHNLSR	VVLGAHNLSR	355.877	3	2.99	626.337	y5	0.9916	0.0116	115247546368	5905223	2272006	202174	53490
20200218_SS_MK_EVO_WF_49.raw	49		Impaired	02A-001	5	HYC	sp|P08246|ELNE_HUMAN	P08246	VVLGAHNLSR	VVLGAHNLSR	355.877	2.95	2.99	626.337	y5	0.9976	0.0087	143289516032	13320027	4115385	373464	92315
20200218_SS_MK_EVO_WF_61.raw	61		Impaired	02A-001	6	HYC	sp|P08246|ELNE_HUMAN	P08246	VVLGAHNLSR	VVLGAHNLSR	355.877	2.94	2.99	626.337	y5	0.9992	0.0216	111293259776	36040332	10921549	1073753	274349
20200218_SS_MK_EVO_WF_73.raw	73		Impaired	02A-001	7	HYC	sp|P08246|ELNE_HUMAN	P08246	VVLGAHNLSR	VVLGAHNLSR	355.877	2.97	2.99	626.337	y5	0.9853	0.0007	142058356736	1207806	528722	56501	13501
20200218_SS_MK_EVO_WF_14.raw	14		Impaired	02A-002	2	HYC	sp|P08246|ELNE_HUMAN	P08246	VVLGAHNLSR	VVLGAHNLSR	355.877	3.08	2.99	626.337	y5	0.9978	0.0097	100931059712	12696358	3916088	376501	88679
20200218_SS_MK_EVO_WF_2.raw	2		Impaired	02A-002	1	MEC	sp|P08246|ELNE_HUMAN	P08246	VVLGAHNLSR	VVLGAHNLSR	355.877	3.04	2.99	626.337	y5	0.9926	0.0608	102881370112	72634872	27371988	2682938	722091
20200218_SS_MK_EVO_WF_26.raw	26		Impaired	02A-002	3	HYC	sp|P08246|ELNE_HUMAN	P08246	VVLGAHNLSR	VVLGAHNLSR	355.877	2.97	2.99	626.337	y5	0.9997	0.013	122772733952	19901558	5194078	493984	135763
20200218_SS_MK_EVO_WF_38.raw	38		Impaired	02A-002	4	HYC	sp|P08246|ELNE_HUMAN	P08246	VVLGAHNLSR	VVLGAHNLSR	355.877	2.95	2.99	626.337	y5	0.9903	0.0045	172328108032	5153781	1917995	168484	39349
20200218_SS_MK_EVO_WF_50.raw	50		Impaired	02A-002	5	HYC	sp|P08246|ELNE_HUMAN	P08246	VVLGAHNLSR	VVLGAHNLSR	355.877	2.98	2.99	626.337	y5	0.9998	0.0042	144317808640	5469469	1252435	116591	28071
20200218_SS_MK_EVO_WF_62.raw	62		Impaired	02A-002	6	HYC	sp|P08246|ELNE_HUMAN	P08246	VVLGAHNLSR	VVLGAHNLSR	355.877	2.91	2.99	626.337	y5	0.9885	0.0016	140086083584	3098664	1256516	120358	27423
20200218_SS_MK_EVO_WF_74.raw	74		Impaired	02A-002	7	HYC	sp|P08246|ELNE_HUMAN	P08246	VVLGAHNLSR	VVLGAHNLSR	355.877	3	2.99	626.337	y5	0.9984	0.0026	158968758272	4851935	1438943	146798	32177
20200218_SS_MK_EVO_WF_15.raw	15		Impaired	02A-005	2	HYC	sp|P08246|ELNE_HUMAN	P08246	VVLGAHNLSR	VVLGAHNLSR	355.877	3	2.99	626.337	y5	0.9995	0.0027	104038383616	5656318	1496009	146381	32070
20200218_SS_MK_EVO_WF_27.raw	27		Impaired	02A-005	3	HYC	sp|P08246|ELNE_HUMAN	P08246	VVLGAHNLSR	VVLGAHNLSR	355.877	2.9	2.99	626.337	y5	0.9989	0.01	131982516224	16843906	4501745	400746	98761
20200218_SS_MK_EVO_WF_3.raw	3		Impaired	02A-005	1	MEC	sp|P08246|ELNE_HUMAN	P08246	VVLGAHNLSR	VVLGAHNLSR	355.877	3.08	2.99	626.337	y5	0.9982	0.1498	58941669376	44028676	13651476	1447864	344887
20200218_SS_MK_EVO_WF_39.raw	39		Impaired	02A-005	4	HYC	sp|P08246|ELNE_HUMAN	P08246	VVLGAHNLSR	VVLGAHNLSR	355.877	2.92	2.99	626.337	y5	0.9993	0.0083	120706760704	5577268	1305675	106438	29771
20200218_SS_MK_EVO_WF_51.raw	51		Impaired	02A-005	5	HYC	sp|P08246|ELNE_HUMAN	P08246	VVLGAHNLSR	VVLGAHNLSR	355.877	2.95	2.99	626.337	y5	0.9922	0.0032	120978808832	3251890	1171971	103894	28024
20200218_SS_MK_EVO_WF_63.raw	63		Impaired	02A-005	6	HYC	sp|P08246|ELNE_HUMAN	P08246	VVLGAHNLSR	VVLGAHNLSR	355.877	2.97	2.99	626.337	y5	0.996	0.0215	161030193152	18079040	5840218	506434	132359
20200218_SS_MK_EVO_WF_75.raw	75		Impaired	02A-005	7	HYC	sp|P08246|ELNE_HUMAN	P08246	VVLGAHNLSR	VVLGAHNLSR	355.877	2.94	2.99	626.337	y5	0.9984	0.0127	133682913280	13673420	3783880	347784	95590
20200218_SS_MK_EVO_WF_17.raw	17		Impaired	02A-010	2	HYC	sp|P08246|ELNE_HUMAN	P08246	VVLGAHNLSR	VVLGAHNLSR	355.877	3.03	2.99	626.337	y5	0.9968	0.0116	132295720960	19591924	6470905	615624	161593
20200218_SS_MK_EVO_WF_29.raw	29		Impaired	02A-010	3	HYC	sp|P08246|ELNE_HUMAN	P08246	VVLGAHNLSR	VVLGAHNLSR	355.877	3.03	2.99	626.337	y5	0.9993	0.0196	101071847424	35794496	10251839	995464	287960
20200218_SS_MK_EVO_WF_41.raw	41		Impaired	02A-010	4	HYC	sp|P08246|ELNE_HUMAN	P08246	VVLGAHNLSR	VVLGAHNLSR	355.877	2.91	2.99	626.337	y5	0.9996	0.0022	173776863232	3127276	846808	86455	18675
20200218_SS_MK_EVO_WF_5.raw	5		Impaired	02A-010	1	MEC	sp|P08246|ELNE_HUMAN	P08246	VVLGAHNLSR	VVLGAHNLSR	355.877	3.03	2.99	626.337	y5	0.9921	0.0588	126970462208	80003336	29353680	2885697	771623
20200218_SS_MK_EVO_WF_53.raw	53		Impaired	02A-010	5	HYC	sp|P08246|ELNE_HUMAN	P08246	VVLGAHNLSR	VVLGAHNLSR	355.877	2.94	2.99	626.337	y5	0.995	0.0033	204824395776	4934631	1775989	160072	40766
20200218_SS_MK_EVO_WF_65.raw	65		Impaired	02A-010	6	HYC	sp|P08246|ELNE_HUMAN	P08246	VVLGAHNLSR	VVLGAHNLSR	355.877	2.95	2.99	626.337	y5	0.9998	0.004	93420445696	7385588	1845965	181253	48300
20200218_SS_MK_EVO_WF_77.raw	77		Impaired	02A-010	7	HYC	sp|P08246|ELNE_HUMAN	P08246	VVLGAHNLSR	VVLGAHNLSR	355.877	3.02	2.99	626.337	y5	0.9997	0.0026	111586181120	2730789	596220	56670	13297
20200218_SS_MK_EVO_WF_18.raw	18		Impaired	02A-013	2	HYC	sp|P08246|ELNE_HUMAN	P08246	VVLGAHNLSR	VVLGAHNLSR	355.877	2.95	2.99	626.337	y5	0.9979	0.008	175598796800	11265038	3581479	335081	78308
20200218_SS_MK_EVO_WF_30.raw	30		Impaired	02A-013	3	HYC	sp|P08246|ELNE_HUMAN	P08246	VVLGAHNLSR	VVLGAHNLSR	355.877	3.05	2.99	626.337	y5	0.1364	0.0002	37868433408	29528	29528	1390	702
20200218_SS_MK_EVO_WF_42.raw	42		Impaired	02A-013	4	HYC	sp|P08246|ELNE_HUMAN	P08246	VVLGAHNLSR	VVLGAHNLSR	355.877	2.92	2.99	626.337	y5	0.9996	0.0015	177439752192	3277091	876002	83041	20614
20200218_SS_MK_EVO_WF_54.raw	54		Impaired	02A-013	5	HYC	sp|P08246|ELNE_HUMAN	P08246	VVLGAHNLSR	VVLGAHNLSR	355.877	2.93	2.99	626.337	y5	0.1698	0.001	180555317248	761505	761505	69381	19039
20200218_SS_MK_EVO_WF_6.raw	6		Impaired	02A-013	1	MEC	sp|P08246|ELNE_HUMAN	P08246	VVLGAHNLSR	VVLGAHNLSR	355.877	3.09	2.99	626.337	y5	0.9926	0.0921	46729363456	46483108	17871404	1659657	497209
20200218_SS_MK_EVO_WF_66.raw	66		Impaired	02A-013	6	HYC	sp|P08246|ELNE_HUMAN	P08246	VVLGAHNLSR	VVLGAHNLSR	355.877	2.97	2.99	626.337	y5	0.9998	0.0009	147275710464	1561482	349997	32307	6855
20200218_SS_MK_EVO_WF_78.raw	78		Impaired	02A-013	7	HYC	sp|P08246|ELNE_HUMAN	P08246	VVLGAHNLSR	VVLGAHNLSR	355.877	2.95	2.99	626.337	y5	0.9973	0.0046	152481349632	4039645	1184833	109832	31056
20200218_SS_MK_EVO_WF_11.raw	11		Impaired	02A-021	1	MEC	sp|P08246|ELNE_HUMAN	P08246	VVLGAHNLSR	VVLGAHNLSR	355.877	3.04	2.99	626.337	y5	0.998	0.1367	135423639552	94464640	27095730	2835553	774702
20200218_SS_MK_EVO_WF_23.raw	23		Impaired	02A-021	2	HYC	sp|P08246|ELNE_HUMAN	P08246	VVLGAHNLSR	VVLGAHNLSR	355.877	2.99	2.99	626.337	y5	0.9998	0.0192	151665377280	30228342	7941879	784765	203199
20200218_SS_MK_EVO_WF_35.raw	35		Impaired	02A-021	3	HYC	sp|P08246|ELNE_HUMAN	P08246	VVLGAHNLSR	VVLGAHNLSR	355.877	2.99	2.99	626.337	y5	0.9991	0.0021	128880009216	3457205	954507	100464	28189
20200218_SS_MK_EVO_WF_47.raw	47		Impaired	02A-021	4	HYC	sp|P08246|ELNE_HUMAN	P08246	VVLGAHNLSR	VVLGAHNLSR	355.877	2.96	2.99	626.337	y5	0.8865	0.0011	167171063808	1569713	951774	102051	24728
20200218_SS_MK_EVO_WF_59.raw	59		Impaired	02A-021	5	HYC	sp|P08246|ELNE_HUMAN	P08246	VVLGAHNLSR	VVLGAHNLSR	355.877	3.02	2.99	626.337	y5	0.9999	0.0011	69907767296	2515754	544985	63706	17765
20200218_SS_MK_EVO_WF_71.raw	71		Impaired	02A-021	6	HYC	sp|P08246|ELNE_HUMAN	P08246	VVLGAHNLSR	VVLGAHNLSR	355.877	2.97	2.99	626.337	y5	0.9998	0.0037	97329512448	8993414	1983118	229054	59839
20200218_SS_MK_EVO_WF_83.raw	83		Impaired	02A-021	7	HYC	sp|P08246|ELNE_HUMAN	P08246	VVLGAHNLSR	VVLGAHNLSR	355.877	2.99	2.99	626.337	y5	0.9996	0.0007	94609498112	1328601	279792	33293	7766
20200218_SS_MK_EVO_WF_1.raw	1		Impaired	02A-001	1	MEC	sp|P08246|ELNE_HUMAN	P08246	VVLGAHNLSR	VVLGAHNLSR	355.877	3.05	2.99	489.278	y4	0.9966	0.0177	114114707456	40003516	13969056	2496077	735549
20200218_SS_MK_EVO_WF_13.raw	13		Impaired	02A-001	2	HYC	sp|P08246|ELNE_HUMAN	P08246	VVLGAHNLSR	VVLGAHNLSR	355.877	3.04	2.99	489.278	y4	0.9955	0.0658	72380194816	116622216	40299112	7355058	1921497
20200218_SS_MK_EVO_WF_25.raw	25		Impaired	02A-001	3	HYC	sp|P08246|ELNE_HUMAN	P08246	VVLGAHNLSR	VVLGAHNLSR	355.877	3.06	2.99	489.278	y4	0.9968	0.0216	46524964864	13542381	4180724	895610	210337
20200218_SS_MK_EVO_WF_37.raw	37		Impaired	02A-001	4	HYC	sp|P08246|ELNE_HUMAN	P08246	VVLGAHNLSR	VVLGAHNLSR	355.877	3	2.99	489.278	y4	0.9916	0.0116	115247546368	5905223	2272006	408146	108562
20200218_SS_MK_EVO_WF_49.raw	49		Impaired	02A-001	5	HYC	sp|P08246|ELNE_HUMAN	P08246	VVLGAHNLSR	VVLGAHNLSR	355.877	2.95	2.99	489.278	y4	0.9976	0.0087	143289516032	13320027	4115385	759240	198677
20200218_SS_MK_EVO_WF_61.raw	61		Impaired	02A-001	6	HYC	sp|P08246|ELNE_HUMAN	P08246	VVLGAHNLSR	VVLGAHNLSR	355.877	2.94	2.99	489.278	y4	0.9992	0.0216	111293259776	36040332	10921549	2049771	526042
20200218_SS_MK_EVO_WF_73.raw	73		Impaired	02A-001	7	HYC	sp|P08246|ELNE_HUMAN	P08246	VVLGAHNLSR	VVLGAHNLSR	355.877	2.97	2.99	489.278	y4	0.9853	0.0007	142058356736	1207806	528722	102278	23529
20200218_SS_MK_EVO_WF_14.raw	14		Impaired	02A-002	2	HYC	sp|P08246|ELNE_HUMAN	P08246	VVLGAHNLSR	VVLGAHNLSR	355.877	3.08	2.99	489.278	y4	0.9978	0.0097	100931059712	12696358	3916088	729738	167706
20200218_SS_MK_EVO_WF_2.raw	2		Impaired	02A-002	1	MEC	sp|P08246|ELNE_HUMAN	P08246	VVLGAHNLSR	VVLGAHNLSR	355.877	3.04	2.99	489.278	y4	0.9926	0.0608	102881370112	72634872	27371988	5059293	1332922
20200218_SS_MK_EVO_WF_26.raw	26		Impaired	02A-002	3	HYC	sp|P08246|ELNE_HUMAN	P08246	VVLGAHNLSR	VVLGAHNLSR	355.877	2.97	2.99	489.278	y4	0.9997	0.013	122772733952	19901558	5194078	977112	267809
20200218_SS_MK_EVO_WF_38.raw	38		Impaired	02A-002	4	HYC	sp|P08246|ELNE_HUMAN	P08246	VVLGAHNLSR	VVLGAHNLSR	355.877	2.95	2.99	489.278	y4	0.9903	0.0045	172328108032	5153781	1917995	346875	78169
20200218_SS_MK_EVO_WF_50.raw	50		Impaired	02A-002	5	HYC	sp|P08246|ELNE_HUMAN	P08246	VVLGAHNLSR	VVLGAHNLSR	355.877	2.98	2.99	489.278	y4	0.9998	0.0042	144317808640	5469469	1252435	229242	54034
20200218_SS_MK_EVO_WF_62.raw	62		Impaired	02A-002	6	HYC	sp|P08246|ELNE_HUMAN	P08246	VVLGAHNLSR	VVLGAHNLSR	355.877	2.91	2.99	489.278	y4	0.9885	0.0016	140086083584	3098664	1256516	235570	57734
20200218_SS_MK_EVO_WF_74.raw	74		Impaired	02A-002	7	HYC	sp|P08246|ELNE_HUMAN	P08246	VVLGAHNLSR	VVLGAHNLSR	355.877	3	2.99	489.278	y4	0.9984	0.0026	158968758272	4851935	1438943	283814	65180
20200218_SS_MK_EVO_WF_15.raw	15		Impaired	02A-005	2	HYC	sp|P08246|ELNE_HUMAN	P08246	VVLGAHNLSR	VVLGAHNLSR	355.877	3	2.99	489.278	y4	0.9995	0.0027	104038383616	5656318	1496009	263798	58420
20200218_SS_MK_EVO_WF_27.raw	27		Impaired	02A-005	3	HYC	sp|P08246|ELNE_HUMAN	P08246	VVLGAHNLSR	VVLGAHNLSR	355.877	2.9	2.99	489.278	y4	0.9989	0.01	131982516224	16843906	4501745	771109	189621
20200218_SS_MK_EVO_WF_3.raw	3		Impaired	02A-005	1	MEC	sp|P08246|ELNE_HUMAN	P08246	VVLGAHNLSR	VVLGAHNLSR	355.877	3.08	2.99	489.278	y4	0.9982	0.1498	58941669376	44028676	13651476	2786089	673157
20200218_SS_MK_EVO_WF_39.raw	39		Impaired	02A-005	4	HYC	sp|P08246|ELNE_HUMAN	P08246	VVLGAHNLSR	VVLGAHNLSR	355.877	2.92	2.99	489.278	y4	0.9993	0.0083	120706760704	5577268	1305675	210546	54346
20200218_SS_MK_EVO_WF_51.raw	51		Impaired	02A-005	5	HYC	sp|P08246|ELNE_HUMAN	P08246	VVLGAHNLSR	VVLGAHNLSR	355.877	2.95	2.99	489.278	y4	0.9922	0.0032	120978808832	3251890	1171971	204875	55149
20200218_SS_MK_EVO_WF_63.raw	63		Impaired	02A-005	6	HYC	sp|P08246|ELNE_HUMAN	P08246	VVLGAHNLSR	VVLGAHNLSR	355.877	2.97	2.99	489.278	y4	0.996	0.0215	161030193152	18079040	5840218	996343	256421
20200218_SS_MK_EVO_WF_75.raw	75		Impaired	02A-005	7	HYC	sp|P08246|ELNE_HUMAN	P08246	VVLGAHNLSR	VVLGAHNLSR	355.877	2.94	2.99	489.278	y4	0.9984	0.0127	133682913280	13673420	3783880	674241	178708
20200218_SS_MK_EVO_WF_17.raw	17		Impaired	02A-010	2	HYC	sp|P08246|ELNE_HUMAN	P08246	VVLGAHNLSR	VVLGAHNLSR	355.877	3.03	2.99	489.278	y4	0.9968	0.0116	132295720960	19591924	6470905	1156954	299405
20200218_SS_MK_EVO_WF_29.raw	29		Impaired	02A-010	3	HYC	sp|P08246|ELNE_HUMAN	P08246	VVLGAHNLSR	VVLGAHNLSR	355.877	3.03	2.99	489.278	y4	0.9993	0.0196	101071847424	35794496	10251839	1871866	533472
20200218_SS_MK_EVO_WF_41.raw	41		Impaired	02A-010	4	HYC	sp|P08246|ELNE_HUMAN	P08246	VVLGAHNLSR	VVLGAHNLSR	355.877	2.91	2.99	489.278	y4	0.9996	0.0022	173776863232	3127276	846808	159141	37439
20200218_SS_MK_EVO_WF_5.raw	5		Impaired	02A-010	1	MEC	sp|P08246|ELNE_HUMAN	P08246	VVLGAHNLSR	VVLGAHNLSR	355.877	3.03	2.99	489.278	y4	0.9921	0.0588	126970462208	80003336	29353680	5451766	1455440
20200218_SS_MK_EVO_WF_53.raw	53		Impaired	02A-010	5	HYC	sp|P08246|ELNE_HUMAN	P08246	VVLGAHNLSR	VVLGAHNLSR	355.877	2.94	2.99	489.278	y4	0.995	0.0033	204824395776	4934631	1775989	313812	80589
20200218_SS_MK_EVO_WF_65.raw	65		Impaired	02A-010	6	HYC	sp|P08246|ELNE_HUMAN	P08246	VVLGAHNLSR	VVLGAHNLSR	355.877	2.95	2.99	489.278	y4	0.9998	0.004	93420445696	7385588	1845965	357286	98169
20200218_SS_MK_EVO_WF_77.raw	77		Impaired	02A-010	7	HYC	sp|P08246|ELNE_HUMAN	P08246	VVLGAHNLSR	VVLGAHNLSR	355.877	3.02	2.99	489.278	y4	0.9997	0.0026	111586181120	2730789	596220	110793	27086
20200218_SS_MK_EVO_WF_18.raw	18		Impaired	02A-013	2	HYC	sp|P08246|ELNE_HUMAN	P08246	VVLGAHNLSR	VVLGAHNLSR	355.877	2.95	2.99	489.278	y4	0.9979	0.008	175598796800	11265038	3581479	629373	146515
20200218_SS_MK_EVO_WF_30.raw	30		Impaired	02A-013	3	HYC	sp|P08246|ELNE_HUMAN	P08246	VVLGAHNLSR	VVLGAHNLSR	355.877	3.05	2.99	489.278	y4	0.1364	0.0002	37868433408	29528	29528	5917	1273
20200218_SS_MK_EVO_WF_42.raw	42		Impaired	02A-013	4	HYC	sp|P08246|ELNE_HUMAN	P08246	VVLGAHNLSR	VVLGAHNLSR	355.877	2.92	2.99	489.278	y4	0.9996	0.0015	177439752192	3277091	876002	157430	39192
20200218_SS_MK_EVO_WF_54.raw	54		Impaired	02A-013	5	HYC	sp|P08246|ELNE_HUMAN	P08246	VVLGAHNLSR	VVLGAHNLSR	355.877	2.93	2.99	489.278	y4	0.1698	0.001	180555317248	761505	761505	135447	34804
20200218_SS_MK_EVO_WF_6.raw	6		Impaired	02A-013	1	MEC	sp|P08246|ELNE_HUMAN	P08246	VVLGAHNLSR	VVLGAHNLSR	355.877	3.09	2.99	489.278	y4	0.9926	0.0921	46729363456	46483108	17871404	3039893	886460
20200218_SS_MK_EVO_WF_66.raw	66		Impaired	02A-013	6	HYC	sp|P08246|ELNE_HUMAN	P08246	VVLGAHNLSR	VVLGAHNLSR	355.877	2.97	2.99	489.278	y4	0.9998	0.0009	147275710464	1561482	349997	60535	12888
20200218_SS_MK_EVO_WF_78.raw	78		Impaired	02A-013	7	HYC	sp|P08246|ELNE_HUMAN	P08246	VVLGAHNLSR	VVLGAHNLSR	355.877	2.95	2.99	489.278	y4	0.9973	0.0046	152481349632	4039645	1184833	221500	57791
20200218_SS_MK_EVO_WF_11.raw	11		Impaired	02A-021	1	MEC	sp|P08246|ELNE_HUMAN	P08246	VVLGAHNLSR	VVLGAHNLSR	355.877	3.04	2.99	489.278	y4	0.998	0.1367	135423639552	94464640	27095730	5436919	1484544
20200218_SS_MK_EVO_WF_23.raw	23		Impaired	02A-021	2	HYC	sp|P08246|ELNE_HUMAN	P08246	VVLGAHNLSR	VVLGAHNLSR	355.877	2.99	2.99	489.278	y4	0.9998	0.0192	151665377280	30228342	7941879	1535704	393089
20200218_SS_MK_EVO_WF_35.raw	35		Impaired	02A-021	3	HYC	sp|P08246|ELNE_HUMAN	P08246	VVLGAHNLSR	VVLGAHNLSR	355.877	2.99	2.99	489.278	y4	0.9991	0.0021	128880009216	3457205	954507	203791	59141
20200218_SS_MK_EVO_WF_47.raw	47		Impaired	02A-021	4	HYC	sp|P08246|ELNE_HUMAN	P08246	VVLGAHNLSR	VVLGAHNLSR	355.877	2.96	2.99	489.278	y4	0.8865	0.0011	167171063808	1569713	951774	214103	55197
20200218_SS_MK_EVO_WF_59.raw	59		Impaired	02A-021	5	HYC	sp|P08246|ELNE_HUMAN	P08246	VVLGAHNLSR	VVLGAHNLSR	355.877	3.02	2.99	489.278	y4	0.9999	0.0011	69907767296	2515754	544985	117806	35001
20200218_SS_MK_EVO_WF_71.raw	71		Impaired	02A-021	6	HYC	sp|P08246|ELNE_HUMAN	P08246	VVLGAHNLSR	VVLGAHNLSR	355.877	2.97	2.99	489.278	y4	0.9998	0.0037	97329512448	8993414	1983118	432571	119204
20200218_SS_MK_EVO_WF_83.raw	83		Impaired	02A-021	7	HYC	sp|P08246|ELNE_HUMAN	P08246	VVLGAHNLSR	VVLGAHNLSR	355.877	2.99	2.99	489.278	y4	0.9996	0.0007	94609498112	1328601	279792	54023	14546
20200218_SS_MK_EVO_WF_1.raw	1		Impaired	02A-001	1	MEC	sp|P08246|ELNE_HUMAN	P08246	VVLGAHNLSR	VVLGAHNLSR	355.877	3.05	2.99	434.243	y8	0.9966	0.0177	114114707456	40003516	13969056	3478637	1034360
20200218_SS_MK_EVO_WF_13.raw	13		Impaired	02A-001	2	HYC	sp|P08246|ELNE_HUMAN	P08246	VVLGAHNLSR	VVLGAHNLSR	355.877	3.04	2.99	434.243	y8	0.9955	0.0658	72380194816	116622216	40299112	9668657	2562268
20200218_SS_MK_EVO_WF_25.raw	25		Impaired	02A-001	3	HYC	sp|P08246|ELNE_HUMAN	P08246	VVLGAHNLSR	VVLGAHNLSR	355.877	3.06	2.99	434.243	y8	0.9968	0.0216	46524964864	13542381	4180724	1009660	218078
20200218_SS_MK_EVO_WF_37.raw	37		Impaired	02A-001	4	HYC	sp|P08246|ELNE_HUMAN	P08246	VVLGAHNLSR	VVLGAHNLSR	355.877	3	2.99	434.243	y8	0.9916	0.0116	115247546368	5905223	2272006	534169	154074
20200218_SS_MK_EVO_WF_49.raw	49		Impaired	02A-001	5	HYC	sp|P08246|ELNE_HUMAN	P08246	VVLGAHNLSR	VVLGAHNLSR	355.877	2.95	2.99	434.243	y8	0.9976	0.0087	143289516032	13320027	4115385	986037	247665
20200218_SS_MK_EVO_WF_61.raw	61		Impaired	02A-001	6	HYC	sp|P08246|ELNE_HUMAN	P08246	VVLGAHNLSR	VVLGAHNLSR	355.877	2.94	2.99	434.243	y8	0.9992	0.0216	111293259776	36040332	10921549	2543861	672798
20200218_SS_MK_EVO_WF_73.raw	73		Impaired	02A-001	7	HYC	sp|P08246|ELNE_HUMAN	P08246	VVLGAHNLSR	VVLGAHNLSR	355.877	2.97	2.99	434.243	y8	0.9853	0.0007	142058356736	1207806	528722	117958	32024
20200218_SS_MK_EVO_WF_14.raw	14		Impaired	02A-002	2	HYC	sp|P08246|ELNE_HUMAN	P08246	VVLGAHNLSR	VVLGAHNLSR	355.877	3.08	2.99	434.243	y8	0.9978	0.0097	100931059712	12696358	3916088	948046	231959
20200218_SS_MK_EVO_WF_2.raw	2		Impaired	02A-002	1	MEC	sp|P08246|ELNE_HUMAN	P08246	VVLGAHNLSR	VVLGAHNLSR	355.877	3.04	2.99	434.243	y8	0.9926	0.0608	102881370112	72634872	27371988	6598734	1815955
20200218_SS_MK_EVO_WF_26.raw	26		Impaired	02A-002	3	HYC	sp|P08246|ELNE_HUMAN	P08246	VVLGAHNLSR	VVLGAHNLSR	355.877	2.97	2.99	434.243	y8	0.9997	0.013	122772733952	19901558	5194078	1201696	357083
20200218_SS_MK_EVO_WF_38.raw	38		Impaired	02A-002	4	HYC	sp|P08246|ELNE_HUMAN	P08246	VVLGAHNLSR	VVLGAHNLSR	355.877	2.95	2.99	434.243	y8	0.9903	0.0045	172328108032	5153781	1917995	444495	98985
20200218_SS_MK_EVO_WF_50.raw	50		Impaired	02A-002	5	HYC	sp|P08246|ELNE_HUMAN	P08246	VVLGAHNLSR	VVLGAHNLSR	355.877	2.98	2.99	434.243	y8	0.9998	0.0042	144317808640	5469469	1252435	294118	72175
20200218_SS_MK_EVO_WF_62.raw	62		Impaired	02A-002	6	HYC	sp|P08246|ELNE_HUMAN	P08246	VVLGAHNLSR	VVLGAHNLSR	355.877	2.91	2.99	434.243	y8	0.9885	0.0016	140086083584	3098664	1256516	298993	64508
20200218_SS_MK_EVO_WF_74.raw	74		Impaired	02A-002	7	HYC	sp|P08246|ELNE_HUMAN	P08246	VVLGAHNLSR	VVLGAHNLSR	355.877	3	2.99	434.243	y8	0.9984	0.0026	158968758272	4851935	1438943	336937	77729
20200218_SS_MK_EVO_WF_15.raw	15		Impaired	02A-005	2	HYC	sp|P08246|ELNE_HUMAN	P08246	VVLGAHNLSR	VVLGAHNLSR	355.877	3	2.99	434.243	y8	0.9995	0.0027	104038383616	5656318	1496009	366343	79428
20200218_SS_MK_EVO_WF_27.raw	27		Impaired	02A-005	3	HYC	sp|P08246|ELNE_HUMAN	P08246	VVLGAHNLSR	VVLGAHNLSR	355.877	2.9	2.99	434.243	y8	0.9989	0.01	131982516224	16843906	4501745	1075457	258387
20200218_SS_MK_EVO_WF_3.raw	3		Impaired	02A-005	1	MEC	sp|P08246|ELNE_HUMAN	P08246	VVLGAHNLSR	VVLGAHNLSR	355.877	3.08	2.99	434.243	y8	0.9982	0.1498	58941669376	44028676	13651476	3275513	877289
20200218_SS_MK_EVO_WF_39.raw	39		Impaired	02A-005	4	HYC	sp|P08246|ELNE_HUMAN	P08246	VVLGAHNLSR	VVLGAHNLSR	355.877	2.92	2.99	434.243	y8	0.9993	0.0083	120706760704	5577268	1305675	329289	79439
20200218_SS_MK_EVO_WF_51.raw	51		Impaired	02A-005	5	HYC	sp|P08246|ELNE_HUMAN	P08246	VVLGAHNLSR	VVLGAHNLSR	355.877	2.95	2.99	434.243	y8	0.9922	0.0032	120978808832	3251890	1171971	281544	77625
20200218_SS_MK_EVO_WF_63.raw	63		Impaired	02A-005	6	HYC	sp|P08246|ELNE_HUMAN	P08246	VVLGAHNLSR	VVLGAHNLSR	355.877	2.97	2.99	434.243	y8	0.996	0.0215	161030193152	18079040	5840218	1390798	344779
20200218_SS_MK_EVO_WF_75.raw	75		Impaired	02A-005	7	HYC	sp|P08246|ELNE_HUMAN	P08246	VVLGAHNLSR	VVLGAHNLSR	355.877	2.94	2.99	434.243	y8	0.9984	0.0127	133682913280	13673420	3783880	881461	232835
20200218_SS_MK_EVO_WF_17.raw	17		Impaired	02A-010	2	HYC	sp|P08246|ELNE_HUMAN	P08246	VVLGAHNLSR	VVLGAHNLSR	355.877	3.03	2.99	434.243	y8	0.9968	0.0116	132295720960	19591924	6470905	1546309	388819
20200218_SS_MK_EVO_WF_29.raw	29		Impaired	02A-010	3	HYC	sp|P08246|ELNE_HUMAN	P08246	VVLGAHNLSR	VVLGAHNLSR	355.877	3.03	2.99	434.243	y8	0.9993	0.0196	101071847424	35794496	10251839	2442836	715695
20200218_SS_MK_EVO_WF_41.raw	41		Impaired	02A-010	4	HYC	sp|P08246|ELNE_HUMAN	P08246	VVLGAHNLSR	VVLGAHNLSR	355.877	2.91	2.99	434.243	y8	0.9996	0.0022	173776863232	3127276	846808	202544	48256
20200218_SS_MK_EVO_WF_5.raw	5		Impaired	02A-010	1	MEC	sp|P08246|ELNE_HUMAN	P08246	VVLGAHNLSR	VVLGAHNLSR	355.877	3.03	2.99	434.243	y8	0.9921	0.0588	126970462208	80003336	29353680	7060541	1962146
20200218_SS_MK_EVO_WF_53.raw	53		Impaired	02A-010	5	HYC	sp|P08246|ELNE_HUMAN	P08246	VVLGAHNLSR	VVLGAHNLSR	355.877	2.94	2.99	434.243	y8	0.995	0.0033	204824395776	4934631	1775989	415730	105277
20200218_SS_MK_EVO_WF_65.raw	65		Impaired	02A-010	6	HYC	sp|P08246|ELNE_HUMAN	P08246	VVLGAHNLSR	VVLGAHNLSR	355.877	2.95	2.99	434.243	y8	0.9998	0.004	93420445696	7385588	1845965	439318	126884
20200218_SS_MK_EVO_WF_77.raw	77		Impaired	02A-010	7	HYC	sp|P08246|ELNE_HUMAN	P08246	VVLGAHNLSR	VVLGAHNLSR	355.877	3.02	2.99	434.243	y8	0.9997	0.0026	111586181120	2730789	596220	136767	31311
20200218_SS_MK_EVO_WF_18.raw	18		Impaired	02A-013	2	HYC	sp|P08246|ELNE_HUMAN	P08246	VVLGAHNLSR	VVLGAHNLSR	355.877	2.95	2.99	434.243	y8	0.9979	0.008	175598796800	11265038	3581479	770734	179990
20200218_SS_MK_EVO_WF_30.raw	30		Impaired	02A-013	3	HYC	sp|P08246|ELNE_HUMAN	P08246	VVLGAHNLSR	VVLGAHNLSR	355.877	3.05	2.99	434.243	y8	0.1364	0.0002	37868433408	29528	29528	8841	3438
20200218_SS_MK_EVO_WF_42.raw	42		Impaired	02A-013	4	HYC	sp|P08246|ELNE_HUMAN	P08246	VVLGAHNLSR	VVLGAHNLSR	355.877	2.92	2.99	434.243	y8	0.9996	0.0015	177439752192	3277091	876002	200846	49296
20200218_SS_MK_EVO_WF_54.raw	54		Impaired	02A-013	5	HYC	sp|P08246|ELNE_HUMAN	P08246	VVLGAHNLSR	VVLGAHNLSR	355.877	2.93	2.99	434.243	y8	0.1698	0.001	180555317248	761505	761505	189326	47232
20200218_SS_MK_EVO_WF_6.raw	6		Impaired	02A-013	1	MEC	sp|P08246|ELNE_HUMAN	P08246	VVLGAHNLSR	VVLGAHNLSR	355.877	3.09	2.99	434.243	y8	0.9926	0.0921	46729363456	46483108	17871404	4355973	1249825
20200218_SS_MK_EVO_WF_66.raw	66		Impaired	02A-013	6	HYC	sp|P08246|ELNE_HUMAN	P08246	VVLGAHNLSR	VVLGAHNLSR	355.877	2.97	2.99	434.243	y8	0.9998	0.0009	147275710464	1561482	349997	83227	18812
20200218_SS_MK_EVO_WF_78.raw	78		Impaired	02A-013	7	HYC	sp|P08246|ELNE_HUMAN	P08246	VVLGAHNLSR	VVLGAHNLSR	355.877	2.95	2.99	434.243	y8	0.9973	0.0046	152481349632	4039645	1184833	271144	77380
20200218_SS_MK_EVO_WF_11.raw	11		Impaired	02A-021	1	MEC	sp|P08246|ELNE_HUMAN	P08246	VVLGAHNLSR	VVLGAHNLSR	355.877	3.04	2.99	434.243	y8	0.998	0.1367	135423639552	94464640	27095730	6131998	1912694
20200218_SS_MK_EVO_WF_23.raw	23		Impaired	02A-021	2	HYC	sp|P08246|ELNE_HUMAN	P08246	VVLGAHNLSR	VVLGAHNLSR	355.877	2.99	2.99	434.243	y8	0.9998	0.0192	151665377280	30228342	7941879	1859219	508299
20200218_SS_MK_EVO_WF_35.raw	35		Impaired	02A-021	3	HYC	sp|P08246|ELNE_HUMAN	P08246	VVLGAHNLSR	VVLGAHNLSR	355.877	2.99	2.99	434.243	y8	0.9991	0.0021	128880009216	3457205	954507	218968	52320
20200218_SS_MK_EVO_WF_47.raw	47		Impaired	02A-021	4	HYC	sp|P08246|ELNE_HUMAN	P08246	VVLGAHNLSR	VVLGAHNLSR	355.877	2.96	2.99	434.243	y8	0.8865	0.0011	167171063808	1569713	951774	219662	49174
20200218_SS_MK_EVO_WF_59.raw	59		Impaired	02A-021	5	HYC	sp|P08246|ELNE_HUMAN	P08246	VVLGAHNLSR	VVLGAHNLSR	355.877	3.02	2.99	434.243	y8	0.9999	0.0011	69907767296	2515754	544985	119212	28884
20200218_SS_MK_EVO_WF_71.raw	71		Impaired	02A-021	6	HYC	sp|P08246|ELNE_HUMAN	P08246	VVLGAHNLSR	VVLGAHNLSR	355.877	2.97	2.99	434.243	y8	0.9998	0.0037	97329512448	8993414	1983118	448015	102722
20200218_SS_MK_EVO_WF_83.raw	83		Impaired	02A-021	7	HYC	sp|P08246|ELNE_HUMAN	P08246	VVLGAHNLSR	VVLGAHNLSR	355.877	2.99	2.99	434.243	y8	0.9996	0.0007	94609498112	1328601	279792	58745	17052
20200218_SS_MK_EVO_WF_1.raw	1		Impaired	02A-001	1	MEC	sp|P08246|ELNE_HUMAN	P08246	VVLGAHNLSR	VVLGAHNLSR	355.877	3.05	2.99	377.701	y7	0.9966	0.0177	114114707456	40003516	13969056	2928322	886453
20200218_SS_MK_EVO_WF_13.raw	13		Impaired	02A-001	2	HYC	sp|P08246|ELNE_HUMAN	P08246	VVLGAHNLSR	VVLGAHNLSR	355.877	3.04	2.99	377.701	y7	0.9955	0.0658	72380194816	116622216	40299112	8765334	2254877
20200218_SS_MK_EVO_WF_25.raw	25		Impaired	02A-001	3	HYC	sp|P08246|ELNE_HUMAN	P08246	VVLGAHNLSR	VVLGAHNLSR	355.877	3.06	2.99	377.701	y7	0.9968	0.0216	46524964864	13542381	4180724	988967	210837
20200218_SS_MK_EVO_WF_37.raw	37		Impaired	02A-001	4	HYC	sp|P08246|ELNE_HUMAN	P08246	VVLGAHNLSR	VVLGAHNLSR	355.877	3	2.99	377.701	y7	0.9916	0.0116	115247546368	5905223	2272006	519485	142814
20200218_SS_MK_EVO_WF_49.raw	49		Impaired	02A-001	5	HYC	sp|P08246|ELNE_HUMAN	P08246	VVLGAHNLSR	VVLGAHNLSR	355.877	2.95	2.99	377.701	y7	0.9976	0.0087	143289516032	13320027	4115385	932095	239533
20200218_SS_MK_EVO_WF_61.raw	61		Impaired	02A-001	6	HYC	sp|P08246|ELNE_HUMAN	P08246	VVLGAHNLSR	VVLGAHNLSR	355.877	2.94	2.99	377.701	y7	0.9992	0.0216	111293259776	36040332	10921549	2339923	615686
20200218_SS_MK_EVO_WF_73.raw	73		Impaired	02A-001	7	HYC	sp|P08246|ELNE_HUMAN	P08246	VVLGAHNLSR	VVLGAHNLSR	355.877	2.97	2.99	377.701	y7	0.9853	0.0007	142058356736	1207806	528722	106424	31070
20200218_SS_MK_EVO_WF_14.raw	14		Impaired	02A-002	2	HYC	sp|P08246|ELNE_HUMAN	P08246	VVLGAHNLSR	VVLGAHNLSR	355.877	3.08	2.99	377.701	y7	0.9978	0.0097	100931059712	12696358	3916088	873107	212967
20200218_SS_MK_EVO_WF_2.raw	2		Impaired	02A-002	1	MEC	sp|P08246|ELNE_HUMAN	P08246	VVLGAHNLSR	VVLGAHNLSR	355.877	3.04	2.99	377.701	y7	0.9926	0.0608	102881370112	72634872	27371988	5939586	1601477
20200218_SS_MK_EVO_WF_26.raw	26		Impaired	02A-002	3	HYC	sp|P08246|ELNE_HUMAN	P08246	VVLGAHNLSR	VVLGAHNLSR	355.877	2.97	2.99	377.701	y7	0.9997	0.013	122772733952	19901558	5194078	1112117	314363
20200218_SS_MK_EVO_WF_38.raw	38		Impaired	02A-002	4	HYC	sp|P08246|ELNE_HUMAN	P08246	VVLGAHNLSR	VVLGAHNLSR	355.877	2.95	2.99	377.701	y7	0.9903	0.0045	172328108032	5153781	1917995	421034	95533
20200218_SS_MK_EVO_WF_50.raw	50		Impaired	02A-002	5	HYC	sp|P08246|ELNE_HUMAN	P08246	VVLGAHNLSR	VVLGAHNLSR	355.877	2.98	2.99	377.701	y7	0.9998	0.0042	144317808640	5469469	1252435	282990	66703
20200218_SS_MK_EVO_WF_62.raw	62		Impaired	02A-002	6	HYC	sp|P08246|ELNE_HUMAN	P08246	VVLGAHNLSR	VVLGAHNLSR	355.877	2.91	2.99	377.701	y7	0.9885	0.0016	140086083584	3098664	1256516	265730	59731
20200218_SS_MK_EVO_WF_74.raw	74		Impaired	02A-002	7	HYC	sp|P08246|ELNE_HUMAN	P08246	VVLGAHNLSR	VVLGAHNLSR	355.877	3	2.99	377.701	y7	0.9984	0.0026	158968758272	4851935	1438943	305184	72289
20200218_SS_MK_EVO_WF_15.raw	15		Impaired	02A-005	2	HYC	sp|P08246|ELNE_HUMAN	P08246	VVLGAHNLSR	VVLGAHNLSR	355.877	3	2.99	377.701	y7	0.9995	0.0027	104038383616	5656318	1496009	338919	71462
20200218_SS_MK_EVO_WF_27.raw	27		Impaired	02A-005	3	HYC	sp|P08246|ELNE_HUMAN	P08246	VVLGAHNLSR	VVLGAHNLSR	355.877	2.9	2.99	377.701	y7	0.9989	0.01	131982516224	16843906	4501745	973043	233444
20200218_SS_MK_EVO_WF_3.raw	3		Impaired	02A-005	1	MEC	sp|P08246|ELNE_HUMAN	P08246	VVLGAHNLSR	VVLGAHNLSR	355.877	3.08	2.99	377.701	y7	0.9982	0.1498	58941669376	44028676	13651476	3212386	818295
20200218_SS_MK_EVO_WF_39.raw	39		Impaired	02A-005	4	HYC	sp|P08246|ELNE_HUMAN	P08246	VVLGAHNLSR	VVLGAHNLSR	355.877	2.92	2.99	377.701	y7	0.9993	0.0083	120706760704	5577268	1305675	271144	74056
20200218_SS_MK_EVO_WF_51.raw	51		Impaired	02A-005	5	HYC	sp|P08246|ELNE_HUMAN	P08246	VVLGAHNLSR	VVLGAHNLSR	355.877	2.95	2.99	377.701	y7	0.9922	0.0032	120978808832	3251890	1171971	244389	63967
20200218_SS_MK_EVO_WF_63.raw	63		Impaired	02A-005	6	HYC	sp|P08246|ELNE_HUMAN	P08246	VVLGAHNLSR	VVLGAHNLSR	355.877	2.97	2.99	377.701	y7	0.996	0.0215	161030193152	18079040	5840218	1232914	309680
20200218_SS_MK_EVO_WF_75.raw	75		Impaired	02A-005	7	HYC	sp|P08246|ELNE_HUMAN	P08246	VVLGAHNLSR	VVLGAHNLSR	355.877	2.94	2.99	377.701	y7	0.9984	0.0127	133682913280	13673420	3783880	800619	208550
20200218_SS_MK_EVO_WF_17.raw	17		Impaired	02A-010	2	HYC	sp|P08246|ELNE_HUMAN	P08246	VVLGAHNLSR	VVLGAHNLSR	355.877	3.03	2.99	377.701	y7	0.9968	0.0116	132295720960	19591924	6470905	1450665	373352
20200218_SS_MK_EVO_WF_29.raw	29		Impaired	02A-010	3	HYC	sp|P08246|ELNE_HUMAN	P08246	VVLGAHNLSR	VVLGAHNLSR	355.877	3.03	2.99	377.701	y7	0.9993	0.0196	101071847424	35794496	10251839	2256979	640487
20200218_SS_MK_EVO_WF_41.raw	41		Impaired	02A-010	4	HYC	sp|P08246|ELNE_HUMAN	P08246	VVLGAHNLSR	VVLGAHNLSR	355.877	2.91	2.99	377.701	y7	0.9996	0.0022	173776863232	3127276	846808	200360	46764
20200218_SS_MK_EVO_WF_5.raw	5		Impaired	02A-010	1	MEC	sp|P08246|ELNE_HUMAN	P08246	VVLGAHNLSR	VVLGAHNLSR	355.877	3.03	2.99	377.701	y7	0.9921	0.0588	126970462208	80003336	29353680	6444486	1770154
20200218_SS_MK_EVO_WF_53.raw	53		Impaired	02A-010	5	HYC	sp|P08246|ELNE_HUMAN	P08246	VVLGAHNLSR	VVLGAHNLSR	355.877	2.94	2.99	377.701	y7	0.995	0.0033	204824395776	4934631	1775989	404129	102919
20200218_SS_MK_EVO_WF_65.raw	65		Impaired	02A-010	6	HYC	sp|P08246|ELNE_HUMAN	P08246	VVLGAHNLSR	VVLGAHNLSR	355.877	2.95	2.99	377.701	y7	0.9998	0.004	93420445696	7385588	1845965	422821	112445
20200218_SS_MK_EVO_WF_77.raw	77		Impaired	02A-010	7	HYC	sp|P08246|ELNE_HUMAN	P08246	VVLGAHNLSR	VVLGAHNLSR	355.877	3.02	2.99	377.701	y7	0.9997	0.0026	111586181120	2730789	596220	137818	33351
20200218_SS_MK_EVO_WF_18.raw	18		Impaired	02A-013	2	HYC	sp|P08246|ELNE_HUMAN	P08246	VVLGAHNLSR	VVLGAHNLSR	355.877	2.95	2.99	377.701	y7	0.9979	0.008	175598796800	11265038	3581479	758010	173498
20200218_SS_MK_EVO_WF_30.raw	30		Impaired	02A-013	3	HYC	sp|P08246|ELNE_HUMAN	P08246	VVLGAHNLSR	VVLGAHNLSR	355.877	3.05	2.99	377.701	y7	0.1364	0.0002	37868433408	29528	29528	6924	2377
20200218_SS_MK_EVO_WF_42.raw	42		Impaired	02A-013	4	HYC	sp|P08246|ELNE_HUMAN	P08246	VVLGAHNLSR	VVLGAHNLSR	355.877	2.92	2.99	377.701	y7	0.9996	0.0015	177439752192	3277091	876002	187536	44634
20200218_SS_MK_EVO_WF_54.raw	54		Impaired	02A-013	5	HYC	sp|P08246|ELNE_HUMAN	P08246	VVLGAHNLSR	VVLGAHNLSR	355.877	2.93	2.99	377.701	y7	0.1698	0.001	180555317248	761505	761505	167253	43723
20200218_SS_MK_EVO_WF_6.raw	6		Impaired	02A-013	1	MEC	sp|P08246|ELNE_HUMAN	P08246	VVLGAHNLSR	VVLGAHNLSR	355.877	3.09	2.99	377.701	y7	0.9926	0.0921	46729363456	46483108	17871404	3757374	1086370
20200218_SS_MK_EVO_WF_66.raw	66		Impaired	02A-013	6	HYC	sp|P08246|ELNE_HUMAN	P08246	VVLGAHNLSR	VVLGAHNLSR	355.877	2.97	2.99	377.701	y7	0.9998	0.0009	147275710464	1561482	349997	77306	15820
20200218_SS_MK_EVO_WF_78.raw	78		Impaired	02A-013	7	HYC	sp|P08246|ELNE_HUMAN	P08246	VVLGAHNLSR	VVLGAHNLSR	355.877	2.95	2.99	377.701	y7	0.9973	0.0046	152481349632	4039645	1184833	267765	74716
20200218_SS_MK_EVO_WF_11.raw	11		Impaired	02A-021	1	MEC	sp|P08246|ELNE_HUMAN	P08246	VVLGAHNLSR	VVLGAHNLSR	355.877	3.04	2.99	377.701	y7	0.998	0.1367	135423639552	94464640	27095730	5856393	1729443
20200218_SS_MK_EVO_WF_23.raw	23		Impaired	02A-021	2	HYC	sp|P08246|ELNE_HUMAN	P08246	VVLGAHNLSR	VVLGAHNLSR	355.877	2.99	2.99	377.701	y7	0.9998	0.0192	151665377280	30228342	7941879	1724481	455286
20200218_SS_MK_EVO_WF_35.raw	35		Impaired	02A-021	3	HYC	sp|P08246|ELNE_HUMAN	P08246	VVLGAHNLSR	VVLGAHNLSR	355.877	2.99	2.99	377.701	y7	0.9991	0.0021	128880009216	3457205	954507	238134	59948
20200218_SS_MK_EVO_WF_47.raw	47		Impaired	02A-021	4	HYC	sp|P08246|ELNE_HUMAN	P08246	VVLGAHNLSR	VVLGAHNLSR	355.877	2.96	2.99	377.701	y7	0.8865	0.0011	167171063808	1569713	951774	223403	47660
20200218_SS_MK_EVO_WF_59.raw	59		Impaired	02A-021	5	HYC	sp|P08246|ELNE_HUMAN	P08246	VVLGAHNLSR	VVLGAHNLSR	355.877	3.02	2.99	377.701	y7	0.9999	0.0011	69907767296	2515754	544985	121287	32036
20200218_SS_MK_EVO_WF_71.raw	71		Impaired	02A-021	6	HYC	sp|P08246|ELNE_HUMAN	P08246	VVLGAHNLSR	VVLGAHNLSR	355.877	2.97	2.99	377.701	y7	0.9998	0.0037	97329512448	8993414	1983118	479829	111656
20200218_SS_MK_EVO_WF_83.raw	83		Impaired	02A-021	7	HYC	sp|P08246|ELNE_HUMAN	P08246	VVLGAHNLSR	VVLGAHNLSR	355.877	2.99	2.99	377.701	y7	0.9996	0.0007	94609498112	1328601	279792	56489	15542
20200218_SS_MK_EVO_WF_1.raw	1		Impaired	02A-001	1	MEC	sp|P08246|ELNE_HUMAN	P08246	VVLGAHNLSR	VVLGAHNLSR	355.877	3.05	2.99	349.191	y6	0.9966	0.0177	114114707456	40003516	13969056	879259	252144
20200218_SS_MK_EVO_WF_13.raw	13		Impaired	02A-001	2	HYC	sp|P08246|ELNE_HUMAN	P08246	VVLGAHNLSR	VVLGAHNLSR	355.877	3.04	2.99	349.191	y6	0.9955	0.0658	72380194816	116622216	40299112	2763031	730106
20200218_SS_MK_EVO_WF_25.raw	25		Impaired	02A-001	3	HYC	sp|P08246|ELNE_HUMAN	P08246	VVLGAHNLSR	VVLGAHNLSR	355.877	3.06	2.99	349.191	y6	0.9968	0.0216	46524964864	13542381	4180724	295415	59834
20200218_SS_MK_EVO_WF_37.raw	37		Impaired	02A-001	4	HYC	sp|P08246|ELNE_HUMAN	P08246	VVLGAHNLSR	VVLGAHNLSR	355.877	3	2.99	349.191	y6	0.9916	0.0116	115247546368	5905223	2272006	155339	40319
20200218_SS_MK_EVO_WF_49.raw	49		Impaired	02A-001	5	HYC	sp|P08246|ELNE_HUMAN	P08246	VVLGAHNLSR	VVLGAHNLSR	355.877	2.95	2.99	349.191	y6	0.9976	0.0087	143289516032	13320027	4115385	284437	70752
20200218_SS_MK_EVO_WF_61.raw	61		Impaired	02A-001	6	HYC	sp|P08246|ELNE_HUMAN	P08246	VVLGAHNLSR	VVLGAHNLSR	355.877	2.94	2.99	349.191	y6	0.9992	0.0216	111293259776	36040332	10921549	749111	209129
20200218_SS_MK_EVO_WF_73.raw	73		Impaired	02A-001	7	HYC	sp|P08246|ELNE_HUMAN	P08246	VVLGAHNLSR	VVLGAHNLSR	355.877	2.97	2.99	349.191	y6	0.9853	0.0007	142058356736	1207806	528722	41609	10058
20200218_SS_MK_EVO_WF_14.raw	14		Impaired	02A-002	2	HYC	sp|P08246|ELNE_HUMAN	P08246	VVLGAHNLSR	VVLGAHNLSR	355.877	3.08	2.99	349.191	y6	0.9978	0.0097	100931059712	12696358	3916088	285157	65969
20200218_SS_MK_EVO_WF_2.raw	2		Impaired	02A-002	1	MEC	sp|P08246|ELNE_HUMAN	P08246	VVLGAHNLSR	VVLGAHNLSR	355.877	3.04	2.99	349.191	y6	0.9926	0.0608	102881370112	72634872	27371988	1848166	483913
20200218_SS_MK_EVO_WF_26.raw	26		Impaired	02A-002	3	HYC	sp|P08246|ELNE_HUMAN	P08246	VVLGAHNLSR	VVLGAHNLSR	355.877	2.97	2.99	349.191	y6	0.9997	0.013	122772733952	19901558	5194078	352234	104268
20200218_SS_MK_EVO_WF_38.raw	38		Impaired	02A-002	4	HYC	sp|P08246|ELNE_HUMAN	P08246	VVLGAHNLSR	VVLGAHNLSR	355.877	2.95	2.99	349.191	y6	0.9903	0.0045	172328108032	5153781	1917995	136203	29809
20200218_SS_MK_EVO_WF_50.raw	50		Impaired	02A-002	5	HYC	sp|P08246|ELNE_HUMAN	P08246	VVLGAHNLSR	VVLGAHNLSR	355.877	2.98	2.99	349.191	y6	0.9998	0.0042	144317808640	5469469	1252435	86511	19635
20200218_SS_MK_EVO_WF_62.raw	62		Impaired	02A-002	6	HYC	sp|P08246|ELNE_HUMAN	P08246	VVLGAHNLSR	VVLGAHNLSR	355.877	2.91	2.99	349.191	y6	0.9885	0.0016	140086083584	3098664	1256516	86251	18488
20200218_SS_MK_EVO_WF_74.raw	74		Impaired	02A-002	7	HYC	sp|P08246|ELNE_HUMAN	P08246	VVLGAHNLSR	VVLGAHNLSR	355.877	3	2.99	349.191	y6	0.9984	0.0026	158968758272	4851935	1438943	104693	23361
20200218_SS_MK_EVO_WF_15.raw	15		Impaired	02A-005	2	HYC	sp|P08246|ELNE_HUMAN	P08246	VVLGAHNLSR	VVLGAHNLSR	355.877	3	2.99	349.191	y6	0.9995	0.0027	104038383616	5656318	1496009	100834	22437
20200218_SS_MK_EVO_WF_27.raw	27		Impaired	02A-005	3	HYC	sp|P08246|ELNE_HUMAN	P08246	VVLGAHNLSR	VVLGAHNLSR	355.877	2.9	2.99	349.191	y6	0.9989	0.01	131982516224	16843906	4501745	293526	74910
20200218_SS_MK_EVO_WF_3.raw	3		Impaired	02A-005	1	MEC	sp|P08246|ELNE_HUMAN	P08246	VVLGAHNLSR	VVLGAHNLSR	355.877	3.08	2.99	349.191	y6	0.9982	0.1498	58941669376	44028676	13651476	1010593	243109
20200218_SS_MK_EVO_WF_39.raw	39		Impaired	02A-005	4	HYC	sp|P08246|ELNE_HUMAN	P08246	VVLGAHNLSR	VVLGAHNLSR	355.877	2.92	2.99	349.191	y6	0.9993	0.0083	120706760704	5577268	1305675	97626	23291
20200218_SS_MK_EVO_WF_51.raw	51		Impaired	02A-005	5	HYC	sp|P08246|ELNE_HUMAN	P08246	VVLGAHNLSR	VVLGAHNLSR	355.877	2.95	2.99	349.191	y6	0.9922	0.0032	120978808832	3251890	1171971	79622	18892
20200218_SS_MK_EVO_WF_63.raw	63		Impaired	02A-005	6	HYC	sp|P08246|ELNE_HUMAN	P08246	VVLGAHNLSR	VVLGAHNLSR	355.877	2.97	2.99	349.191	y6	0.996	0.0215	161030193152	18079040	5840218	393285	96641
20200218_SS_MK_EVO_WF_75.raw	75		Impaired	02A-005	7	HYC	sp|P08246|ELNE_HUMAN	P08246	VVLGAHNLSR	VVLGAHNLSR	355.877	2.94	2.99	349.191	y6	0.9984	0.0127	133682913280	13673420	3783880	252490	64006
20200218_SS_MK_EVO_WF_17.raw	17		Impaired	02A-010	2	HYC	sp|P08246|ELNE_HUMAN	P08246	VVLGAHNLSR	VVLGAHNLSR	355.877	3.03	2.99	349.191	y6	0.9968	0.0116	132295720960	19591924	6470905	455982	120770
20200218_SS_MK_EVO_WF_29.raw	29		Impaired	02A-010	3	HYC	sp|P08246|ELNE_HUMAN	P08246	VVLGAHNLSR	VVLGAHNLSR	355.877	3.03	2.99	349.191	y6	0.9993	0.0196	101071847424	35794496	10251839	681567	196243
20200218_SS_MK_EVO_WF_41.raw	41		Impaired	02A-010	4	HYC	sp|P08246|ELNE_HUMAN	P08246	VVLGAHNLSR	VVLGAHNLSR	355.877	2.91	2.99	349.191	y6	0.9996	0.0022	173776863232	3127276	846808	47695	12516
20200218_SS_MK_EVO_WF_5.raw	5		Impaired	02A-010	1	MEC	sp|P08246|ELNE_HUMAN	P08246	VVLGAHNLSR	VVLGAHNLSR	355.877	3.03	2.99	349.191	y6	0.9921	0.0588	126970462208	80003336	29353680	1971759	528165
20200218_SS_MK_EVO_WF_53.raw	53		Impaired	02A-010	5	HYC	sp|P08246|ELNE_HUMAN	P08246	VVLGAHNLSR	VVLGAHNLSR	355.877	2.94	2.99	349.191	y6	0.995	0.0033	204824395776	4934631	1775989	118154	31443
20200218_SS_MK_EVO_WF_65.raw	65		Impaired	02A-010	6	HYC	sp|P08246|ELNE_HUMAN	P08246	VVLGAHNLSR	VVLGAHNLSR	355.877	2.95	2.99	349.191	y6	0.9998	0.004	93420445696	7385588	1845965	135545	36475
20200218_SS_MK_EVO_WF_77.raw	77		Impaired	02A-010	7	HYC	sp|P08246|ELNE_HUMAN	P08246	VVLGAHNLSR	VVLGAHNLSR	355.877	3.02	2.99	349.191	y6	0.9997	0.0026	111586181120	2730789	596220	43213	10167
20200218_SS_MK_EVO_WF_18.raw	18		Impaired	02A-013	2	HYC	sp|P08246|ELNE_HUMAN	P08246	VVLGAHNLSR	VVLGAHNLSR	355.877	2.95	2.99	349.191	y6	0.9979	0.008	175598796800	11265038	3581479	238754	55480
20200218_SS_MK_EVO_WF_30.raw	30		Impaired	02A-013	3	HYC	sp|P08246|ELNE_HUMAN	P08246	VVLGAHNLSR	VVLGAHNLSR	355.877	3.05	2.99	349.191	y6	0.1364	0.0002	37868433408	29528	29528	1464	635
20200218_SS_MK_EVO_WF_42.raw	42		Impaired	02A-013	4	HYC	sp|P08246|ELNE_HUMAN	P08246	VVLGAHNLSR	VVLGAHNLSR	355.877	2.92	2.99	349.191	y6	0.9996	0.0015	177439752192	3277091	876002	63209	14576
20200218_SS_MK_EVO_WF_54.raw	54		Impaired	02A-013	5	HYC	sp|P08246|ELNE_HUMAN	P08246	VVLGAHNLSR	VVLGAHNLSR	355.877	2.93	2.99	349.191	y6	0.1698	0.001	180555317248	761505	761505	51236	10509
20200218_SS_MK_EVO_WF_6.raw	6		Impaired	02A-013	1	MEC	sp|P08246|ELNE_HUMAN	P08246	VVLGAHNLSR	VVLGAHNLSR	355.877	3.09	2.99	349.191	y6	0.9926	0.0921	46729363456	46483108	17871404	1174351	344399
20200218_SS_MK_EVO_WF_66.raw	66		Impaired	02A-013	6	HYC	sp|P08246|ELNE_HUMAN	P08246	VVLGAHNLSR	VVLGAHNLSR	355.877	2.97	2.99	349.191	y6	0.9998	0.0009	147275710464	1561482	349997	25976	4898
20200218_SS_MK_EVO_WF_78.raw	78		Impaired	02A-013	7	HYC	sp|P08246|ELNE_HUMAN	P08246	VVLGAHNLSR	VVLGAHNLSR	355.877	2.95	2.99	349.191	y6	0.9973	0.0046	152481349632	4039645	1184833	80325	24765
20200218_SS_MK_EVO_WF_11.raw	11		Impaired	02A-021	1	MEC	sp|P08246|ELNE_HUMAN	P08246	VVLGAHNLSR	VVLGAHNLSR	355.877	3.04	2.99	349.191	y6	0.998	0.1367	135423639552	94464640	27095730	1901842	556203
20200218_SS_MK_EVO_WF_23.raw	23		Impaired	02A-021	2	HYC	sp|P08246|ELNE_HUMAN	P08246	VVLGAHNLSR	VVLGAHNLSR	355.877	2.99	2.99	349.191	y6	0.9998	0.0192	151665377280	30228342	7941879	548210	145672
20200218_SS_MK_EVO_WF_35.raw	35		Impaired	02A-021	3	HYC	sp|P08246|ELNE_HUMAN	P08246	VVLGAHNLSR	VVLGAHNLSR	355.877	2.99	2.99	349.191	y6	0.9991	0.0021	128880009216	3457205	954507	71344	18491
20200218_SS_MK_EVO_WF_47.raw	47		Impaired	02A-021	4	HYC	sp|P08246|ELNE_HUMAN	P08246	VVLGAHNLSR	VVLGAHNLSR	355.877	2.96	2.99	349.191	y6	0.8865	0.0011	167171063808	1569713	951774	72997	16180
20200218_SS_MK_EVO_WF_59.raw	59		Impaired	02A-021	5	HYC	sp|P08246|ELNE_HUMAN	P08246	VVLGAHNLSR	VVLGAHNLSR	355.877	3.02	2.99	349.191	y6	0.9999	0.0011	69907767296	2515754	544985	43710	10779
20200218_SS_MK_EVO_WF_71.raw	71		Impaired	02A-021	6	HYC	sp|P08246|ELNE_HUMAN	P08246	VVLGAHNLSR	VVLGAHNLSR	355.877	2.97	2.99	349.191	y6	0.9998	0.0037	97329512448	8993414	1983118	151013	38777
20200218_SS_MK_EVO_WF_83.raw	83		Impaired	02A-021	7	HYC	sp|P08246|ELNE_HUMAN	P08246	VVLGAHNLSR	VVLGAHNLSR	355.877	2.99	2.99	349.191	y6	0.9996	0.0007	94609498112	1328601	279792	25792	5284
20200218_SS_MK_EVO_WF_1.raw	1		Impaired	02A-001	1	MEC	sp|P08246|ELNE_HUMAN	P08246	VVLGAHNLSR	VVLGAHNLSR	359.213	3.05	2.99	359.213	precursor	0.9966	0.0177	114114707456	2257882112	597155008	1660727040	449254496
20200218_SS_MK_EVO_WF_13.raw	13		Impaired	02A-001	2	HYC	sp|P08246|ELNE_HUMAN	P08246	VVLGAHNLSR	VVLGAHNLSR	359.213	3.04	2.99	359.213	precursor	0.9955	0.0658	72380194816	1771041920	419317376	1351724544	314950496
20200218_SS_MK_EVO_WF_25.raw	25		Impaired	02A-001	3	HYC	sp|P08246|ELNE_HUMAN	P08246	VVLGAHNLSR	VVLGAHNLSR	359.213	3.06	2.99	359.213	precursor	0.9968	0.0216	46524964864	626995520	136663504	490332032	109267024
20200218_SS_MK_EVO_WF_37.raw	37		Impaired	02A-001	4	HYC	sp|P08246|ELNE_HUMAN	P08246	VVLGAHNLSR	VVLGAHNLSR	359.213	3	2.99	359.213	precursor	0.9916	0.0116	115247546368	507778848	123264488	384514368	105027568
20200218_SS_MK_EVO_WF_49.raw	49		Impaired	02A-001	5	HYC	sp|P08246|ELNE_HUMAN	P08246	VVLGAHNLSR	VVLGAHNLSR	359.213	2.95	2.99	359.213	precursor	0.9976	0.0087	143289516032	1532429568	347907808	1184521728	296436160
20200218_SS_MK_EVO_WF_61.raw	61		Impaired	02A-001	6	HYC	sp|P08246|ELNE_HUMAN	P08246	VVLGAHNLSR	VVLGAHNLSR	359.213	2.94	2.99	359.213	precursor	0.9992	0.0216	111293259776	1669456256	433999552	1235456640	414461568
20200218_SS_MK_EVO_WF_73.raw	73		Impaired	02A-001	7	HYC	sp|P08246|ELNE_HUMAN	P08246	VVLGAHNLSR	VVLGAHNLSR	359.213	2.97	2.99	359.213	precursor	0.9853	0.0007	142058356736	1791836800	468843200	1322993792	339394336
20200218_SS_MK_EVO_WF_14.raw	14		Impaired	02A-002	2	HYC	sp|P08246|ELNE_HUMAN	P08246	VVLGAHNLSR	VVLGAHNLSR	359.213	3.08	2.99	359.213	precursor	0.9978	0.0097	100931059712	1309311744	300880704	1008431040	228426048
20200218_SS_MK_EVO_WF_2.raw	2		Impaired	02A-002	1	MEC	sp|P08246|ELNE_HUMAN	P08246	VVLGAHNLSR	VVLGAHNLSR	359.213	3.04	2.99	359.213	precursor	0.9926	0.0608	102881370112	1195105280	291489824	903615488	240977792
20200218_SS_MK_EVO_WF_26.raw	26		Impaired	02A-002	3	HYC	sp|P08246|ELNE_HUMAN	P08246	VVLGAHNLSR	VVLGAHNLSR	359.213	2.97	2.99	359.213	precursor	0.9997	0.013	122772733952	1529168128	427194016	1101974272	325650784
20200218_SS_MK_EVO_WF_38.raw	38		Impaired	02A-002	4	HYC	sp|P08246|ELNE_HUMAN	P08246	VVLGAHNLSR	VVLGAHNLSR	359.213	2.95	2.99	359.213	precursor	0.9903	0.0045	172328108032	1139898752	242820768	897078016	194089216
20200218_SS_MK_EVO_WF_50.raw	50		Impaired	02A-002	5	HYC	sp|P08246|ELNE_HUMAN	P08246	VVLGAHNLSR	VVLGAHNLSR	359.213	2.98	2.99	359.213	precursor	0.9998	0.0042	144317808640	1310570496	314867072	995703552	258819872
20200218_SS_MK_EVO_WF_62.raw	62		Impaired	02A-002	6	HYC	sp|P08246|ELNE_HUMAN	P08246	VVLGAHNLSR	VVLGAHNLSR	359.213	2.91	2.99	359.213	precursor	0.9885	0.0016	140086083584	1924956800	473384576	1451572224	331408192
20200218_SS_MK_EVO_WF_74.raw	74		Impaired	02A-002	7	HYC	sp|P08246|ELNE_HUMAN	P08246	VVLGAHNLSR	VVLGAHNLSR	359.213	3	2.99	359.213	precursor	0.9984	0.0026	158968758272	1853379200	424183648	1429195520	328390496
20200218_SS_MK_EVO_WF_15.raw	15		Impaired	02A-005	2	HYC	sp|P08246|ELNE_HUMAN	P08246	VVLGAHNLSR	VVLGAHNLSR	359.213	3	2.99	359.213	precursor	0.9995	0.0027	104038383616	2126727168	503976480	1622750720	336104672
20200218_SS_MK_EVO_WF_27.raw	27		Impaired	02A-005	3	HYC	sp|P08246|ELNE_HUMAN	P08246	VVLGAHNLSR	VVLGAHNLSR	359.213	2.9	2.99	359.213	precursor	0.9989	0.01	131982516224	1688625792	363859552	1324766208	283001664
20200218_SS_MK_EVO_WF_3.raw	3		Impaired	02A-005	1	MEC	sp|P08246|ELNE_HUMAN	P08246	VVLGAHNLSR	VVLGAHNLSR	359.213	3.08	2.99	359.213	precursor	0.9982	0.1498	58941669376	293925632	72810480	221115152	57114640
20200218_SS_MK_EVO_WF_39.raw	39		Impaired	02A-005	4	HYC	sp|P08246|ELNE_HUMAN	P08246	VVLGAHNLSR	VVLGAHNLSR	359.213	2.92	2.99	359.213	precursor	0.9993	0.0083	120706760704	674569536	145209744	529359808	166591680
20200218_SS_MK_EVO_WF_51.raw	51		Impaired	02A-005	5	HYC	sp|P08246|ELNE_HUMAN	P08246	VVLGAHNLSR	VVLGAHNLSR	359.213	2.95	2.99	359.213	precursor	0.9922	0.0032	120978808832	1014986304	225213904	789772352	193952016
20200218_SS_MK_EVO_WF_63.raw	63		Impaired	02A-005	6	HYC	sp|P08246|ELNE_HUMAN	P08246	VVLGAHNLSR	VVLGAHNLSR	359.213	2.97	2.99	359.213	precursor	0.996	0.0215	161030193152	842783360	190329232	652454144	192561264
20200218_SS_MK_EVO_WF_75.raw	75		Impaired	02A-005	7	HYC	sp|P08246|ELNE_HUMAN	P08246	VVLGAHNLSR	VVLGAHNLSR	359.213	2.94	2.99	359.213	precursor	0.9984	0.0127	133682913280	1078333184	229971440	848361728	233144592
20200218_SS_MK_EVO_WF_17.raw	17		Impaired	02A-010	2	HYC	sp|P08246|ELNE_HUMAN	P08246	VVLGAHNLSR	VVLGAHNLSR	359.213	3.03	2.99	359.213	precursor	0.9968	0.0116	132295720960	1686327936	403040416	1283287424	309672768
20200218_SS_MK_EVO_WF_29.raw	29		Impaired	02A-010	3	HYC	sp|P08246|ELNE_HUMAN	P08246	VVLGAHNLSR	VVLGAHNLSR	359.213	3.03	2.99	359.213	precursor	0.9993	0.0196	101071847424	1825657344	447869856	1377787648	430326656
20200218_SS_MK_EVO_WF_41.raw	41		Impaired	02A-010	4	HYC	sp|P08246|ELNE_HUMAN	P08246	VVLGAHNLSR	VVLGAHNLSR	359.213	2.91	2.99	359.213	precursor	0.9996	0.0022	173776863232	1393074560	354019264	1039055488	250849088
20200218_SS_MK_EVO_WF_5.raw	5		Impaired	02A-010	1	MEC	sp|P08246|ELNE_HUMAN	P08246	VVLGAHNLSR	VVLGAHNLSR	359.213	3.03	2.99	359.213	precursor	0.9921	0.0588	126970462208	1361012608	303748736	1057263872	270377984
20200218_SS_MK_EVO_WF_53.raw	53		Impaired	02A-010	5	HYC	sp|P08246|ELNE_HUMAN	P08246	VVLGAHNLSR	VVLGAHNLSR	359.213	2.94	2.99	359.213	precursor	0.995	0.0033	204824395776	1507442304	382435488	1125006720	255611312
20200218_SS_MK_EVO_WF_65.raw	65		Impaired	02A-010	6	HYC	sp|P08246|ELNE_HUMAN	P08246	VVLGAHNLSR	VVLGAHNLSR	359.213	2.95	2.99	359.213	precursor	0.9998	0.004	93420445696	1867547520	437470944	1430076544	349076256
20200218_SS_MK_EVO_WF_77.raw	77		Impaired	02A-010	7	HYC	sp|P08246|ELNE_HUMAN	P08246	VVLGAHNLSR	VVLGAHNLSR	359.213	3.02	2.99	359.213	precursor	0.9997	0.0026	111586181120	1037139008	200541392	836597696	191895072
20200218_SS_MK_EVO_WF_18.raw	18		Impaired	02A-013	2	HYC	sp|P08246|ELNE_HUMAN	P08246	VVLGAHNLSR	VVLGAHNLSR	359.213	2.95	2.99	359.213	precursor	0.9979	0.008	175598796800	1399825024	352596032	1047228800	226137904
20200218_SS_MK_EVO_WF_30.raw	30		Impaired	02A-013	3	HYC	sp|P08246|ELNE_HUMAN	P08246	VVLGAHNLSR	VVLGAHNLSR	359.213	3.05	2.99	359.213	precursor	0.1364	0.0002	37868433408	150222208	37205436	113016784	29738048
20200218_SS_MK_EVO_WF_42.raw	42		Impaired	02A-013	4	HYC	sp|P08246|ELNE_HUMAN	P08246	VVLGAHNLSR	VVLGAHNLSR	359.213	2.92	2.99	359.213	precursor	0.9996	0.0015	177439752192	2128207744	529334304	1598873344	398685920
20200218_SS_MK_EVO_WF_54.raw	54		Impaired	02A-013	5	HYC	sp|P08246|ELNE_HUMAN	P08246	VVLGAHNLSR	VVLGAHNLSR	359.213	2.93	2.99	359.213	precursor	0.1698	0.001	180555317248	789485120	228080800	561404288	138534864
20200218_SS_MK_EVO_WF_6.raw	6		Impaired	02A-013	1	MEC	sp|P08246|ELNE_HUMAN	P08246	VVLGAHNLSR	VVLGAHNLSR	359.213	3.09	2.99	359.213	precursor	0.9926	0.0921	46729363456	504589600	130874976	373714624	118244896
20200218_SS_MK_EVO_WF_66.raw	66		Impaired	02A-013	6	HYC	sp|P08246|ELNE_HUMAN	P08246	VVLGAHNLSR	VVLGAHNLSR	359.213	2.97	2.99	359.213	precursor	0.9998	0.0009	147275710464	1702527232	371478560	1331048704	314623808
20200218_SS_MK_EVO_WF_78.raw	78		Impaired	02A-013	7	HYC	sp|P08246|ELNE_HUMAN	P08246	VVLGAHNLSR	VVLGAHNLSR	359.213	2.95	2.99	359.213	precursor	0.9973	0.0046	152481349632	884900032	178235952	706664064	186202032
20200218_SS_MK_EVO_WF_11.raw	11		Impaired	02A-021	1	MEC	sp|P08246|ELNE_HUMAN	P08246	VVLGAHNLSR	VVLGAHNLSR	359.213	3.04	2.99	359.213	precursor	0.998	0.1367	135423639552	691184768	144737056	546447744	148237456
20200218_SS_MK_EVO_WF_23.raw	23		Impaired	02A-021	2	HYC	sp|P08246|ELNE_HUMAN	P08246	VVLGAHNLSR	VVLGAHNLSR	359.213	2.99	2.99	359.213	precursor	0.9998	0.0192	151665377280	1571773056	388860192	1182913024	252028032
20200218_SS_MK_EVO_WF_35.raw	35		Impaired	02A-021	3	HYC	sp|P08246|ELNE_HUMAN	P08246	VVLGAHNLSR	VVLGAHNLSR	359.213	2.99	2.99	359.213	precursor	0.9991	0.0021	128880009216	1652062336	384607424	1267454976	353451168
20200218_SS_MK_EVO_WF_47.raw	47		Impaired	02A-021	4	HYC	sp|P08246|ELNE_HUMAN	P08246	VVLGAHNLSR	VVLGAHNLSR	359.213	2.96	2.99	359.213	precursor	0.8865	0.0011	167171063808	1481550464	314341216	1167209216	294505472
20200218_SS_MK_EVO_WF_59.raw	59		Impaired	02A-021	5	HYC	sp|P08246|ELNE_HUMAN	P08246	VVLGAHNLSR	VVLGAHNLSR	359.213	3.02	2.99	359.213	precursor	0.9999	0.0011	69907767296	2327173632	512729536	1814444160	489232064
20200218_SS_MK_EVO_WF_71.raw	71		Impaired	02A-021	6	HYC	sp|P08246|ELNE_HUMAN	P08246	VVLGAHNLSR	VVLGAHNLSR	359.213	2.97	2.99	359.213	precursor	0.9998	0.0037	97329512448	2421552384	551467904	1870084096	466741376
20200218_SS_MK_EVO_WF_83.raw	83		Impaired	02A-021	7	HYC	sp|P08246|ELNE_HUMAN	P08246	VVLGAHNLSR	VVLGAHNLSR	359.213	2.99	2.99	359.213	precursor	0.9996	0.0007	94609498112	1805394688	436403904	1368990848	404287552
20200218_SS_MK_EVO_WF_1.raw	1		Impaired	02A-001	1	MEC	sp|P08246|ELNE_HUMAN	P08246	VVLGAHNLSR	VVLGAHNLSR	359.213	3.05	2.99	764.404	y7	0.9966	0.0177	114114707456	2257882112	597155008	99325424	28901698
20200218_SS_MK_EVO_WF_13.raw	13		Impaired	02A-001	2	HYC	sp|P08246|ELNE_HUMAN	P08246	VVLGAHNLSR	VVLGAHNLSR	359.213	3.04	2.99	764.404	y7	0.9955	0.0658	72380194816	1771041920	419317376	74397784	20436894
20200218_SS_MK_EVO_WF_25.raw	25		Impaired	02A-001	3	HYC	sp|P08246|ELNE_HUMAN	P08246	VVLGAHNLSR	VVLGAHNLSR	359.213	3.06	2.99	764.404	y7	0.9968	0.0216	46524964864	626995520	136663504	25802768	5686859
20200218_SS_MK_EVO_WF_37.raw	37		Impaired	02A-001	4	HYC	sp|P08246|ELNE_HUMAN	P08246	VVLGAHNLSR	VVLGAHNLSR	359.213	3	2.99	764.404	y7	0.9916	0.0116	115247546368	507778848	123264488	21864536	6038984
20200218_SS_MK_EVO_WF_49.raw	49		Impaired	02A-001	5	HYC	sp|P08246|ELNE_HUMAN	P08246	VVLGAHNLSR	VVLGAHNLSR	359.213	2.95	2.99	764.404	y7	0.9976	0.0087	143289516032	1532429568	347907808	62103028	15342712
20200218_SS_MK_EVO_WF_61.raw	61		Impaired	02A-001	6	HYC	sp|P08246|ELNE_HUMAN	P08246	VVLGAHNLSR	VVLGAHNLSR	359.213	2.94	2.99	764.404	y7	0.9992	0.0216	111293259776	1669456256	433999552	76033624	19060938
20200218_SS_MK_EVO_WF_73.raw	73		Impaired	02A-001	7	HYC	sp|P08246|ELNE_HUMAN	P08246	VVLGAHNLSR	VVLGAHNLSR	359.213	2.97	2.99	764.404	y7	0.9853	0.0007	142058356736	1791836800	468843200	81974176	23138132
20200218_SS_MK_EVO_WF_14.raw	14		Impaired	02A-002	2	HYC	sp|P08246|ELNE_HUMAN	P08246	VVLGAHNLSR	VVLGAHNLSR	359.213	3.08	2.99	764.404	y7	0.9978	0.0097	100931059712	1309311744	300880704	54857856	13656750
20200218_SS_MK_EVO_WF_2.raw	2		Impaired	02A-002	1	MEC	sp|P08246|ELNE_HUMAN	P08246	VVLGAHNLSR	VVLGAHNLSR	359.213	3.04	2.99	764.404	y7	0.9926	0.0608	102881370112	1195105280	291489824	50372476	14818304
20200218_SS_MK_EVO_WF_26.raw	26		Impaired	02A-002	3	HYC	sp|P08246|ELNE_HUMAN	P08246	VVLGAHNLSR	VVLGAHNLSR	359.213	2.97	2.99	764.404	y7	0.9997	0.013	122772733952	1529168128	427194016	73793400	22297192
20200218_SS_MK_EVO_WF_38.raw	38		Impaired	02A-002	4	HYC	sp|P08246|ELNE_HUMAN	P08246	VVLGAHNLSR	VVLGAHNLSR	359.213	2.95	2.99	764.404	y7	0.9903	0.0045	172328108032	1139898752	242820768	44141264	9383393
20200218_SS_MK_EVO_WF_50.raw	50		Impaired	02A-002	5	HYC	sp|P08246|ELNE_HUMAN	P08246	VVLGAHNLSR	VVLGAHNLSR	359.213	2.98	2.99	764.404	y7	0.9998	0.0042	144317808640	1310570496	314867072	55732668	14317409
20200218_SS_MK_EVO_WF_62.raw	62		Impaired	02A-002	6	HYC	sp|P08246|ELNE_HUMAN	P08246	VVLGAHNLSR	VVLGAHNLSR	359.213	2.91	2.99	764.404	y7	0.9885	0.0016	140086083584	1924956800	473384576	83490200	19688696
20200218_SS_MK_EVO_WF_74.raw	74		Impaired	02A-002	7	HYC	sp|P08246|ELNE_HUMAN	P08246	VVLGAHNLSR	VVLGAHNLSR	359.213	3	2.99	764.404	y7	0.9984	0.0026	158968758272	1853379200	424183648	78580592	18274936
20200218_SS_MK_EVO_WF_15.raw	15		Impaired	02A-005	2	HYC	sp|P08246|ELNE_HUMAN	P08246	VVLGAHNLSR	VVLGAHNLSR	359.213	3	2.99	764.404	y7	0.9995	0.0027	104038383616	2126727168	503976480	87886368	21782676
20200218_SS_MK_EVO_WF_27.raw	27		Impaired	02A-005	3	HYC	sp|P08246|ELNE_HUMAN	P08246	VVLGAHNLSR	VVLGAHNLSR	359.213	2.9	2.99	764.404	y7	0.9989	0.01	131982516224	1688625792	363859552	64851256	13488314
20200218_SS_MK_EVO_WF_3.raw	3		Impaired	02A-005	1	MEC	sp|P08246|ELNE_HUMAN	P08246	VVLGAHNLSR	VVLGAHNLSR	359.213	3.08	2.99	764.404	y7	0.9982	0.1498	58941669376	293925632	72810480	13831019	3296108
20200218_SS_MK_EVO_WF_39.raw	39		Impaired	02A-005	4	HYC	sp|P08246|ELNE_HUMAN	P08246	VVLGAHNLSR	VVLGAHNLSR	359.213	2.92	2.99	764.404	y7	0.9993	0.0083	120706760704	674569536	145209744	26675932	6855738
20200218_SS_MK_EVO_WF_51.raw	51		Impaired	02A-005	5	HYC	sp|P08246|ELNE_HUMAN	P08246	VVLGAHNLSR	VVLGAHNLSR	359.213	2.95	2.99	764.404	y7	0.9922	0.0032	120978808832	1014986304	225213904	40962404	10596099
20200218_SS_MK_EVO_WF_63.raw	63		Impaired	02A-005	6	HYC	sp|P08246|ELNE_HUMAN	P08246	VVLGAHNLSR	VVLGAHNLSR	359.213	2.97	2.99	764.404	y7	0.996	0.0215	161030193152	842783360	190329232	35577908	8597576
20200218_SS_MK_EVO_WF_75.raw	75		Impaired	02A-005	7	HYC	sp|P08246|ELNE_HUMAN	P08246	VVLGAHNLSR	VVLGAHNLSR	359.213	2.94	2.99	764.404	y7	0.9984	0.0127	133682913280	1078333184	229971440	42685308	12014315
20200218_SS_MK_EVO_WF_17.raw	17		Impaired	02A-010	2	HYC	sp|P08246|ELNE_HUMAN	P08246	VVLGAHNLSR	VVLGAHNLSR	359.213	3.03	2.99	764.404	y7	0.9968	0.0116	132295720960	1686327936	403040416	69833552	17775540
20200218_SS_MK_EVO_WF_29.raw	29		Impaired	02A-010	3	HYC	sp|P08246|ELNE_HUMAN	P08246	VVLGAHNLSR	VVLGAHNLSR	359.213	3.03	2.99	764.404	y7	0.9993	0.0196	101071847424	1825657344	447869856	78410296	25668758
20200218_SS_MK_EVO_WF_41.raw	41		Impaired	02A-010	4	HYC	sp|P08246|ELNE_HUMAN	P08246	VVLGAHNLSR	VVLGAHNLSR	359.213	2.91	2.99	764.404	y7	0.9996	0.0022	173776863232	1393074560	354019264	63994556	14438794
20200218_SS_MK_EVO_WF_5.raw	5		Impaired	02A-010	1	MEC	sp|P08246|ELNE_HUMAN	P08246	VVLGAHNLSR	VVLGAHNLSR	359.213	3.03	2.99	764.404	y7	0.9921	0.0588	126970462208	1361012608	303748736	53835496	15475680
20200218_SS_MK_EVO_WF_53.raw	53		Impaired	02A-010	5	HYC	sp|P08246|ELNE_HUMAN	P08246	VVLGAHNLSR	VVLGAHNLSR	359.213	2.94	2.99	764.404	y7	0.995	0.0033	204824395776	1507442304	382435488	68869208	18261786
20200218_SS_MK_EVO_WF_65.raw	65		Impaired	02A-010	6	HYC	sp|P08246|ELNE_HUMAN	P08246	VVLGAHNLSR	VVLGAHNLSR	359.213	2.95	2.99	764.404	y7	0.9998	0.004	93420445696	1867547520	437470944	78047272	21182568
20200218_SS_MK_EVO_WF_77.raw	77		Impaired	02A-010	7	HYC	sp|P08246|ELNE_HUMAN	P08246	VVLGAHNLSR	VVLGAHNLSR	359.213	3.02	2.99	764.404	y7	0.9997	0.0026	111586181120	1037139008	200541392	37729812	7655472
20200218_SS_MK_EVO_WF_18.raw	18		Impaired	02A-013	2	HYC	sp|P08246|ELNE_HUMAN	P08246	VVLGAHNLSR	VVLGAHNLSR	359.213	2.95	2.99	764.404	y7	0.9979	0.008	175598796800	1399825024	352596032	64491764	14470396
20200218_SS_MK_EVO_WF_30.raw	30		Impaired	02A-013	3	HYC	sp|P08246|ELNE_HUMAN	P08246	VVLGAHNLSR	VVLGAHNLSR	359.213	3.05	2.99	764.404	y7	0.1364	0.0002	37868433408	150222208	37205436	7242803	1874970
20200218_SS_MK_EVO_WF_42.raw	42		Impaired	02A-013	4	HYC	sp|P08246|ELNE_HUMAN	P08246	VVLGAHNLSR	VVLGAHNLSR	359.213	2.92	2.99	764.404	y7	0.9996	0.0015	177439752192	2128207744	529334304	93881000	25070120
20200218_SS_MK_EVO_WF_54.raw	54		Impaired	02A-013	5	HYC	sp|P08246|ELNE_HUMAN	P08246	VVLGAHNLSR	VVLGAHNLSR	359.213	2.93	2.99	764.404	y7	0.1698	0.001	180555317248	789485120	228080800	41849872	10209775
20200218_SS_MK_EVO_WF_6.raw	6		Impaired	02A-013	1	MEC	sp|P08246|ELNE_HUMAN	P08246	VVLGAHNLSR	VVLGAHNLSR	359.213	3.09	2.99	764.404	y7	0.9926	0.0921	46729363456	504589600	130874976	22885084	5784970
20200218_SS_MK_EVO_WF_66.raw	66		Impaired	02A-013	6	HYC	sp|P08246|ELNE_HUMAN	P08246	VVLGAHNLSR	VVLGAHNLSR	359.213	2.97	2.99	764.404	y7	0.9998	0.0009	147275710464	1702527232	371478560	65440316	14653568
20200218_SS_MK_EVO_WF_78.raw	78		Impaired	02A-013	7	HYC	sp|P08246|ELNE_HUMAN	P08246	VVLGAHNLSR	VVLGAHNLSR	359.213	2.95	2.99	764.404	y7	0.9973	0.0046	152481349632	884900032	178235952	34274392	8378168
20200218_SS_MK_EVO_WF_11.raw	11		Impaired	02A-021	1	MEC	sp|P08246|ELNE_HUMAN	P08246	VVLGAHNLSR	VVLGAHNLSR	359.213	3.04	2.99	764.404	y7	0.998	0.1367	135423639552	691184768	144737056	28018268	8147982
20200218_SS_MK_EVO_WF_23.raw	23		Impaired	02A-021	2	HYC	sp|P08246|ELNE_HUMAN	P08246	VVLGAHNLSR	VVLGAHNLSR	359.213	2.99	2.99	764.404	y7	0.9998	0.0192	151665377280	1571773056	388860192	69231368	15576278
20200218_SS_MK_EVO_WF_35.raw	35		Impaired	02A-021	3	HYC	sp|P08246|ELNE_HUMAN	P08246	VVLGAHNLSR	VVLGAHNLSR	359.213	2.99	2.99	764.404	y7	0.9991	0.0021	128880009216	1652062336	384607424	69607832	19432258
20200218_SS_MK_EVO_WF_47.raw	47		Impaired	02A-021	4	HYC	sp|P08246|ELNE_HUMAN	P08246	VVLGAHNLSR	VVLGAHNLSR	359.213	2.96	2.99	764.404	y7	0.8865	0.0011	167171063808	1481550464	314341216	61055452	15781273
20200218_SS_MK_EVO_WF_59.raw	59		Impaired	02A-021	5	HYC	sp|P08246|ELNE_HUMAN	P08246	VVLGAHNLSR	VVLGAHNLSR	359.213	3.02	2.99	764.404	y7	0.9999	0.0011	69907767296	2327173632	512729536	91505920	22115324
20200218_SS_MK_EVO_WF_71.raw	71		Impaired	02A-021	6	HYC	sp|P08246|ELNE_HUMAN	P08246	VVLGAHNLSR	VVLGAHNLSR	359.213	2.97	2.99	764.404	y7	0.9998	0.0037	97329512448	2421552384	551467904	99892440	24766262
20200218_SS_MK_EVO_WF_83.raw	83		Impaired	02A-021	7	HYC	sp|P08246|ELNE_HUMAN	P08246	VVLGAHNLSR	VVLGAHNLSR	359.213	2.99	2.99	764.404	y7	0.9996	0.0007	94609498112	1805394688	436403904	77801976	25984044
20200218_SS_MK_EVO_WF_1.raw	1		Impaired	02A-001	1	MEC	sp|P08246|ELNE_HUMAN	P08246	VVLGAHNLSR	VVLGAHNLSR	359.213	3.05	2.99	636.345	y5	0.9966	0.0177	114114707456	2257882112	597155008	57928824	15882963
20200218_SS_MK_EVO_WF_13.raw	13		Impaired	02A-001	2	HYC	sp|P08246|ELNE_HUMAN	P08246	VVLGAHNLSR	VVLGAHNLSR	359.213	3.04	2.99	636.345	y5	0.9955	0.0658	72380194816	1771041920	419317376	39163648	10568944
20200218_SS_MK_EVO_WF_25.raw	25		Impaired	02A-001	3	HYC	sp|P08246|ELNE_HUMAN	P08246	VVLGAHNLSR	VVLGAHNLSR	359.213	3.06	2.99	636.345	y5	0.9968	0.0216	46524964864	626995520	136663504	13443467	3134344
20200218_SS_MK_EVO_WF_37.raw	37		Impaired	02A-001	4	HYC	sp|P08246|ELNE_HUMAN	P08246	VVLGAHNLSR	VVLGAHNLSR	359.213	3	2.99	636.345	y5	0.9916	0.0116	115247546368	507778848	123264488	11279575	3176233
20200218_SS_MK_EVO_WF_49.raw	49		Impaired	02A-001	5	HYC	sp|P08246|ELNE_HUMAN	P08246	VVLGAHNLSR	VVLGAHNLSR	359.213	2.95	2.99	636.345	y5	0.9976	0.0087	143289516032	1532429568	347907808	33694228	8330927
20200218_SS_MK_EVO_WF_61.raw	61		Impaired	02A-001	6	HYC	sp|P08246|ELNE_HUMAN	P08246	VVLGAHNLSR	VVLGAHNLSR	359.213	2.94	2.99	636.345	y5	0.9992	0.0216	111293259776	1669456256	433999552	40147684	9710418
20200218_SS_MK_EVO_WF_73.raw	73		Impaired	02A-001	7	HYC	sp|P08246|ELNE_HUMAN	P08246	VVLGAHNLSR	VVLGAHNLSR	359.213	2.97	2.99	636.345	y5	0.9853	0.0007	142058356736	1791836800	468843200	44083244	12153522
20200218_SS_MK_EVO_WF_14.raw	14		Impaired	02A-002	2	HYC	sp|P08246|ELNE_HUMAN	P08246	VVLGAHNLSR	VVLGAHNLSR	359.213	3.08	2.99	636.345	y5	0.9978	0.0097	100931059712	1309311744	300880704	29152274	7214633
20200218_SS_MK_EVO_WF_2.raw	2		Impaired	02A-002	1	MEC	sp|P08246|ELNE_HUMAN	P08246	VVLGAHNLSR	VVLGAHNLSR	359.213	3.04	2.99	636.345	y5	0.9926	0.0608	102881370112	1195105280	291489824	27426754	8044879
20200218_SS_MK_EVO_WF_26.raw	26		Impaired	02A-002	3	HYC	sp|P08246|ELNE_HUMAN	P08246	VVLGAHNLSR	VVLGAHNLSR	359.213	2.97	2.99	636.345	y5	0.9997	0.013	122772733952	1529168128	427194016	38201272	11446086
20200218_SS_MK_EVO_WF_38.raw	38		Impaired	02A-002	4	HYC	sp|P08246|ELNE_HUMAN	P08246	VVLGAHNLSR	VVLGAHNLSR	359.213	2.95	2.99	636.345	y5	0.9903	0.0045	172328108032	1139898752	242820768	23646162	5315628
20200218_SS_MK_EVO_WF_50.raw	50		Impaired	02A-002	5	HYC	sp|P08246|ELNE_HUMAN	P08246	VVLGAHNLSR	VVLGAHNLSR	359.213	2.98	2.99	636.345	y5	0.9998	0.0042	144317808640	1310570496	314867072	30487018	7531760
20200218_SS_MK_EVO_WF_62.raw	62		Impaired	02A-002	6	HYC	sp|P08246|ELNE_HUMAN	P08246	VVLGAHNLSR	VVLGAHNLSR	359.213	2.91	2.99	636.345	y5	0.9885	0.0016	140086083584	1924956800	473384576	45471472	10892289
20200218_SS_MK_EVO_WF_74.raw	74		Impaired	02A-002	7	HYC	sp|P08246|ELNE_HUMAN	P08246	VVLGAHNLSR	VVLGAHNLSR	359.213	3	2.99	636.345	y5	0.9984	0.0026	158968758272	1853379200	424183648	41792376	9570722
20200218_SS_MK_EVO_WF_15.raw	15		Impaired	02A-005	2	HYC	sp|P08246|ELNE_HUMAN	P08246	VVLGAHNLSR	VVLGAHNLSR	359.213	3	2.99	636.345	y5	0.9995	0.0027	104038383616	2126727168	503976480	48220652	12069663
20200218_SS_MK_EVO_WF_27.raw	27		Impaired	02A-005	3	HYC	sp|P08246|ELNE_HUMAN	P08246	VVLGAHNLSR	VVLGAHNLSR	359.213	2.9	2.99	636.345	y5	0.9989	0.01	131982516224	1688625792	363859552	33847816	7058228
20200218_SS_MK_EVO_WF_3.raw	3		Impaired	02A-005	1	MEC	sp|P08246|ELNE_HUMAN	P08246	VVLGAHNLSR	VVLGAHNLSR	359.213	3.08	2.99	636.345	y5	0.9982	0.1498	58941669376	293925632	72810480	7286706	1701589
20200218_SS_MK_EVO_WF_39.raw	39		Impaired	02A-005	4	HYC	sp|P08246|ELNE_HUMAN	P08246	VVLGAHNLSR	VVLGAHNLSR	359.213	2.92	2.99	636.345	y5	0.9993	0.0083	120706760704	674569536	145209744	13638114	3704167
20200218_SS_MK_EVO_WF_51.raw	51		Impaired	02A-005	5	HYC	sp|P08246|ELNE_HUMAN	P08246	VVLGAHNLSR	VVLGAHNLSR	359.213	2.95	2.99	636.345	y5	0.9922	0.0032	120978808832	1014986304	225213904	22066386	5559787
20200218_SS_MK_EVO_WF_63.raw	63		Impaired	02A-005	6	HYC	sp|P08246|ELNE_HUMAN	P08246	VVLGAHNLSR	VVLGAHNLSR	359.213	2.97	2.99	636.345	y5	0.996	0.0215	161030193152	842783360	190329232	18924646	4642441
20200218_SS_MK_EVO_WF_75.raw	75		Impaired	02A-005	7	HYC	sp|P08246|ELNE_HUMAN	P08246	VVLGAHNLSR	VVLGAHNLSR	359.213	2.94	2.99	636.345	y5	0.9984	0.0127	133682913280	1078333184	229971440	23080178	6582468
20200218_SS_MK_EVO_WF_17.raw	17		Impaired	02A-010	2	HYC	sp|P08246|ELNE_HUMAN	P08246	VVLGAHNLSR	VVLGAHNLSR	359.213	3.03	2.99	636.345	y5	0.9968	0.0116	132295720960	1686327936	403040416	37534324	9467505
20200218_SS_MK_EVO_WF_29.raw	29		Impaired	02A-010	3	HYC	sp|P08246|ELNE_HUMAN	P08246	VVLGAHNLSR	VVLGAHNLSR	359.213	3.03	2.99	636.345	y5	0.9993	0.0196	101071847424	1825657344	447869856	40389672	13641385
20200218_SS_MK_EVO_WF_41.raw	41		Impaired	02A-010	4	HYC	sp|P08246|ELNE_HUMAN	P08246	VVLGAHNLSR	VVLGAHNLSR	359.213	2.91	2.99	636.345	y5	0.9996	0.0022	173776863232	1393074560	354019264	33844116	7479055
20200218_SS_MK_EVO_WF_5.raw	5		Impaired	02A-010	1	MEC	sp|P08246|ELNE_HUMAN	P08246	VVLGAHNLSR	VVLGAHNLSR	359.213	3.03	2.99	636.345	y5	0.9921	0.0588	126970462208	1361012608	303748736	28744200	8302585
20200218_SS_MK_EVO_WF_53.raw	53		Impaired	02A-010	5	HYC	sp|P08246|ELNE_HUMAN	P08246	VVLGAHNLSR	VVLGAHNLSR	359.213	2.94	2.99	636.345	y5	0.995	0.0033	204824395776	1507442304	382435488	36880780	9968092
20200218_SS_MK_EVO_WF_65.raw	65		Impaired	02A-010	6	HYC	sp|P08246|ELNE_HUMAN	P08246	VVLGAHNLSR	VVLGAHNLSR	359.213	2.95	2.99	636.345	y5	0.9998	0.004	93420445696	1867547520	437470944	41749840	10855793
20200218_SS_MK_EVO_WF_77.raw	77		Impaired	02A-010	7	HYC	sp|P08246|ELNE_HUMAN	P08246	VVLGAHNLSR	VVLGAHNLSR	359.213	3.02	2.99	636.345	y5	0.9997	0.0026	111586181120	1037139008	200541392	19519118	3984249
20200218_SS_MK_EVO_WF_18.raw	18		Impaired	02A-013	2	HYC	sp|P08246|ELNE_HUMAN	P08246	VVLGAHNLSR	VVLGAHNLSR	359.213	2.95	2.99	636.345	y5	0.9979	0.008	175598796800	1399825024	352596032	34267340	7936575
20200218_SS_MK_EVO_WF_30.raw	30		Impaired	02A-013	3	HYC	sp|P08246|ELNE_HUMAN	P08246	VVLGAHNLSR	VVLGAHNLSR	359.213	3.05	2.99	636.345	y5	0.1364	0.0002	37868433408	150222208	37205436	3659954	955093
20200218_SS_MK_EVO_WF_42.raw	42		Impaired	02A-013	4	HYC	sp|P08246|ELNE_HUMAN	P08246	VVLGAHNLSR	VVLGAHNLSR	359.213	2.92	2.99	636.345	y5	0.9996	0.0015	177439752192	2128207744	529334304	50656836	13177091
20200218_SS_MK_EVO_WF_54.raw	54		Impaired	02A-013	5	HYC	sp|P08246|ELNE_HUMAN	P08246	VVLGAHNLSR	VVLGAHNLSR	359.213	2.93	2.99	636.345	y5	0.1698	0.001	180555317248	789485120	228080800	22590396	5513991
20200218_SS_MK_EVO_WF_6.raw	6		Impaired	02A-013	1	MEC	sp|P08246|ELNE_HUMAN	P08246	VVLGAHNLSR	VVLGAHNLSR	359.213	3.09	2.99	636.345	y5	0.9926	0.0921	46729363456	504589600	130874976	12022841	3134429
20200218_SS_MK_EVO_WF_66.raw	66		Impaired	02A-013	6	HYC	sp|P08246|ELNE_HUMAN	P08246	VVLGAHNLSR	VVLGAHNLSR	359.213	2.97	2.99	636.345	y5	0.9998	0.0009	147275710464	1702527232	371478560	35723820	7944422
20200218_SS_MK_EVO_WF_78.raw	78		Impaired	02A-013	7	HYC	sp|P08246|ELNE_HUMAN	P08246	VVLGAHNLSR	VVLGAHNLSR	359.213	2.95	2.99	636.345	y5	0.9973	0.0046	152481349632	884900032	178235952	17733252	4421977
20200218_SS_MK_EVO_WF_11.raw	11		Impaired	02A-021	1	MEC	sp|P08246|ELNE_HUMAN	P08246	VVLGAHNLSR	VVLGAHNLSR	359.213	3.04	2.99	636.345	y5	0.998	0.1367	135423639552	691184768	144737056	15443667	4402906
20200218_SS_MK_EVO_WF_23.raw	23		Impaired	02A-021	2	HYC	sp|P08246|ELNE_HUMAN	P08246	VVLGAHNLSR	VVLGAHNLSR	359.213	2.99	2.99	636.345	y5	0.9998	0.0192	151665377280	1571773056	388860192	36963508	8531194
20200218_SS_MK_EVO_WF_35.raw	35		Impaired	02A-021	3	HYC	sp|P08246|ELNE_HUMAN	P08246	VVLGAHNLSR	VVLGAHNLSR	359.213	2.99	2.99	636.345	y5	0.9991	0.0021	128880009216	1652062336	384607424	36778768	10210347
20200218_SS_MK_EVO_WF_47.raw	47		Impaired	02A-021	4	HYC	sp|P08246|ELNE_HUMAN	P08246	VVLGAHNLSR	VVLGAHNLSR	359.213	2.96	2.99	636.345	y5	0.8865	0.0011	167171063808	1481550464	314341216	32579588	8720109
20200218_SS_MK_EVO_WF_59.raw	59		Impaired	02A-021	5	HYC	sp|P08246|ELNE_HUMAN	P08246	VVLGAHNLSR	VVLGAHNLSR	359.213	3.02	2.99	636.345	y5	0.9999	0.0011	69907767296	2327173632	512729536	49431116	11782047
20200218_SS_MK_EVO_WF_71.raw	71		Impaired	02A-021	6	HYC	sp|P08246|ELNE_HUMAN	P08246	VVLGAHNLSR	VVLGAHNLSR	359.213	2.97	2.99	636.345	y5	0.9998	0.0037	97329512448	2421552384	551467904	55101660	13506449
20200218_SS_MK_EVO_WF_83.raw	83		Impaired	02A-021	7	HYC	sp|P08246|ELNE_HUMAN	P08246	VVLGAHNLSR	VVLGAHNLSR	359.213	2.99	2.99	636.345	y5	0.9996	0.0007	94609498112	1805394688	436403904	41644572	14400666
20200218_SS_MK_EVO_WF_1.raw	1		Impaired	02A-001	1	MEC	sp|P08246|ELNE_HUMAN	P08246	VVLGAHNLSR	VVLGAHNLSR	359.213	3.05	2.99	499.286	y4	0.9966	0.0177	114114707456	2257882112	597155008	124589544	36598708
20200218_SS_MK_EVO_WF_13.raw	13		Impaired	02A-001	2	HYC	sp|P08246|ELNE_HUMAN	P08246	VVLGAHNLSR	VVLGAHNLSR	359.213	3.04	2.99	499.286	y4	0.9955	0.0658	72380194816	1771041920	419317376	90353208	24686952
20200218_SS_MK_EVO_WF_25.raw	25		Impaired	02A-001	3	HYC	sp|P08246|ELNE_HUMAN	P08246	VVLGAHNLSR	VVLGAHNLSR	359.213	3.06	2.99	499.286	y4	0.9968	0.0216	46524964864	626995520	136663504	32222278	7326104
20200218_SS_MK_EVO_WF_37.raw	37		Impaired	02A-001	4	HYC	sp|P08246|ELNE_HUMAN	P08246	VVLGAHNLSR	VVLGAHNLSR	359.213	3	2.99	499.286	y4	0.9916	0.0116	115247546368	507778848	123264488	25153064	7152492
20200218_SS_MK_EVO_WF_49.raw	49		Impaired	02A-001	5	HYC	sp|P08246|ELNE_HUMAN	P08246	VVLGAHNLSR	VVLGAHNLSR	359.213	2.95	2.99	499.286	y4	0.9976	0.0087	143289516032	1532429568	347907808	77841704	19020172
20200218_SS_MK_EVO_WF_61.raw	61		Impaired	02A-001	6	HYC	sp|P08246|ELNE_HUMAN	P08246	VVLGAHNLSR	VVLGAHNLSR	359.213	2.94	2.99	499.286	y4	0.9992	0.0216	111293259776	1669456256	433999552	93852288	23094584
20200218_SS_MK_EVO_WF_73.raw	73		Impaired	02A-001	7	HYC	sp|P08246|ELNE_HUMAN	P08246	VVLGAHNLSR	VVLGAHNLSR	359.213	2.97	2.99	499.286	y4	0.9853	0.0007	142058356736	1791836800	468843200	100838840	27657332
20200218_SS_MK_EVO_WF_14.raw	14		Impaired	02A-002	2	HYC	sp|P08246|ELNE_HUMAN	P08246	VVLGAHNLSR	VVLGAHNLSR	359.213	3.08	2.99	499.286	y4	0.9978	0.0097	100931059712	1309311744	300880704	67765792	16578981
20200218_SS_MK_EVO_WF_2.raw	2		Impaired	02A-002	1	MEC	sp|P08246|ELNE_HUMAN	P08246	VVLGAHNLSR	VVLGAHNLSR	359.213	3.04	2.99	499.286	y4	0.9926	0.0608	102881370112	1195105280	291489824	63311764	18122306
20200218_SS_MK_EVO_WF_26.raw	26		Impaired	02A-002	3	HYC	sp|P08246|ELNE_HUMAN	P08246	VVLGAHNLSR	VVLGAHNLSR	359.213	2.97	2.99	499.286	y4	0.9997	0.013	122772733952	1529168128	427194016	91190128	26890530
20200218_SS_MK_EVO_WF_38.raw	38		Impaired	02A-002	4	HYC	sp|P08246|ELNE_HUMAN	P08246	VVLGAHNLSR	VVLGAHNLSR	359.213	2.95	2.99	499.286	y4	0.9903	0.0045	172328108032	1139898752	242820768	56970424	12667065
20200218_SS_MK_EVO_WF_50.raw	50		Impaired	02A-002	5	HYC	sp|P08246|ELNE_HUMAN	P08246	VVLGAHNLSR	VVLGAHNLSR	359.213	2.98	2.99	499.286	y4	0.9998	0.0042	144317808640	1310570496	314867072	68922136	17402332
20200218_SS_MK_EVO_WF_62.raw	62		Impaired	02A-002	6	HYC	sp|P08246|ELNE_HUMAN	P08246	VVLGAHNLSR	VVLGAHNLSR	359.213	2.91	2.99	499.286	y4	0.9885	0.0016	140086083584	1924956800	473384576	107784128	26584910
20200218_SS_MK_EVO_WF_74.raw	74		Impaired	02A-002	7	HYC	sp|P08246|ELNE_HUMAN	P08246	VVLGAHNLSR	VVLGAHNLSR	359.213	3	2.99	499.286	y4	0.9984	0.0026	158968758272	1853379200	424183648	97435936	22399086
20200218_SS_MK_EVO_WF_15.raw	15		Impaired	02A-005	2	HYC	sp|P08246|ELNE_HUMAN	P08246	VVLGAHNLSR	VVLGAHNLSR	359.213	3	2.99	499.286	y4	0.9995	0.0027	104038383616	2126727168	503976480	109489720	27259066
20200218_SS_MK_EVO_WF_27.raw	27		Impaired	02A-005	3	HYC	sp|P08246|ELNE_HUMAN	P08246	VVLGAHNLSR	VVLGAHNLSR	359.213	2.9	2.99	499.286	y4	0.9989	0.01	131982516224	1688625792	363859552	79978224	16448734
20200218_SS_MK_EVO_WF_3.raw	3		Impaired	02A-005	1	MEC	sp|P08246|ELNE_HUMAN	P08246	VVLGAHNLSR	VVLGAHNLSR	359.213	3.08	2.99	499.286	y4	0.9982	0.1498	58941669376	293925632	72810480	16663595	3944046
20200218_SS_MK_EVO_WF_39.raw	39		Impaired	02A-005	4	HYC	sp|P08246|ELNE_HUMAN	P08246	VVLGAHNLSR	VVLGAHNLSR	359.213	2.92	2.99	499.286	y4	0.9993	0.0083	120706760704	674569536	145209744	34435776	9242438
20200218_SS_MK_EVO_WF_51.raw	51		Impaired	02A-005	5	HYC	sp|P08246|ELNE_HUMAN	P08246	VVLGAHNLSR	VVLGAHNLSR	359.213	2.95	2.99	499.286	y4	0.9922	0.0032	120978808832	1014986304	225213904	52161632	13129012
20200218_SS_MK_EVO_WF_63.raw	63		Impaired	02A-005	6	HYC	sp|P08246|ELNE_HUMAN	P08246	VVLGAHNLSR	VVLGAHNLSR	359.213	2.97	2.99	499.286	y4	0.996	0.0215	161030193152	842783360	190329232	45502396	11163893
20200218_SS_MK_EVO_WF_75.raw	75		Impaired	02A-005	7	HYC	sp|P08246|ELNE_HUMAN	P08246	VVLGAHNLSR	VVLGAHNLSR	359.213	2.94	2.99	499.286	y4	0.9984	0.0127	133682913280	1078333184	229971440	54378140	15221980
20200218_SS_MK_EVO_WF_17.raw	17		Impaired	02A-010	2	HYC	sp|P08246|ELNE_HUMAN	P08246	VVLGAHNLSR	VVLGAHNLSR	359.213	3.03	2.99	499.286	y4	0.9968	0.0116	132295720960	1686327936	403040416	88959080	22728232
20200218_SS_MK_EVO_WF_29.raw	29		Impaired	02A-010	3	HYC	sp|P08246|ELNE_HUMAN	P08246	VVLGAHNLSR	VVLGAHNLSR	359.213	3.03	2.99	499.286	y4	0.9993	0.0196	101071847424	1825657344	447869856	93846472	31368852
20200218_SS_MK_EVO_WF_41.raw	41		Impaired	02A-010	4	HYC	sp|P08246|ELNE_HUMAN	P08246	VVLGAHNLSR	VVLGAHNLSR	359.213	2.91	2.99	499.286	y4	0.9996	0.0022	173776863232	1393074560	354019264	80782976	18811356
20200218_SS_MK_EVO_WF_5.raw	5		Impaired	02A-010	1	MEC	sp|P08246|ELNE_HUMAN	P08246	VVLGAHNLSR	VVLGAHNLSR	359.213	3.03	2.99	499.286	y4	0.9921	0.0588	126970462208	1361012608	303748736	65840956	18272080
20200218_SS_MK_EVO_WF_53.raw	53		Impaired	02A-010	5	HYC	sp|P08246|ELNE_HUMAN	P08246	VVLGAHNLSR	VVLGAHNLSR	359.213	2.94	2.99	499.286	y4	0.995	0.0033	204824395776	1507442304	382435488	86470800	22719870
20200218_SS_MK_EVO_WF_65.raw	65		Impaired	02A-010	6	HYC	sp|P08246|ELNE_HUMAN	P08246	VVLGAHNLSR	VVLGAHNLSR	359.213	2.95	2.99	499.286	y4	0.9998	0.004	93420445696	1867547520	437470944	96810912	25500312
20200218_SS_MK_EVO_WF_77.raw	77		Impaired	02A-010	7	HYC	sp|P08246|ELNE_HUMAN	P08246	VVLGAHNLSR	VVLGAHNLSR	359.213	3.02	2.99	499.286	y4	0.9997	0.0026	111586181120	1037139008	200541392	48100040	10105964
20200218_SS_MK_EVO_WF_18.raw	18		Impaired	02A-013	2	HYC	sp|P08246|ELNE_HUMAN	P08246	VVLGAHNLSR	VVLGAHNLSR	359.213	2.95	2.99	499.286	y4	0.9979	0.008	175598796800	1399825024	352596032	81808496	18041104
20200218_SS_MK_EVO_WF_30.raw	30		Impaired	02A-013	3	HYC	sp|P08246|ELNE_HUMAN	P08246	VVLGAHNLSR	VVLGAHNLSR	359.213	3.05	2.99	499.286	y4	0.1364	0.0002	37868433408	150222208	37205436	8556481	2283162
20200218_SS_MK_EVO_WF_42.raw	42		Impaired	02A-013	4	HYC	sp|P08246|ELNE_HUMAN	P08246	VVLGAHNLSR	VVLGAHNLSR	359.213	2.92	2.99	499.286	y4	0.9996	0.0015	177439752192	2128207744	529334304	117233760	30912486
20200218_SS_MK_EVO_WF_54.raw	54		Impaired	02A-013	5	HYC	sp|P08246|ELNE_HUMAN	P08246	VVLGAHNLSR	VVLGAHNLSR	359.213	2.93	2.99	499.286	y4	0.1698	0.001	180555317248	789485120	228080800	53010628	12737858
20200218_SS_MK_EVO_WF_6.raw	6		Impaired	02A-013	1	MEC	sp|P08246|ELNE_HUMAN	P08246	VVLGAHNLSR	VVLGAHNLSR	359.213	3.09	2.99	499.286	y4	0.9926	0.0921	46729363456	504589600	130874976	28390122	7413727
20200218_SS_MK_EVO_WF_66.raw	66		Impaired	02A-013	6	HYC	sp|P08246|ELNE_HUMAN	P08246	VVLGAHNLSR	VVLGAHNLSR	359.213	2.97	2.99	499.286	y4	0.9998	0.0009	147275710464	1702527232	371478560	81483984	18156382
20200218_SS_MK_EVO_WF_78.raw	78		Impaired	02A-013	7	HYC	sp|P08246|ELNE_HUMAN	P08246	VVLGAHNLSR	VVLGAHNLSR	359.213	2.95	2.99	499.286	y4	0.9973	0.0046	152481349632	884900032	178235952	42075324	10551377
20200218_SS_MK_EVO_WF_11.raw	11		Impaired	02A-021	1	MEC	sp|P08246|ELNE_HUMAN	P08246	VVLGAHNLSR	VVLGAHNLSR	359.213	3.04	2.99	499.286	y4	0.998	0.1367	135423639552	691184768	144737056	36081764	10345264
20200218_SS_MK_EVO_WF_23.raw	23		Impaired	02A-021	2	HYC	sp|P08246|ELNE_HUMAN	P08246	VVLGAHNLSR	VVLGAHNLSR	359.213	2.99	2.99	499.286	y4	0.9998	0.0192	151665377280	1571773056	388860192	86910624	19765884
20200218_SS_MK_EVO_WF_35.raw	35		Impaired	02A-021	3	HYC	sp|P08246|ELNE_HUMAN	P08246	VVLGAHNLSR	VVLGAHNLSR	359.213	2.99	2.99	499.286	y4	0.9991	0.0021	128880009216	1652062336	384607424	88346120	25588668
20200218_SS_MK_EVO_WF_47.raw	47		Impaired	02A-021	4	HYC	sp|P08246|ELNE_HUMAN	P08246	VVLGAHNLSR	VVLGAHNLSR	359.213	2.96	2.99	499.286	y4	0.8865	0.0011	167171063808	1481550464	314341216	77532888	19399154
20200218_SS_MK_EVO_WF_59.raw	59		Impaired	02A-021	5	HYC	sp|P08246|ELNE_HUMAN	P08246	VVLGAHNLSR	VVLGAHNLSR	359.213	3.02	2.99	499.286	y4	0.9999	0.0011	69907767296	2327173632	512729536	120630608	27577624
20200218_SS_MK_EVO_WF_71.raw	71		Impaired	02A-021	6	HYC	sp|P08246|ELNE_HUMAN	P08246	VVLGAHNLSR	VVLGAHNLSR	359.213	2.97	2.99	499.286	y4	0.9998	0.0037	97329512448	2421552384	551467904	127166616	30094568
20200218_SS_MK_EVO_WF_83.raw	83		Impaired	02A-021	7	HYC	sp|P08246|ELNE_HUMAN	P08246	VVLGAHNLSR	VVLGAHNLSR	359.213	2.99	2.99	499.286	y4	0.9996	0.0007	94609498112	1805394688	436403904	100175232	33154734
20200218_SS_MK_EVO_WF_1.raw	1		Impaired	02A-001	1	MEC	sp|P08246|ELNE_HUMAN	P08246	VVLGAHNLSR	VVLGAHNLSR	359.213	3.05	2.99	439.248	y8	0.9966	0.0177	114114707456	2257882112	597155008	124351344	37808952
20200218_SS_MK_EVO_WF_13.raw	13		Impaired	02A-001	2	HYC	sp|P08246|ELNE_HUMAN	P08246	VVLGAHNLSR	VVLGAHNLSR	359.213	3.04	2.99	439.248	y8	0.9955	0.0658	72380194816	1771041920	419317376	85735368	23750948
20200218_SS_MK_EVO_WF_25.raw	25		Impaired	02A-001	3	HYC	sp|P08246|ELNE_HUMAN	P08246	VVLGAHNLSR	VVLGAHNLSR	359.213	3.06	2.99	439.248	y8	0.9968	0.0216	46524964864	626995520	136663504	25246574	6205710
20200218_SS_MK_EVO_WF_37.raw	37		Impaired	02A-001	4	HYC	sp|P08246|ELNE_HUMAN	P08246	VVLGAHNLSR	VVLGAHNLSR	359.213	3	2.99	439.248	y8	0.9916	0.0116	115247546368	507778848	123264488	26908424	6740221
20200218_SS_MK_EVO_WF_49.raw	49		Impaired	02A-001	5	HYC	sp|P08246|ELNE_HUMAN	P08246	VVLGAHNLSR	VVLGAHNLSR	359.213	2.95	2.99	439.248	y8	0.9976	0.0087	143289516032	1532429568	347907808	69255240	17262144
20200218_SS_MK_EVO_WF_61.raw	61		Impaired	02A-001	6	HYC	sp|P08246|ELNE_HUMAN	P08246	VVLGAHNLSR	VVLGAHNLSR	359.213	2.94	2.99	439.248	y8	0.9992	0.0216	111293259776	1669456256	433999552	90561272	24064122
20200218_SS_MK_EVO_WF_73.raw	73		Impaired	02A-001	7	HYC	sp|P08246|ELNE_HUMAN	P08246	VVLGAHNLSR	VVLGAHNLSR	359.213	2.97	2.99	439.248	y8	0.9853	0.0007	142058356736	1791836800	468843200	96374160	26488436
20200218_SS_MK_EVO_WF_14.raw	14		Impaired	02A-002	2	HYC	sp|P08246|ELNE_HUMAN	P08246	VVLGAHNLSR	VVLGAHNLSR	359.213	3.08	2.99	439.248	y8	0.9978	0.0097	100931059712	1309311744	300880704	58784940	16147212
20200218_SS_MK_EVO_WF_2.raw	2		Impaired	02A-002	1	MEC	sp|P08246|ELNE_HUMAN	P08246	VVLGAHNLSR	VVLGAHNLSR	359.213	3.04	2.99	439.248	y8	0.9926	0.0608	102881370112	1195105280	291489824	59055068	18313074
20200218_SS_MK_EVO_WF_26.raw	26		Impaired	02A-002	3	HYC	sp|P08246|ELNE_HUMAN	P08246	VVLGAHNLSR	VVLGAHNLSR	359.213	2.97	2.99	439.248	y8	0.9997	0.013	122772733952	1529168128	427194016	91621272	27253266
20200218_SS_MK_EVO_WF_38.raw	38		Impaired	02A-002	4	HYC	sp|P08246|ELNE_HUMAN	P08246	VVLGAHNLSR	VVLGAHNLSR	359.213	2.95	2.99	439.248	y8	0.9903	0.0045	172328108032	1139898752	242820768	45018812	8600553
20200218_SS_MK_EVO_WF_50.raw	50		Impaired	02A-002	5	HYC	sp|P08246|ELNE_HUMAN	P08246	VVLGAHNLSR	VVLGAHNLSR	359.213	2.98	2.99	439.248	y8	0.9998	0.0042	144317808640	1310570496	314867072	63252784	16573411
20200218_SS_MK_EVO_WF_62.raw	62		Impaired	02A-002	6	HYC	sp|P08246|ELNE_HUMAN	P08246	VVLGAHNLSR	VVLGAHNLSR	359.213	2.91	2.99	439.248	y8	0.9885	0.0016	140086083584	1924956800	473384576	90557120	21715382
20200218_SS_MK_EVO_WF_74.raw	74		Impaired	02A-002	7	HYC	sp|P08246|ELNE_HUMAN	P08246	VVLGAHNLSR	VVLGAHNLSR	359.213	3	2.99	439.248	y8	0.9984	0.0026	158968758272	1853379200	424183648	78800608	18986618
20200218_SS_MK_EVO_WF_15.raw	15		Impaired	02A-005	2	HYC	sp|P08246|ELNE_HUMAN	P08246	VVLGAHNLSR	VVLGAHNLSR	359.213	3	2.99	439.248	y8	0.9995	0.0027	104038383616	2126727168	503976480	101234912	26567466
20200218_SS_MK_EVO_WF_27.raw	27		Impaired	02A-005	3	HYC	sp|P08246|ELNE_HUMAN	P08246	VVLGAHNLSR	VVLGAHNLSR	359.213	2.9	2.99	439.248	y8	0.9989	0.01	131982516224	1688625792	363859552	73306352	16307412
20200218_SS_MK_EVO_WF_3.raw	3		Impaired	02A-005	1	MEC	sp|P08246|ELNE_HUMAN	P08246	VVLGAHNLSR	VVLGAHNLSR	359.213	3.08	2.99	439.248	y8	0.9982	0.1498	58941669376	293925632	72810480	13768583	3552005
20200218_SS_MK_EVO_WF_39.raw	39		Impaired	02A-005	4	HYC	sp|P08246|ELNE_HUMAN	P08246	VVLGAHNLSR	VVLGAHNLSR	359.213	2.92	2.99	439.248	y8	0.9993	0.0083	120706760704	674569536	145209744	25090284	7047571
20200218_SS_MK_EVO_WF_51.raw	51		Impaired	02A-005	5	HYC	sp|P08246|ELNE_HUMAN	P08246	VVLGAHNLSR	VVLGAHNLSR	359.213	2.95	2.99	439.248	y8	0.9922	0.0032	120978808832	1014986304	225213904	41534148	12116069
20200218_SS_MK_EVO_WF_63.raw	63		Impaired	02A-005	6	HYC	sp|P08246|ELNE_HUMAN	P08246	VVLGAHNLSR	VVLGAHNLSR	359.213	2.97	2.99	439.248	y8	0.996	0.0215	161030193152	842783360	190329232	34475540	8055469
20200218_SS_MK_EVO_WF_75.raw	75		Impaired	02A-005	7	HYC	sp|P08246|ELNE_HUMAN	P08246	VVLGAHNLSR	VVLGAHNLSR	359.213	2.94	2.99	439.248	y8	0.9984	0.0127	133682913280	1078333184	229971440	40576100	12206176
20200218_SS_MK_EVO_WF_17.raw	17		Impaired	02A-010	2	HYC	sp|P08246|ELNE_HUMAN	P08246	VVLGAHNLSR	VVLGAHNLSR	359.213	3.03	2.99	439.248	y8	0.9968	0.0116	132295720960	1686327936	403040416	81920328	21350944
20200218_SS_MK_EVO_WF_29.raw	29		Impaired	02A-010	3	HYC	sp|P08246|ELNE_HUMAN	P08246	VVLGAHNLSR	VVLGAHNLSR	359.213	3.03	2.99	439.248	y8	0.9993	0.0196	101071847424	1825657344	447869856	93202744	32213566
20200218_SS_MK_EVO_WF_41.raw	41		Impaired	02A-010	4	HYC	sp|P08246|ELNE_HUMAN	P08246	VVLGAHNLSR	VVLGAHNLSR	359.213	2.91	2.99	439.248	y8	0.9996	0.0022	173776863232	1393074560	354019264	68275504	16230539
20200218_SS_MK_EVO_WF_5.raw	5		Impaired	02A-010	1	MEC	sp|P08246|ELNE_HUMAN	P08246	VVLGAHNLSR	VVLGAHNLSR	359.213	3.03	2.99	439.248	y8	0.9921	0.0588	126970462208	1361012608	303748736	61230252	18344618
20200218_SS_MK_EVO_WF_53.raw	53		Impaired	02A-010	5	HYC	sp|P08246|ELNE_HUMAN	P08246	VVLGAHNLSR	VVLGAHNLSR	359.213	2.94	2.99	439.248	y8	0.995	0.0033	204824395776	1507442304	382435488	74155280	19991844
20200218_SS_MK_EVO_WF_65.raw	65		Impaired	02A-010	6	HYC	sp|P08246|ELNE_HUMAN	P08246	VVLGAHNLSR	VVLGAHNLSR	359.213	2.95	2.99	439.248	y8	0.9998	0.004	93420445696	1867547520	437470944	86146632	23917846
20200218_SS_MK_EVO_WF_77.raw	77		Impaired	02A-010	7	HYC	sp|P08246|ELNE_HUMAN	P08246	VVLGAHNLSR	VVLGAHNLSR	359.213	3.02	2.99	439.248	y8	0.9997	0.0026	111586181120	1037139008	200541392	35280000	7081322
20200218_SS_MK_EVO_WF_18.raw	18		Impaired	02A-013	2	HYC	sp|P08246|ELNE_HUMAN	P08246	VVLGAHNLSR	VVLGAHNLSR	359.213	2.95	2.99	439.248	y8	0.9979	0.008	175598796800	1399825024	352596032	65932792	16372525
[truncated: 8,203 more rows]

[truncated: 1 more sheets: S10 Rescaled SQ]
